# Supplementary material for: Analysis of the Geometric and Electronic Structure of Spin-Coupled Iron–Sulfur Dimers with Broken-Symmetry DFT: Implications for FeMoco
Source: J Chem Theory Comput. 2022 Feb 15;18(3):1437–57. doi: 10.1021/acs.jctc.1c00753 (PMC8908755; doi:10.1021/acs.jctc.1c00753)
Supplement: Supplementary file 2 — ct1c00753_si_002.zip [file ct1c00753_si_002.zip]

Archive with 305 entries (288 files):
- XYZ-files-SI/10-LAJPAN/
- XYZ-files-SI/10-LAJPAN/a-crystal.xyz
- XYZ-files-SI/10-LAJPAN/B3LYP-star-tight.xyz
- XYZ-files-SI/10-LAJPAN/B3LYP-tight.xyz
- XYZ-files-SI/10-LAJPAN/B97D3-tight.xyz
- XYZ-files-SI/10-LAJPAN/BHLYP-tight.xyz
- XYZ-files-SI/10-LAJPAN/BLYP-tight.xyz
- XYZ-files-SI/10-LAJPAN/BP86-tight.xyz
- XYZ-files-SI/10-LAJPAN/CAM-B3LYP-tight.xyz
- XYZ-files-SI/10-LAJPAN/M062X-tight.xyz
- XYZ-files-SI/10-LAJPAN/M06-tight.xyz
- XYZ-files-SI/10-LAJPAN/PBE0-tight.xyz
- XYZ-files-SI/10-LAJPAN/PBE-tight.xyz
- XYZ-files-SI/10-LAJPAN/r2SCAN-tight.xyz
- XYZ-files-SI/10-LAJPAN/TPSSh-tight.xyz
- XYZ-files-SI/10-LAJPAN/TPSS-tight.xyz
- XYZ-files-SI/10-LAJPAN/wB97M-D3BJ-tight.xyz
- XYZ-files-SI/10-LAJPAN/wB97X-D3BJ-tight.xyz
- XYZ-files-SI/11-EAPFTM01/
- XYZ-files-SI/11-EAPFTM01/a-crystal.xyz
- XYZ-files-SI/11-EAPFTM01/B3LYP-star-tight.xyz
- XYZ-files-SI/11-EAPFTM01/B3LYP-tight.xyz
- XYZ-files-SI/11-EAPFTM01/B97D3-tight.xyz
- XYZ-files-SI/11-EAPFTM01/BHLYP-tight.xyz
- XYZ-files-SI/11-EAPFTM01/BLYP-tight.xyz
- XYZ-files-SI/11-EAPFTM01/BP86-tight.xyz
- XYZ-files-SI/11-EAPFTM01/CAM-B3LYP-tight.xyz
- XYZ-files-SI/11-EAPFTM01/M062X-tight.xyz
- XYZ-files-SI/11-EAPFTM01/M06-tight.xyz
- XYZ-files-SI/11-EAPFTM01/PBE0-tight.xyz
- XYZ-files-SI/11-EAPFTM01/PBE-tight.xyz
- XYZ-files-SI/11-EAPFTM01/r2SCAN-tight.xyz
- XYZ-files-SI/11-EAPFTM01/TPSSh-tight.xyz
- XYZ-files-SI/11-EAPFTM01/TPSS-tight.xyz
- XYZ-files-SI/11-EAPFTM01/wB97M-D3BJ-tight.xyz
- XYZ-files-SI/11-EAPFTM01/wB97X-D3BJ-tight.xyz
- XYZ-files-SI/1-UZOHEX/
- XYZ-files-SI/1-UZOHEX/a-crystal.xyz
- XYZ-files-SI/1-UZOHEX/B3LYP-star-tight.xyz
- XYZ-files-SI/1-UZOHEX/B3LYP-tight.xyz
- XYZ-files-SI/1-UZOHEX/B97D3-tight.xyz
- XYZ-files-SI/1-UZOHEX/BHLYP-tight.xyz
- XYZ-files-SI/1-UZOHEX/BLYP-tight.xyz
- XYZ-files-SI/1-UZOHEX/BP86-tight.xyz
- XYZ-files-SI/1-UZOHEX/CAM-B3LYP-tight.xyz
- XYZ-files-SI/1-UZOHEX/M062X-tight.xyz
- XYZ-files-SI/1-UZOHEX/M06-tight.xyz
- XYZ-files-SI/1-UZOHEX/PBE0-tight.xyz
- XYZ-files-SI/1-UZOHEX/PBE-tight.xyz
- XYZ-files-SI/1-UZOHEX/r2SCAN-tight.xyz
- XYZ-files-SI/1-UZOHEX/TPSSh-tight.xyz
- XYZ-files-SI/1-UZOHEX/TPSS-tight.xyz
- XYZ-files-SI/1-UZOHEX/wB97M-D3BJ-tight.xyz
- XYZ-files-SI/1-UZOHEX/wB97X-D3BJ-tight.xyz
- XYZ-files-SI/2-UZOHIB/
- XYZ-files-SI/2-UZOHIB/a-crystal.xyz
- XYZ-files-SI/2-UZOHIB/B3LYP-star-tight.xyz
- XYZ-files-SI/2-UZOHIB/B3LYP-tight.xyz
- XYZ-files-SI/2-UZOHIB/B97D3-tight.xyz
- XYZ-files-SI/2-UZOHIB/BHLYP-tight.xyz
- XYZ-files-SI/2-UZOHIB/BLYP-tight.xyz
- XYZ-files-SI/2-UZOHIB/BP86-tight.xyz
- XYZ-files-SI/2-UZOHIB/CAM-B3LYP-tight.xyz
- XYZ-files-SI/2-UZOHIB/M062X-tight.xyz
- XYZ-files-SI/2-UZOHIB/M06-tight.xyz
- XYZ-files-SI/2-UZOHIB/PBE0-tight.xyz
- XYZ-files-SI/2-UZOHIB/PBE-tight.xyz
- XYZ-files-SI/2-UZOHIB/r2SCAN-tight.xyz
- XYZ-files-SI/2-UZOHIB/TPSSh-tight.xyz
- XYZ-files-SI/2-UZOHIB/TPSS-tight.xyz
- XYZ-files-SI/2-UZOHIB/wB97M-D3BJ-tight.xyz
- XYZ-files-SI/2-UZOHIB/wB97X-D3BJ-tight.xyz
- XYZ-files-SI/3-CEWTIJ/
- XYZ-files-SI/3-CEWTIJ/a-crystal.xyz
- XYZ-files-SI/3-CEWTIJ/B3LYP-star-tight.xyz
- XYZ-files-SI/3-CEWTIJ/B3LYP-tight.xyz
- XYZ-files-SI/3-CEWTIJ/B97D3-tight.xyz
- XYZ-files-SI/3-CEWTIJ/BHLYP-tight.xyz
- XYZ-files-SI/3-CEWTIJ/BLYP-tight.xyz
- XYZ-files-SI/3-CEWTIJ/BP86-tight.xyz
- XYZ-files-SI/3-CEWTIJ/CAM-B3LYP-tight.xyz
- XYZ-files-SI/3-CEWTIJ/M062X-tight.xyz
- XYZ-files-SI/3-CEWTIJ/M06-tight.xyz
- XYZ-files-SI/3-CEWTIJ/PBE0-tight.xyz
- XYZ-files-SI/3-CEWTIJ/PBE-tight.xyz
- XYZ-files-SI/3-CEWTIJ/r2scan-tight.xyz
- XYZ-files-SI/3-CEWTIJ/TPSSh-tight.xyz
- XYZ-files-SI/3-CEWTIJ/TPSS-tight.xyz
- XYZ-files-SI/3-CEWTIJ/wB97M-D3BJ-tight.xyz
- XYZ-files-SI/3-CEWTIJ/wB97X-D3BJ-tight.xyz
- XYZ-files-SI/4-MUWQUS/
- XYZ-files-SI/4-MUWQUS/a-crystal.xyz
- XYZ-files-SI/4-MUWQUS/B3LYP-star-tight.xyz
- XYZ-files-SI/4-MUWQUS/B3LYP-tight.xyz
- XYZ-files-SI/4-MUWQUS/B97D3-tight.xyz
- XYZ-files-SI/4-MUWQUS/BHLYP-tight.xyz
- XYZ-files-SI/4-MUWQUS/BLYP-tight.xyz
- XYZ-files-SI/4-MUWQUS/BP86-tight.xyz
- XYZ-files-SI/4-MUWQUS/CAM-B3LYP-tight.xyz
- XYZ-files-SI/4-MUWQUS/M062X-tight.xyz
- XYZ-files-SI/4-MUWQUS/M06-tight.xyz
- XYZ-files-SI/4-MUWQUS/PBE0-tight.xyz
- XYZ-files-SI/4-MUWQUS/PBE-tight.xyz
- XYZ-files-SI/4-MUWQUS/r2SCAN-tight.xyz
- XYZ-files-SI/4-MUWQUS/TPSSh-tight.xyz
- XYZ-files-SI/4-MUWQUS/TPSS-tight.xyz
- XYZ-files-SI/4-MUWQUS/wB97M-D3BJ-tigh.xyz
- XYZ-files-SI/4-MUWQUS/wB97X-D3BJ-tight.xyz
- XYZ-files-SI/5-MUWRED/
- XYZ-files-SI/5-MUWRED/a-crystal.xyz
- XYZ-files-SI/5-MUWRED/B3LYP-star-tight.xyz
- XYZ-files-SI/5-MUWRED/B3LYP-tight.xyz
- XYZ-files-SI/5-MUWRED/B97D3-tight.xyz
- XYZ-files-SI/5-MUWRED/BHLYP-tight.xyz
- XYZ-files-SI/5-MUWRED/BLYP-tight.xyz
- XYZ-files-SI/5-MUWRED/BP86-tight.xyz
- XYZ-files-SI/5-MUWRED/CAM-B3LYP-tight.xyz
- XYZ-files-SI/5-MUWRED/M062X-tight.xyz
- XYZ-files-SI/5-MUWRED/M06-tight.xyz
- XYZ-files-SI/5-MUWRED/PBE0-tight.xyz
- XYZ-files-SI/5-MUWRED/PBE-tight.xyz
- XYZ-files-SI/5-MUWRED/r2scan-tight.xyz
- XYZ-files-SI/5-MUWRED/TPSSh-tight.xyz
- XYZ-files-SI/5-MUWRED/TPSS-tight.xyz
- XYZ-files-SI/5-MUWRED/wB97M-D3BJ-tight.xyz
- XYZ-files-SI/5-MUWRED/wB97X-D3BJ-tight.xyz
- XYZ-files-SI/6-FUQUYO/
- XYZ-files-SI/6-FUQUYO/a-crystal.xyz
- XYZ-files-SI/6-FUQUYO/B3LYP-star-tight.xyz
- XYZ-files-SI/6-FUQUYO/B3LYP-tight.xyz
- XYZ-files-SI/6-FUQUYO/B97D3-tight.xyz
- XYZ-files-SI/6-FUQUYO/BHLYP-tight.xyz
- XYZ-files-SI/6-FUQUYO/BLYP-tight.xyz
- XYZ-files-SI/6-FUQUYO/BP86-tight.xyz
- XYZ-files-SI/6-FUQUYO/CAM-B3LYP-tight.xyz
- XYZ-files-SI/6-FUQUYO/M062X-tight.xyz
- XYZ-files-SI/6-FUQUYO/M06-tigh.xyz
- XYZ-files-SI/6-FUQUYO/PBE0-tight.xyz
- XYZ-files-SI/6-FUQUYO/PBE-tight.xyz
- XYZ-files-SI/6-FUQUYO/r2scan-tight.xyz
- XYZ-files-SI/6-FUQUYO/TPSSh-tight.xyz
- XYZ-files-SI/6-FUQUYO/TPSS-tight.xyz
- XYZ-files-SI/6-FUQUYO/wB97M-D3BJ-tight.xyz
- XYZ-files-SI/6-FUQUYO/wB97X-D3BJ-tight.xyz
- XYZ-files-SI/7-EAFESD/
- XYZ-files-SI/7-EAFESD/a-crystal.xyz
- XYZ-files-SI/7-EAFESD/B3LYP-star-tight.xyz
- XYZ-files-SI/7-EAFESD/B3LYP-tight.xyz
- XYZ-files-SI/7-EAFESD/B97D3-tight.xyz
- XYZ-files-SI/7-EAFESD/BHLYP-tight.xyz
- XYZ-files-SI/7-EAFESD/BLYP-tight.xyz
- XYZ-files-SI/7-EAFESD/BP86-tight.xyz
- XYZ-files-SI/7-EAFESD/CAM-B3LYP-tight.xyz
- XYZ-files-SI/7-EAFESD/M062X-tight.xyz
- XYZ-files-SI/7-EAFESD/M06-tight.xyz
- XYZ-files-SI/7-EAFESD/PBE0-tight.xyz
- XYZ-files-SI/7-EAFESD/PBE-tight.xyz
- XYZ-files-SI/7-EAFESD/r2scan-tight.xyz
- XYZ-files-SI/7-EAFESD/TPSSh-tight.xyz
- XYZ-files-SI/7-EAFESD/TPSS-tight.xyz
- XYZ-files-SI/7-EAFESD/wB97M-D3BJ-tight.xyz
- XYZ-files-SI/7-EAFESD/wB97X-D3BJ-tight.xyz
- XYZ-files-SI/8-XUQVAI/
- XYZ-files-SI/8-XUQVAI/a-crystal.xyz
- XYZ-files-SI/8-XUQVAI/B3LYP-star-tight.xyz
- XYZ-files-SI/8-XUQVAI/B3LYP-tight.xyz
- XYZ-files-SI/8-XUQVAI/B97D3-tight.xyz
- XYZ-files-SI/8-XUQVAI/BHLYP-tight.xyz
- XYZ-files-SI/8-XUQVAI/BLYP-tight.xyz
- XYZ-files-SI/8-XUQVAI/BP86-tight.xyz
- XYZ-files-SI/8-XUQVAI/CAM-B3LYP-tight.xyz
- XYZ-files-SI/8-XUQVAI/M062X-tight.xyz
- XYZ-files-SI/8-XUQVAI/M06-tight.xyz
- XYZ-files-SI/8-XUQVAI/PBE0-tight.xyz
- XYZ-files-SI/8-XUQVAI/PBE-tight.xyz
- XYZ-files-SI/8-XUQVAI/r2scan-tight.xyz
- XYZ-files-SI/8-XUQVAI/TPSSh-tight.xyz
- XYZ-files-SI/8-XUQVAI/TPSS-tight.xyz
- XYZ-files-SI/8-XUQVAI/wB97M-D3BJ-tight.xyz
- XYZ-files-SI/8-XUQVAI/wB97X-D3BJ-tight.xyz
- XYZ-files-SI/9-VADDEJ01/
- XYZ-files-SI/9-VADDEJ01/a-crystal.xyz
- XYZ-files-SI/9-VADDEJ01/B3LYP-star-tight.xyz
- XYZ-files-SI/9-VADDEJ01/B3LYP-tight.xyz
- XYZ-files-SI/9-VADDEJ01/B97D3-tight.xyz
- XYZ-files-SI/9-VADDEJ01/BHLYP-tight.xyz
- XYZ-files-SI/9-VADDEJ01/BLYP-tight.xyz
- XYZ-files-SI/9-VADDEJ01/BP86-tight.xyz
- XYZ-files-SI/9-VADDEJ01/CAM-B3LYP-tight.xyz
- XYZ-files-SI/9-VADDEJ01/M062X-tight.xyz
- XYZ-files-SI/9-VADDEJ01/M06-tight.xyz
- XYZ-files-SI/9-VADDEJ01/PBE0-tight.xyz
- XYZ-files-SI/9-VADDEJ01/PBE-tight.xyz
- XYZ-files-SI/9-VADDEJ01/r2scan-tight.xyz
- XYZ-files-SI/9-VADDEJ01/TPSSh-tight.xyz
- XYZ-files-SI/9-VADDEJ01/TPSS-tight.xyz
- XYZ-files-SI/9-VADDEJ01/wB97M-D3BJ-tight.xyz
- XYZ-files-SI/9-VADDEJ01/wB97X-D3BJ-tight.xyz
- XYZ-files-SI/D1-NOBXUA/
- XYZ-files-SI/D1-NOBXUA/a-crystal.xyz
- XYZ-files-SI/D1-NOBXUA/B3LYP-star-tight.xyz
- XYZ-files-SI/D1-NOBXUA/B3LYP-tight.xyz
- XYZ-files-SI/D1-NOBXUA/B97D3-tight.xyz
- XYZ-files-SI/D1-NOBXUA/BHLYP-tight.xyz
- XYZ-files-SI/D1-NOBXUA/BLYP-tight.xyz
- XYZ-files-SI/D1-NOBXUA/BP86-tight.xyz
- XYZ-files-SI/D1-NOBXUA/CAM-B3LYP-tight.xyz
- XYZ-files-SI/D1-NOBXUA/M062X-tight.xyz
- XYZ-files-SI/D1-NOBXUA/M06-tight.xyz
- XYZ-files-SI/D1-NOBXUA/PBE0-tight.xyz
- XYZ-files-SI/D1-NOBXUA/PBE-tight.xyz
- XYZ-files-SI/D1-NOBXUA/r2SCAN-tight.xyz
- XYZ-files-SI/D1-NOBXUA/TPSSh-tight.xyz
- XYZ-files-SI/D1-NOBXUA/TPSS-tight.xyz
- XYZ-files-SI/D1-NOBXUA/wB97M-D3BJ-tight-re.xyz
- XYZ-files-SI/D1-NOBXUA/wB97X-D3BJ-tight.xyz
- XYZ-files-SI/D2-PEPSFE/
- XYZ-files-SI/D2-PEPSFE/a-crystal.xyz
- XYZ-files-SI/D2-PEPSFE/B3LYP-star-tight.xyz
- XYZ-files-SI/D2-PEPSFE/B3LYP-tight.xyz
- XYZ-files-SI/D2-PEPSFE/B97D3-tight.xyz
- XYZ-files-SI/D2-PEPSFE/BHLYP-tight.xyz
- XYZ-files-SI/D2-PEPSFE/BLYP-tight.xyz
- XYZ-files-SI/D2-PEPSFE/BP86-tight.xyz
- XYZ-files-SI/D2-PEPSFE/CAM-B3LYP-tight.xyz
- XYZ-files-SI/D2-PEPSFE/M062X-tight.xyz
- XYZ-files-SI/D2-PEPSFE/M06-tight-tight.xyz
- XYZ-files-SI/D2-PEPSFE/PBE0-tight.xyz
- XYZ-files-SI/D2-PEPSFE/PBE-tight.xyz
- XYZ-files-SI/D2-PEPSFE/r2SCAN-tight.xyz
- XYZ-files-SI/D2-PEPSFE/TPSSh-tight.xyz
- XYZ-files-SI/D2-PEPSFE/TPSS-tight.xyz
- XYZ-files-SI/D2-PEPSFE/wB97M-D3BJ-tight.xyz
- XYZ-files-SI/D2-PEPSFE/wB97X-D3BJ-tight.xyz
- XYZ-files-SI/D3-FUZGAI/
- XYZ-files-SI/D3-FUZGAI/a-crystal.xyz
- XYZ-files-SI/D3-FUZGAI/B3LYP-star-tight.xyz
- XYZ-files-SI/D3-FUZGAI/B3LYP-tight.xyz
- XYZ-files-SI/D3-FUZGAI/B97D3-tight.xyz
- XYZ-files-SI/D3-FUZGAI/BHLYP-tight.xyz
- XYZ-files-SI/D3-FUZGAI/BLYP-tight.xyz
- XYZ-files-SI/D3-FUZGAI/BP86-tight.xyz
- XYZ-files-SI/D3-FUZGAI/CAM-B3LYP-tight.xyz
- XYZ-files-SI/D3-FUZGAI/M062X-tight.xyz
- XYZ-files-SI/D3-FUZGAI/M06-tight.xyz
- XYZ-files-SI/D3-FUZGAI/PBE0-tight.xyz
- XYZ-files-SI/D3-FUZGAI/PBE-tight.xyz
- XYZ-files-SI/D3-FUZGAI/r2SCAN.xyz
- XYZ-files-SI/D3-FUZGAI/TPSSh-tight.xyz
- XYZ-files-SI/D3-FUZGAI/TPSS-tight.xyz
- XYZ-files-SI/D3-FUZGAI/wB97M-D3BJ-tight.xyz
- XYZ-files-SI/D3-FUZGAI/wB97X-D3BJ-tight.xyz
- XYZ-files-SI/D4-YOBSEN/
- XYZ-files-SI/D4-YOBSEN/a-crystal.xyz
- XYZ-files-SI/D4-YOBSEN/B3LYP-star-tight.xyz
- XYZ-files-SI/D4-YOBSEN/B3LYP-tight.xyz
- XYZ-files-SI/D4-YOBSEN/B97D3-tight.xyz
- XYZ-files-SI/D4-YOBSEN/BHLYP-tight.xyz
- XYZ-files-SI/D4-YOBSEN/BLYP-tight.xyz
- XYZ-files-SI/D4-YOBSEN/BP86-tight.xyz
- XYZ-files-SI/D4-YOBSEN/CAM-B3LYP-tight.xyz
- XYZ-files-SI/D4-YOBSEN/M062X-tight.xyz
- XYZ-files-SI/D4-YOBSEN/M06-tight.xyz
- XYZ-files-SI/D4-YOBSEN/PBE0-tight.xyz
- XYZ-files-SI/D4-YOBSEN/PBE-tight.xyz
- XYZ-files-SI/D4-YOBSEN/r2SCAN-tight.xyz
- XYZ-files-SI/D4-YOBSEN/TPSSh-tight.xyz
- XYZ-files-SI/D4-YOBSEN/TPSS-tight.xyz
- XYZ-files-SI/D4-YOBSEN/wB97M-D3BJ-tight.xyz
- XYZ-files-SI/D4-YOBSEN/wB97X-D3BJ-tight.xyz
- XYZ-files-SI/D5-YOBVEQ/
- XYZ-files-SI/D5-YOBVEQ/a-crystal.xyz
- XYZ-files-SI/D5-YOBVEQ/B3LYP-star-tight.xyz
- XYZ-files-SI/D5-YOBVEQ/B3LYP-tight.xyz
- XYZ-files-SI/D5-YOBVEQ/B97D3-tight.xyz
- XYZ-files-SI/D5-YOBVEQ/BHLYP-tight.xyz
- XYZ-files-SI/D5-YOBVEQ/BLYP-tight.xyz
- XYZ-files-SI/D5-YOBVEQ/BP86-tight.xyz
- XYZ-files-SI/D5-YOBVEQ/CAM-B3LYP-tight.xyz
- XYZ-files-SI/D5-YOBVEQ/M062X-tight.xyz
- XYZ-files-SI/D5-YOBVEQ/M06-tight.xyz
- XYZ-files-SI/D5-YOBVEQ/PBE0-tight.xyz
- XYZ-files-SI/D5-YOBVEQ/PBE-tight.xyz
- XYZ-files-SI/D5-YOBVEQ/r2SCAN.xyz
- XYZ-files-SI/D5-YOBVEQ/TPSSh-tight.xyz
- XYZ-files-SI/D5-YOBVEQ/TPSS-tight.xyz
- XYZ-files-SI/D5-YOBVEQ/wB97M-D3BJ-tight.xyz
- XYZ-files-SI/D5-YOBVEQ/wB97X-D3BJ-tight.xyz
- XYZ-files-SI/FeMoco-244QM-QMMM/
- XYZ-files-SI/FeMoco-244QM-QMMM/B3LYP.xyz
- XYZ-files-SI/FeMoco-244QM-QMMM/B3LYP-star.xyz
- XYZ-files-SI/FeMoco-244QM-QMMM/B97-D3.xyz
- XYZ-files-SI/FeMoco-244QM-QMMM/BHLYP.xyz
- XYZ-files-SI/FeMoco-244QM-QMMM/BLYP.xyz
- XYZ-files-SI/FeMoco-244QM-QMMM/BP86.xyz
- XYZ-files-SI/FeMoco-244QM-QMMM/CAM-B3LYP.xyz
- XYZ-files-SI/FeMoco-244QM-QMMM/M06.xyz
- XYZ-files-SI/FeMoco-244QM-QMMM/M06-2X.xyz
- XYZ-files-SI/FeMoco-244QM-QMMM/PBE.xyz
- XYZ-files-SI/FeMoco-244QM-QMMM/PBE0.xyz
[truncated: 5 more entries]
