# Supplementary material for: Analysis of the Geometric and Electronic Structure of Spin-Coupled Iron–Sulfur Dimers with Broken-Symmetry DFT: Implications for FeMoco
Source: J Chem Theory Comput. 2022 Feb 15;18(3):1437–57. doi: 10.1021/acs.jctc.1c00753 (PMC8908755; doi:10.1021/acs.jctc.1c00753)
Supplement: Supplementary file 2 — ct1c00753_si_002.zip [file ct1c00753_si_002.zip › XYZ-files-SI/10-LAJPAN/a-crystal.xyz]

19
MoFeC6S2O3Cl6
Mo       3.867656466      0.256877140      5.863024708
Fe       2.738340625      0.813840430      3.401804442
O        4.043605331     -1.404080600      6.008037686
Cl       2.014382513     -0.865878000      2.090937127
Cl       2.305822721      2.780996400      2.429967468
S        1.675118864      0.686760100      5.352479017
S        4.913776180      0.690155700      3.847844360
O        5.409025212      1.356542200      6.633093625
O        3.251267973      0.696098000      7.793197447
C        5.287195852      1.764863100      7.900707069
C        6.203356800      2.571318100      8.563266364
Cl       7.629569909      3.081507000      7.722441115
C        5.936901495      3.007652700      9.865882941
Cl       7.091972173      3.974549800     10.705958123
C        4.730917909      2.660452600     10.475937538
Cl       4.372244596      3.229215600     12.071080294
C        3.803229050      1.853148700      9.810878018
Cl       2.288908312      1.437187700     10.516941207
C        4.091974966      1.393893800      8.533263679
