# Supplementary material for: Analysis of the Geometric and Electronic Structure of Spin-Coupled Iron–Sulfur Dimers with Broken-Symmetry DFT: Implications for FeMoco
Source: J Chem Theory Comput. 2022 Feb 15;18(3):1437–57. doi: 10.1021/acs.jctc.1c00753 (PMC8908755; doi:10.1021/acs.jctc.1c00753)
Supplement: Supplementary file 2 — ct1c00753_si_002.zip [file ct1c00753_si_002.zip › XYZ-files-SI/10-LAJPAN/B3LYP-star-tight.xyz]

19
Coordinates from ORCA-job B3LYP-star-tight
  Mo  3.83953670407878      0.44879945203376      5.80911325376714
  Fe  2.60487093005288      0.67826377867624      3.32998832215551
  O   4.31217293929893     -1.17281107472086      5.96314856418660
  Cl  2.51331968791344     -1.18922828083079      2.04936026383948
  Cl  1.61202845913027      2.38183637444747      2.22646442069522
  S   1.58221348193752      0.38828307839365      5.29985141431563
  S   4.72335013844190      1.22679332641061      3.82430935675909
  O   5.42968091046046      1.47660307130454      6.64487065732732
  O   3.14327566365916      1.07577978560107      7.64499575962786
  C   5.29492045070373      1.86732275834168      7.90423503537097
  C   6.29322850903090      2.46989343936659      8.66447952697400
  Cl  7.85003959838106      2.72107809924478      7.93691734668498
  C   6.02940276759081      2.85259787164818      9.98846062773274
  Cl  7.28162271229992      3.59256576032637     10.93529116835273
  C   4.76468800794443      2.63573656892176     10.54017707621289
  Cl  4.43079057869958      3.10683157571503     12.17668329764648
  C   3.75728089872151      2.03252627633934      9.77131058836394
  Cl  2.17025007044038      1.74607428439013     10.41547267878571
  C   4.02259443821409      1.64615432439038      8.46161286920136
