# Supplementary material for: Analysis of the Geometric and Electronic Structure of Spin-Coupled Iron–Sulfur Dimers with Broken-Symmetry DFT: Implications for FeMoco
Source: J Chem Theory Comput. 2022 Feb 15;18(3):1437–57. doi: 10.1021/acs.jctc.1c00753 (PMC8908755; doi:10.1021/acs.jctc.1c00753)
Supplement: Supplementary file 2 — ct1c00753_si_002.zip [file ct1c00753_si_002.zip › XYZ-files-SI/10-LAJPAN/B3LYP-tight.xyz]

19
Coordinates from ORCA-job B3LYP-tight
  Mo  3.84596100904371      0.44314766713955      5.81541664386830
  Fe  2.59501805058797      0.67937688494945      3.31889444912740
  O   4.32222533408101     -1.17317732334688      5.96559170259555
  Cl  2.51099480235778     -1.18343000541165      2.02300205165316
  Cl  1.58651211685831      2.38617134359259      2.22357809347480
  S   1.58797951489605      0.37474832604457      5.30480411197615
  S   4.71884366997706      1.23286737997045      3.82964026207205
  O   5.43571266202051      1.46671959331646      6.65291619037744
  O   3.14969942008367      1.07383360992228      7.64672122249222
  C   5.29956537790206      1.86241484516495      7.90927519833684
  C   6.29597011900871      2.46485534690738      8.66942515793896
  Cl  7.85526913392558      2.70976228408403      7.94544192636259
  C   6.02922352162131      2.85310996060136      9.99054263523264
  Cl  7.28023796208319      3.59426945798366     10.93778709712911
  C   4.76380811044881      2.64127407141168     10.53873092064040
  Cl  4.42540280630524      3.11973044145897     12.17201842115957
  C   3.75803669959626      2.03716806074391      9.76954738761208
  Cl  2.16855673016919      1.75648593716371     10.40974325148792
  C   4.02624990603332      1.64577258830344      8.46366550446246
