# Supplementary material for: Analysis of the Geometric and Electronic Structure of Spin-Coupled Iron–Sulfur Dimers with Broken-Symmetry DFT: Implications for FeMoco
Source: J Chem Theory Comput. 2022 Feb 15;18(3):1437–57. doi: 10.1021/acs.jctc.1c00753 (PMC8908755; doi:10.1021/acs.jctc.1c00753)
Supplement: Supplementary file 2 — ct1c00753_si_002.zip [file ct1c00753_si_002.zip › XYZ-files-SI/10-LAJPAN/B97D3-tight.xyz]

19
Coordinates from ORCA-job EAPFTM01
  Mo  3.82308761105637      0.42267219262567      5.81548661281570
  Fe  2.64144904963665      0.69249320278753      3.31969312742115
  O   4.21974791584208     -1.21910123078734      5.99600100374761
  Cl  2.41303400135408     -1.18172772671791      2.05155954125204
  Cl  1.79945716053909      2.46246516646170      2.18101575403586
  S   1.57345053852354      0.49028118543258      5.26543184551459
  S   4.77857745664617      1.08835726221888      3.81047038323299
  O   5.40520589351001      1.48413140032161      6.63436636909375
  O   3.13971418851380      1.00728229645201      7.68750928461965
  C   5.27623859069900      1.87285383085107      7.89920668927407
  C   6.27161185708268      2.51781949511364      8.64000676370624
  Cl  7.80170903483571      2.83061091402987      7.87796976106643
  C   6.02211238811250      2.89384602094142      9.97494524269770
  Cl  7.26425312512724      3.68487179418143     10.89236717558537
  C   4.77293401584873      2.62685481652637     10.55772423259445
  Cl  4.45987409329268      3.08264386202490     12.20227075668864
  C   3.76764118549577      1.98474495155838      9.80755221739297
  Cl  2.20719076007950      1.63740557718210     10.48872836624701
  C   4.01797808080407      1.60659545879601      8.48443710101329
