# Supplementary material for: Analysis of the Geometric and Electronic Structure of Spin-Coupled Iron–Sulfur Dimers with Broken-Symmetry DFT: Implications for FeMoco
Source: J Chem Theory Comput. 2022 Feb 15;18(3):1437–57. doi: 10.1021/acs.jctc.1c00753 (PMC8908755; doi:10.1021/acs.jctc.1c00753)
Supplement: Supplementary file 2 — ct1c00753_si_002.zip [file ct1c00753_si_002.zip › XYZ-files-SI/10-LAJPAN/BHLYP-tight.xyz]

19
Coordinates from ORCA-job BHLYP-tight
  Mo  3.90899891099165      0.38057026050999      5.91619522535490
  Fe  2.55963233535851      0.71241636423843      3.25106919879139
  O   4.35296724169937     -1.21375520585510      6.05348583955793
  Cl  2.45254021342010     -1.10679271621679      1.91349687050149
  Cl  1.55315930862795      2.41615962630383      2.17823848988014
  S   1.63200904053626      0.36686842872877      5.25905005751939
  S   4.67932151220043      1.17957843779777      3.83244828939653
  O   5.44895658145828      1.45105337275692      6.68690815860964
  O   3.18008500583628      1.04648659236910      7.67806497150858
  C   5.30729238628582      1.85569852412957      7.93162781530482
  C   6.28808769415654      2.46606525659017      8.68128923312409
  Cl  7.83488742547005      2.70941633427028      7.96706086827165
  C   6.01644322657946      2.86700381647745      9.98826728134839
  Cl  7.24946098040073      3.62286446150201     10.92054091997690
  C   4.76331732119774      2.65564016722643     10.52976945534119
  Cl  4.41663485939783      3.14955828186612     12.14088814474457
  C   3.77136846174080      2.03696851800110      9.77063900669615
  Cl  2.19679534505238      1.75430683759431     10.40488486997297
  C   4.04330909658959      1.63499311170955      8.48281753209894
