# Supplementary material for: Analysis of the Geometric and Electronic Structure of Spin-Coupled Iron–Sulfur Dimers with Broken-Symmetry DFT: Implications for FeMoco
Source: J Chem Theory Comput. 2022 Feb 15;18(3):1437–57. doi: 10.1021/acs.jctc.1c00753 (PMC8908755; doi:10.1021/acs.jctc.1c00753)
Supplement: Supplementary file 2 — ct1c00753_si_002.zip [file ct1c00753_si_002.zip › XYZ-files-SI/10-LAJPAN/BLYP-tight.xyz]

19
Coordinates from ORCA-job EAPFTM01
  Mo  3.81765574408343      0.41920708486194      5.80292383930305
  Fe  2.64128190062759      0.68766709116871      3.31710894319020
  O   4.22082034445145     -1.24094116340035      5.98995801696694
  Cl  2.41644004672740     -1.19775344088736      2.05107814140577
  Cl  1.79678547914080      2.46165153303724      2.17465052017180
  S   1.54878032963348      0.48769274781918      5.25453717599589
  S   4.78628632739862      1.09210325379427      3.78553490397860
  O   5.40697463598585      1.49572939426737      6.62317922747284
  O   3.12657345429969      1.01630248727304      7.68306242973331
  C   5.27674007943089      1.88023953763490      7.89918452517755
  C   6.27483172503616      2.52178298877723      8.64412768277466
  Cl  7.81905686029831      2.83701679165672      7.87334481977532
  C   6.02721402664611      2.89382574264281      9.98276734140505
  Cl  7.28369173987696      3.68641817460845     10.91137178869206
  C   4.77573419954867      2.62624727332432     10.56655255262030
  Cl  4.46174160493082      3.08028219018154     12.22923439452144
  C   3.76760308972619      1.98782155321034      9.81312865651493
  Cl  2.19165019697963      1.63638081141441     10.49920682643392
  C   4.01540516217765      1.61342641861517      8.48579044186586
