# Supplementary material for: Analysis of the Geometric and Electronic Structure of Spin-Coupled Iron–Sulfur Dimers with Broken-Symmetry DFT: Implications for FeMoco
Source: J Chem Theory Comput. 2022 Feb 15;18(3):1437–57. doi: 10.1021/acs.jctc.1c00753 (PMC8908755; doi:10.1021/acs.jctc.1c00753)
Supplement: Supplementary file 2 — ct1c00753_si_002.zip [file ct1c00753_si_002.zip › XYZ-files-SI/10-LAJPAN/BP86-tight.xyz]

19
Coordinates from ORCA-job BP86-tight
  Mo  3.81217418641059      0.43598483996360      5.80780049554096
  Fe  2.66601380928745      0.69424953926721      3.35381283111827
  O   4.19672047875168     -1.21613936542463      6.00033418469890
  Cl  2.42892302588617     -1.18492362307667      2.12630293656697
  Cl  1.85349644979726      2.44006731215356      2.19790244987533
  S   1.56468192108832      0.53093860061422      5.26212427898960
  S   4.79178628166763      1.07983720078821      3.80788279418260
  O   5.38575691201958      1.51055772255777      6.61043193897048
  O   3.12397801557749      1.01625575767245      7.67546284979109
  C   5.26299950049958      1.88463053603175      7.88476249790852
  C   6.26198875553281      2.52538123347171      8.62501913175907
  Cl  7.78580136367491      2.85063050475195      7.85660168819886
  C   6.02011888704406      2.88737341355772      9.96531685184738
  Cl  7.26566195922992      3.67249539761635     10.88340300352849
  C   4.77495052344237      2.61081394916770     10.55367182328880
  Cl  4.47275620327812      3.04846471268787     12.20532959886940
  C   3.76626327525242      1.97367982653236      9.80380872379603
  Cl  2.21175813326030      1.61564895842084     10.49189484736081
  C   4.00943726529916      1.60915395324596      8.47487930170818
