# Supplementary material for: Analysis of the Geometric and Electronic Structure of Spin-Coupled Iron–Sulfur Dimers with Broken-Symmetry DFT: Implications for FeMoco
Source: J Chem Theory Comput. 2022 Feb 15;18(3):1437–57. doi: 10.1021/acs.jctc.1c00753 (PMC8908755; doi:10.1021/acs.jctc.1c00753)
Supplement: Supplementary file 2 — ct1c00753_si_002.zip [file ct1c00753_si_002.zip › XYZ-files-SI/10-LAJPAN/CAM-B3LYP-tight.xyz]

19
Coordinates from ORCA-job CAM-B3LYP-tight
  Mo  3.85535973624041      0.44646703788693      5.83573605446565
  Fe  2.60243812079904      0.68217969618021      3.33504287171913
  O   4.32543757374287     -1.15231108962030      5.99032040922928
  Cl  2.51183903006714     -1.16104158916171      2.03045417334668
  Cl  1.59485905560836      2.36661657691802      2.23148129489943
  S   1.60587740476602      0.37943433772272      5.30736626334365
  S   4.71178500356797      1.22572320617921      3.84552071980316
  O   5.42497893639702      1.47782198336025      6.65247423927574
  O   3.15491507183490      1.08109535283195      7.64235703632754
  C   5.29385737028912      1.86749113556879      7.90865008332927
  C   6.28725872745695      2.46218435244656      8.66431587907918
  Cl  7.83550297660069      2.70575177042082      7.94211934168328
  C   6.02213080276186      2.84521735567975      9.98160144224421
  Cl  7.26785111737068      3.57915738588118     10.92424679754620
  C   4.76384467793800      2.63410108546275     10.52694568718551
  Cl  4.42766119674523      3.10656442407980     12.15246681334883
  C   3.76076211231526      2.03464521577309      9.76040852627360
  Cl  2.18072285379592      1.75414994570188     10.39452009493359
  C   4.02818517870238      1.64985228668801      8.46071449996572
