# Supplementary material for: Analysis of the Geometric and Electronic Structure of Spin-Coupled Iron–Sulfur Dimers with Broken-Symmetry DFT: Implications for FeMoco
Source: J Chem Theory Comput. 2022 Feb 15;18(3):1437–57. doi: 10.1021/acs.jctc.1c00753 (PMC8908755; doi:10.1021/acs.jctc.1c00753)
Supplement: Supplementary file 2 — ct1c00753_si_002.zip [file ct1c00753_si_002.zip › XYZ-files-SI/10-LAJPAN/M062X-tight.xyz]

19
Coordinates from ORCA-job M062X-tight
  Mo  3.83677860984946      0.50730003615866      5.86850387292608
  Fe  2.57430038129927      0.69009672962398      3.19031739791776
  O   4.23228709060600     -1.09880840330028      6.03180472281325
  Cl  2.47121445477421     -1.34165141501879      2.15791241776562
  Cl  1.68179143763308      2.21316210702795      1.78549554746700
  S   1.57017737943446      0.61393374389932      5.22740524444698
  S   4.69504219839013      1.23246319990170      3.79575486634931
  O   5.38790244281491      1.58321377572825      6.64709734612263
  O   3.13264817302750      1.11611368511059      7.68498094356336
  C   5.27698027198284      1.92021616496037      7.92463842863097
  C   6.27757772614351      2.50744780489263      8.68280824012231
  Cl  7.79958729263286      2.81403688364889      7.93859616951138
  C   6.04319014348433      2.83597777367746     10.02216683618506
  Cl  7.29363308084581      3.56578022478830     10.95571909584406
  C   4.80632891644049      2.57289374388329     10.59414355504797
  Cl  4.51104659184225      2.96589227905321     12.24516988165096
  C   3.79402749719653      1.98403793231340      9.82930791025565
  Cl  2.24641888715861      1.64404612858587     10.50303158411596
  C   4.02433437144344      1.65894807506506      8.50188816726327
