# Supplementary material for: Analysis of the Geometric and Electronic Structure of Spin-Coupled Iron–Sulfur Dimers with Broken-Symmetry DFT: Implications for FeMoco
Source: J Chem Theory Comput. 2022 Feb 15;18(3):1437–57. doi: 10.1021/acs.jctc.1c00753 (PMC8908755; doi:10.1021/acs.jctc.1c00753)
Supplement: Supplementary file 2 — ct1c00753_si_002.zip [file ct1c00753_si_002.zip › XYZ-files-SI/10-LAJPAN/M06-tight.xyz]

19
Coordinates from ORCA-job M06-tight
  Mo  3.81317240701796      0.50920833005986      5.82693017086753
  Fe  2.61812617574235      0.67993015947825      3.29811866943702
  O   4.22680637376504     -1.10629393275126      5.99493342837790
  Cl  2.51639692770999     -1.28339647537578      2.19179778344204
  Cl  1.71776164159729      2.26845227959811      1.99822902736714
  S   1.55938199110314      0.55949738448176      5.26721408917718
  S   4.72879613723486      1.21888714145979      3.81880120876200
  O   5.38224158621300      1.55626881925274      6.63720566893959
  O   3.13140953540108      1.10218090809002      7.66971822904994
  C   5.26792308445862      1.90572798151668      7.90085780758820
  C   6.26786545545311      2.49887686856404      8.65427649404660
  Cl  7.79368799516455      2.79632693728639      7.90455281460309
  C   6.03314242181581      2.83603022501075      9.98939903472322
  Cl  7.28914168879029      3.56149058257547     10.92291031300777
  C   4.79286671061264      2.58315117470277     10.56023294742052
  Cl  4.49449842123636      2.98759927036138     12.21007375316662
  C   3.78132126857612      1.99379233525053      9.79791311807571
  Cl  2.22524613647546      1.66485312045470     10.46739873844283
  C   4.01548098863199      1.65251735998368      8.47617893150455
