# Supplementary material for: Analysis of the Geometric and Electronic Structure of Spin-Coupled Iron–Sulfur Dimers with Broken-Symmetry DFT: Implications for FeMoco
Source: J Chem Theory Comput. 2022 Feb 15;18(3):1437–57. doi: 10.1021/acs.jctc.1c00753 (PMC8908755; doi:10.1021/acs.jctc.1c00753)
Supplement: Supplementary file 2 — ct1c00753_si_002.zip [file ct1c00753_si_002.zip › XYZ-files-SI/10-LAJPAN/PBE0-tight.xyz]

19
Coordinates from ORCA-job PBE0-tight
  Mo  3.84903524186218      0.45694957299578      5.82604427559115
  Fe  2.60866723757491      0.68176637138296      3.34803081757174
  O   4.32162228397706     -1.14344995456887      5.97514169210883
  Cl  2.52561020715653     -1.16431201719806      2.05651905333714
  Cl  1.59873835065061      2.36134580317602      2.24888461731896
  S   1.60554090853210      0.38289336308616      5.31890291908578
  S   4.71643778603055      1.23826521923336      3.85184625865713
  O   5.42437978556142      1.47472961965018      6.64829381192311
  O   3.15193837949200      1.07985925035055      7.63826564308091
  C   5.29258215631651      1.86303333681319      7.90029547718352
  C   6.28905800297590      2.46028088932718      8.65912620707995
  Cl  7.83277969200945      2.70428360695195      7.94485755816646
  C   6.02362721811778      2.84370126704981      9.97865138076648
  Cl  7.26275044179358      3.57252570464579     10.91878554146387
  C   4.76105677469284      2.63280376367400     10.52547177701633
  Cl  4.42828306529436      3.10335789225335     12.14338690583831
  C   3.75588982362675      2.03327323100989      9.75748326881691
  Cl  2.18360344234198      1.75803862949862     10.39344076993352
  C   4.02366614899320      1.64575492066805      8.45331425305949
