# Supplementary material for: Analysis of the Geometric and Electronic Structure of Spin-Coupled Iron–Sulfur Dimers with Broken-Symmetry DFT: Implications for FeMoco
Source: J Chem Theory Comput. 2022 Feb 15;18(3):1437–57. doi: 10.1021/acs.jctc.1c00753 (PMC8908755; doi:10.1021/acs.jctc.1c00753)
Supplement: Supplementary file 2 — ct1c00753_si_002.zip [file ct1c00753_si_002.zip › XYZ-files-SI/10-LAJPAN/PBE-tight.xyz]

19
Coordinates from ORCA-job EAPFTM01
  Mo  3.81700770319558      0.43499505601543      5.80822975336578
  Fe  2.65790412815761      0.68712391820320      3.35337596252299
  O   4.22010548057057     -1.21053237249744      6.00071666882085
  Cl  2.43141322783066     -1.17267690516051      2.09180897153014
  Cl  1.82005180688224      2.43575928942145      2.21533178553998
  S   1.56741806035106      0.48973771013781      5.26545440680182
  S   4.78208266388802      1.09103732327194      3.80750247615219
  O   5.39461290601246      1.50490671586611      6.61604337403995
  O   3.12474411247682      1.02845310581792      7.67051430114536
  C   5.26840893759931      1.88208406368638      7.88743818239046
  C   6.26812161545380      2.51821187098314      8.63176785956594
  Cl  7.79507527075482      2.83212857117628      7.87291178093621
  C   6.02232323032040      2.88409664287570      9.96994297287285
  Cl  7.26616057374447      3.66045751744509     10.89111901919165
  C   4.77263262789996      2.61712181826923     10.55289483545306
  Cl  4.46652964544697      3.05931332262480     12.19888419819641
  C   3.76343039450252      1.98538893254869      9.79958240480027
  Cl  2.20683821936634      1.64109354902410     10.48093838185534
  C   4.01040634254607      1.61640034029059      8.47228489281828
