# Supplementary material for: Analysis of the Geometric and Electronic Structure of Spin-Coupled Iron–Sulfur Dimers with Broken-Symmetry DFT: Implications for FeMoco
Source: J Chem Theory Comput. 2022 Feb 15;18(3):1437–57. doi: 10.1021/acs.jctc.1c00753 (PMC8908755; doi:10.1021/acs.jctc.1c00753)
Supplement: Supplementary file 2 — ct1c00753_si_002.zip [file ct1c00753_si_002.zip › XYZ-files-SI/10-LAJPAN/r2SCAN-tight.xyz]

19
Coordinates from ORCA-job EAPFTM01
  Mo  3.88964369612996      0.27472559030205      5.85180488281008
  Fe  2.63390996574050      0.74817053510514      3.41059065660719
  O   4.33848943484603     -1.35237803616938      5.98663049051282
  Cl  2.34294453486621     -0.86870286961151      1.86549539620360
  Cl  1.77321159972296      2.67140600063677      2.59766595254618
  S   1.63923870123724      0.25901741444049      5.33647214225952
  S   4.78705908782783      1.05530204490372      3.88001845362562
  O   5.47089075423949      1.30100412124569      6.68402406796425
  O   3.19464744281548      0.89265106524200      7.68473285159418
  C   5.30958607227478      1.76984733207872      7.90981291727142
  C   6.27233419861305      2.46912119937653      8.63035502577877
  Cl  7.81247225062643      2.73936993632169      7.90132343089405
  C   5.97932663422930      2.93935317271564      9.91699139407160
  Cl  7.17855518600825      3.79905079098104     10.80840511545746
  C   4.71896670596028      2.71275873744848     10.47223039599416
  Cl  4.35027501094501      3.29194041299843     12.05339610307678
  C   3.74774590270961      2.01452253181229      9.74244599026290
  Cl  2.17336721502657      1.72552879635904     10.38603581984242
  C   4.04260255318060      1.54241169381306      8.46831114122634
