# Supplementary material for: Analysis of the Geometric and Electronic Structure of Spin-Coupled Iron–Sulfur Dimers with Broken-Symmetry DFT: Implications for FeMoco
Source: J Chem Theory Comput. 2022 Feb 15;18(3):1437–57. doi: 10.1021/acs.jctc.1c00753 (PMC8908755; doi:10.1021/acs.jctc.1c00753)
Supplement: Supplementary file 2 — ct1c00753_si_002.zip [file ct1c00753_si_002.zip › XYZ-files-SI/10-LAJPAN/TPSSh-tight.xyz]

19
Coordinates from ORCA-job TPSSh-tight
  Mo  3.80749045625533      0.50119142265164      5.80415914175173
  Fe  2.64278612722857      0.67057037677258      3.33600393045760
  O   4.22458590370438     -1.13047946224815      5.98005887211963
  Cl  2.51463791165482     -1.26147883093786      2.17174949456426
  Cl  1.73266888559241      2.32054871183537      2.10266158678032
  S   1.56334749608397      0.53372359948043      5.27772494433184
  S   4.75166675421862      1.19506235900615      3.81994205122786
  O   5.38291390878651      1.53754917117837      6.62022412663837
  O   3.12644111772871      1.08160292934815      7.65397323391006
  C   5.26796114299057      1.89825306965712      7.89309696836881
  C   6.27319342094984      2.50033634525777      8.64390091075003
  Cl  7.80524374821572      2.79685976515926      7.89579751063486
  C   6.03087316084328      2.84653301490017      9.98224790758651
  Cl  7.28439685048289      3.58342831216438     10.91754735172437
  C   4.78181156563775      2.59361076748763     10.55517116273459
  Cl  4.47962608861154      3.01436146539824     12.20464467459894
  C   3.76704815903747      1.99355394209091      9.79341576797033
  Cl  2.20665412330383      1.66544076524952     10.46566210481400
  C   4.01192012567355      1.64443274554826      8.46876048703554
