# Supplementary material for: Analysis of the Geometric and Electronic Structure of Spin-Coupled Iron–Sulfur Dimers with Broken-Symmetry DFT: Implications for FeMoco
Source: J Chem Theory Comput. 2022 Feb 15;18(3):1437–57. doi: 10.1021/acs.jctc.1c00753 (PMC8908755; doi:10.1021/acs.jctc.1c00753)
Supplement: Supplementary file 2 — ct1c00753_si_002.zip [file ct1c00753_si_002.zip › XYZ-files-SI/10-LAJPAN/TPSS-tight.xyz]

19
Coordinates from ORCA-job TPSS-tight
  Mo  3.80053110595301      0.48455129373245      5.79932110896485
  Fe  2.66167785820593      0.67816182202178      3.34635558531558
  O   4.19208023934366     -1.16448127301481      5.98993798570291
  Cl  2.47405793375786     -1.24949426609439      2.17995350710021
  Cl  1.81378001045905      2.35822956942057      2.11226418691786
  S   1.55184297605222      0.56342694008867      5.25700277015609
  S   4.77704787927955      1.13377126182056      3.80097654255275
  O   5.37509324464766      1.54296908065880      6.60749235812675
  O   3.11752757147189      1.05685040869432      7.66408812794692
  C   5.26018845926850      1.90206090900004      7.88761855995946
  C   6.26536033749742      2.52086548002265      8.63308606438945
  Cl  7.79287818084227      2.84274269253729      7.87034827213343
  C   6.02843258922154      2.86386966704059      9.97693653563371
  Cl  7.28271608081074      3.62174897255948     10.90616738204623
  C   4.78363031835966      2.59135280652323     10.56169657195261
  Cl  4.48895813250019      3.00692246295454     12.22053148368861
  C   3.76872877730540      1.97667024413312      9.80553362280973
  Cl  2.21283268170917      1.62408253111267     10.49357855466358
  C   4.00790257031409      1.63079986678838      8.47385300793901
