# Supplementary material for: Analysis of the Geometric and Electronic Structure of Spin-Coupled Iron–Sulfur Dimers with Broken-Symmetry DFT: Implications for FeMoco
Source: J Chem Theory Comput. 2022 Feb 15;18(3):1437–57. doi: 10.1021/acs.jctc.1c00753 (PMC8908755; doi:10.1021/acs.jctc.1c00753)
Supplement: Supplementary file 2 — ct1c00753_si_002.zip [file ct1c00753_si_002.zip › XYZ-files-SI/10-LAJPAN/wB97M-D3BJ-tight.xyz]

19
Coordinates from ORCA-job wB97M-D3BJ-tight
  Mo  3.83276926852356      0.49713036416203      5.81885444969161
  Fe  2.60753773673314      0.66051807661606      3.31541686569942
  O   4.29037217386713     -1.09706387933369      5.98240498422727
  Cl  2.53915839615040     -1.26015329335769      2.10201451848367
  Cl  1.60491060819564      2.29276566384037      2.11397469655718
  S   1.58305429181769      0.44546032738632      5.29602593487400
  S   4.71323359438994      1.24921244129431      3.82823582070797
  O   5.40839821529094      1.53729931272090      6.63197197886118
  O   3.13095557736341      1.12142240242065      7.63914223767338
  C   5.28369653365858      1.89796917855506      7.90313734137890
  C   6.28556364130142      2.47300881863980      8.66686709620842
  Cl  7.83357167075511      2.73180011815713      7.94059438411511
  C   6.03393261674521      2.82577939883793      9.99746348403449
  Cl  7.29274263139941      3.53364688930552     10.94841712622551
  C   4.77951525136967      2.60488618018807     10.54906980552044
  Cl  4.45955061231122      3.03766934916183     12.19221446978833
  C   3.76673470818206      2.02655948193252      9.77536958781705
  Cl  2.19004646357257      1.73668221733719     10.42352435571646
  C   4.01952295537262      1.67050742213562      8.46204309041921
