# Supplementary material for: Analysis of the Geometric and Electronic Structure of Spin-Coupled Iron–Sulfur Dimers with Broken-Symmetry DFT: Implications for FeMoco
Source: J Chem Theory Comput. 2022 Feb 15;18(3):1437–57. doi: 10.1021/acs.jctc.1c00753 (PMC8908755; doi:10.1021/acs.jctc.1c00753)
Supplement: Supplementary file 2 — ct1c00753_si_002.zip [file ct1c00753_si_002.zip › XYZ-files-SI/10-LAJPAN/wB97X-D3BJ-tight.xyz]

19
Coordinates from ORCA-job wB97X-D3BJ-tight
  Mo  3.79514025591292      0.52961148087678      5.80491179747956
  Fe  2.65940648647869      0.67357391045148      3.34546664473624
  O   4.17066758853591     -1.08343190977678      5.97496525276875
  Cl  2.50522556507058     -1.30238148471135      2.26154576011785
  Cl  1.79279866504864      2.26352150110851      2.00705879932140
  S   1.57585722250315      0.62883216032253      5.27877792042664
  S   4.75570066375579      1.18867422768494      3.83905777045943
  O   5.36375791850444      1.57196855290886      6.60745596348155
  O   3.11734160166452      1.08761201154077      7.65832159789521
  C   5.25636302836218      1.91205405186435      7.88717288762602
  C   6.25925298139975      2.51063750346352      8.63479804773374
  Cl  7.77618109057047      2.83560701885488      7.88204618328854
  C   6.02771879951009      2.83823760388114      9.97846296618242
  Cl  7.27908115716032      3.57706538299735     10.90422496178884
  C   4.79417384470159      2.56616752091345     10.55789108904450
  Cl  4.50358377478126      2.96020226179101     12.20984856750609
  C   3.77862560005056      1.96702836505548      9.79912996818425
  Cl  2.23531792635340      1.61909465290631     10.48477995099805
  C   4.00907277663551      1.64102565786669      8.47082609896052
