# Supplementary material for: Analysis of the Geometric and Electronic Structure of Spin-Coupled Iron–Sulfur Dimers with Broken-Symmetry DFT: Implications for FeMoco
Source: J Chem Theory Comput. 2022 Feb 15;18(3):1437–57. doi: 10.1021/acs.jctc.1c00753 (PMC8908755; doi:10.1021/acs.jctc.1c00753)
Supplement: Supplementary file 2 — ct1c00753_si_002.zip [file ct1c00753_si_002.zip › XYZ-files-SI/11-EAPFTM01/a-crystal.xyz]

30
MoFeC12H10S6
Fe       5.629726811      9.135109200     12.098869859
Mo       7.684286760      7.523349900     11.236290884
S        8.996483099      6.315885300     12.431104272
S        8.182213655      7.403037000      9.139522591
S        7.801681437      9.657549000     11.923523919
S        5.542206689      6.943463400     11.572832039
S        4.688253918      9.612025200     14.147648737
S        4.654671773     10.614632700     10.600738758
C        5.631480556      8.881476600     15.482738876
C        5.441860582      9.530732700     16.753227880
C        6.173522925      8.989866600     17.876057145
C        6.969539038      7.887540300     17.706863694
C        7.154942959      7.267549500     16.460984647
C        6.458051899      7.793241000     15.322774159
C        2.947065682     10.267784700     10.410011595
C        2.187733933      9.523145400     11.342113697
C        0.829273789      9.312868800     11.175996491
C        0.160122986      9.901426500     10.034709758
C        0.907970938     10.636310700      9.124141368
C        2.312852516     10.908369600      9.321021020
H        2.681271915      9.106790076     12.207832188
H        0.276353316      8.718019084     11.887918373
H       -0.902706928      9.771071459      9.893996798
H        0.422336030     11.017644786      8.238058386
H        2.855365491     11.572550484      8.664558206
H        4.784702162     10.380835357     16.862169532
H        6.092918608      9.454212599     18.847800803
H        7.475861402      7.478218369     18.568544157
H        7.808170258      6.413246229     16.361687023
H        6.580876993      7.339584911     14.350400697
