# Supplementary material for: Analysis of the Geometric and Electronic Structure of Spin-Coupled Iron–Sulfur Dimers with Broken-Symmetry DFT: Implications for FeMoco
Source: J Chem Theory Comput. 2022 Feb 15;18(3):1437–57. doi: 10.1021/acs.jctc.1c00753 (PMC8908755; doi:10.1021/acs.jctc.1c00753)
Supplement: Supplementary file 2 — ct1c00753_si_002.zip [file ct1c00753_si_002.zip › XYZ-files-SI/11-EAPFTM01/B3LYP-star-tight.xyz]

30
Coordinates from ORCA-job B3LYP-star-tight
  Fe  5.84748148416193      9.60111837232780     12.09059219558811
  Mo  7.31145214992952      7.39669452182124     11.31502762510327
  S   8.50633573227475      6.09741136817982     12.58057635636477
  S   7.36252920595326      6.77622637854012      9.23479219413658
  S   8.05910180373337      9.52678237681552     11.50235140787018
  S   5.17369124057086      7.42450704505700     12.05198418734946
  S   5.40682348342609     10.56243445067461     14.13669137530575
  S   4.83498488341962     10.84896566110080     10.43441893344768
  C   5.87933392755120      9.36837476219079     15.36341513594094
  C   5.05479674165519      9.16396751661451     16.47792321364950
  C   5.40046401927569      8.23653368285157     17.45526561260681
  C   6.57161484379010      7.49095557662488     17.33798653687712
  C   7.39620883975505      7.69005807667248     16.23299560395234
  C   7.05972150142443      8.62221542128668     15.25771997130293
  C   3.11649091763489     10.40426507215472     10.47343097360442
  C   2.45456182907359     10.06440683913189     11.66092035328032
  C   1.10664684021270      9.72302480472282     11.64547856878816
  C   0.38922144546070      9.72000900845054     10.45130291842581
  C   1.03847301053526     10.06354522911917      9.26759786481826
  C   2.38780125626069     10.40057053642799      9.27605904800727
  H   3.00151752668101     10.06848282552887     12.59674282813212
  H   0.61397947507709      9.46025969556122     12.57606285231904
  H   -0.66213930003172      9.45495621352971     10.44322222927607
  H   0.49389738003066     10.06582684217202      8.32906552615095
  H   2.88744757994160     10.65814743607288      8.34846698871786
  H   4.13563097849807      9.73227220457903     16.57103519747087
  H   4.74702680743954      8.09313865188236     18.30970095510618
  H   6.83728235903784      6.76428708287109     18.09766096870672
  H   8.30896863538194      7.11355538699767     16.12362648536701
  H   7.70774459384467      8.76454441403923     14.40202344433231
