# Supplementary material for: Analysis of the Geometric and Electronic Structure of Spin-Coupled Iron–Sulfur Dimers with Broken-Symmetry DFT: Implications for FeMoco
Source: J Chem Theory Comput. 2022 Feb 15;18(3):1437–57. doi: 10.1021/acs.jctc.1c00753 (PMC8908755; doi:10.1021/acs.jctc.1c00753)
Supplement: Supplementary file 2 — ct1c00753_si_002.zip [file ct1c00753_si_002.zip › XYZ-files-SI/11-EAPFTM01/B3LYP-tight.xyz]

30
Coordinates from ORCA-job B3LYP-tight
  Fe  5.85059021520577      9.62241193469544     12.09211890699917
  Mo  7.31768243631030      7.38472591053912     11.32897902315729
  S   8.52010975197351      6.09390722148197     12.59056607298759
  S   7.35485338527931      6.73772363742192      9.25964740527045
  S   8.07713211388225      9.50766280785464     11.48096472848271
  S   5.18840312871630      7.41835584515829     12.07574417117080
  S   5.44387297983465     10.60598599659159     14.14840121448858
  S   4.83043686230199     10.85975554665032     10.41710992875064
  C   5.89334191765705      9.38540412607995     15.35927157887963
  C   5.02338818396668      9.11544556346321     16.42241094638952
  C   5.35343084424410      8.16894498599174     17.38566912265258
  C   6.55423016633646      7.46909842152814     17.30409710656112
  C   7.42423241122827      7.73321739584646     16.25005118363601
  C   7.10261232950013      8.68494824640598     15.28973441269835
  C   3.11238382249316     10.41133267327556     10.47357461620606
  C   2.45171664934547     10.11867480652655     11.67289207707162
  C   1.10479717641099      9.77606183667467     11.67235604711111
  C   0.38682212954172      9.72549250339554     10.48078404455370
  C   1.03493258275134     10.02113704721492      9.28481003993449
  C   2.38332254390183     10.35871027417901      9.27899227971059
  H   2.99729236057797     10.16010145188733     12.60654309879106
  H   0.61398658569800      9.55054395627667     12.61171303454530
  H   -0.66288446424900      9.46052241884269     10.48407054991085
  H   0.49070140377742      9.98567208518016      8.34864665152259
  H   2.88087468138061     10.57887620633491      8.34266518869890
  H   4.08250898453953      9.64758689390347     16.48725005926610
  H   4.66551913699935      7.97500203990838     18.20001975672241
  H   6.80787821138022      6.72826803376024     18.05177412756484
  H   8.36006728253716      7.19338411566586     16.16960123367074
  H   7.78485537847704      8.87858347126445     14.47367894459394
