# Supplementary material for: Analysis of the Geometric and Electronic Structure of Spin-Coupled Iron–Sulfur Dimers with Broken-Symmetry DFT: Implications for FeMoco
Source: J Chem Theory Comput. 2022 Feb 15;18(3):1437–57. doi: 10.1021/acs.jctc.1c00753 (PMC8908755; doi:10.1021/acs.jctc.1c00753)
Supplement: Supplementary file 2 — ct1c00753_si_002.zip [file ct1c00753_si_002.zip › XYZ-files-SI/11-EAPFTM01/B97D3-tight.xyz]

30
Coordinates from ORCA-job LAJPAN
  Fe  5.81866861754759      9.45417561140011     12.09885559294379
  Mo  7.25939340626712      7.21797465673381     11.43688471929431
  S   8.42787600898077      5.97293904884837     12.78693318596922
  S   7.32212780828525      6.50396804821959      9.38247904014393
  S   8.01055550826644      9.35909360555574     11.53187025493377
  S   5.11009991973132      7.31337013843541     12.15554270869975
  S   5.36969552074090     10.50583139894569     14.08965435827066
  S   4.83467369620682     10.66919737988516     10.40390247086003
  C   5.90285706759518      9.36662614926587     15.34237177312438
  C   5.01512025247205      8.99101471898313     16.36643786485713
  C   5.41681296633445      8.09942253948314     17.36169211665440
  C   6.70794380545104      7.56399598400860     17.35394369110046
  C   7.59516558861046      7.93409675401553     16.33964538833405
  C   7.20121380032993      8.82821164192156     15.34458155139268
  C   3.09146391791032     10.35361105925771     10.43674238093359
  C   2.41487817961486      9.94143830401309     11.59952710604563
  C   1.04098821304819      9.70354303617920     11.57275108610947
  C   0.31051295737009      9.87792122800003     10.39392017112352
  C   0.97334293399816     10.29579167975553      9.23638406052346
  C   2.34815527564499     10.52986203996396      9.25395234166005
  H   2.97160690825546      9.81082385053247     12.52292382103795
  H   0.53847878502260      9.38214589172829     12.48257330528372
  H   -0.76029208314509      9.69242500724127     10.37756292738659
  H   0.41917050024823     10.43729555075018      8.31111286332720
  H   2.85702762576184     10.84720404433176      8.34703564515516
  H   4.00660324571649      9.39692169755043     16.37338229308271
  H   4.71483628706800      7.81937746448325     18.14407990905051
  H   7.01766956712058      6.86618541737397     18.12761753631053
  H   8.60095920290310      7.52082340367973     16.31700325201457
  H   7.89148570864241      9.10225010345653     14.55277413637546
