# Supplementary material for: Analysis of the Geometric and Electronic Structure of Spin-Coupled Iron–Sulfur Dimers with Broken-Symmetry DFT: Implications for FeMoco
Source: J Chem Theory Comput. 2022 Feb 15;18(3):1437–57. doi: 10.1021/acs.jctc.1c00753 (PMC8908755; doi:10.1021/acs.jctc.1c00753)
Supplement: Supplementary file 2 — ct1c00753_si_002.zip [file ct1c00753_si_002.zip › XYZ-files-SI/11-EAPFTM01/BHLYP-tight.xyz]

30
Coordinates from ORCA-job BHLYP-tight
  Fe  5.51271089242021     10.42829929086441     12.50397288089719
  Mo  7.77243495262688      8.83525229365790     11.58072432615926
  S   9.06197524537737      7.59041935238928     12.74762571915600
  S   8.35393724800910      8.78491341031899      9.51799687009590
  S   7.86996577411226     10.92207979310334     12.33477431551180
  S   5.67699930511762      8.13924478810692     11.78166306292936
  S   4.59771128774138     10.55615560053157     14.66735304538163
  S   4.39904923344688     11.75372179276491     10.91035616053291
  C   5.28298849491408      9.17783504926706     15.53911903810387
  C   6.65186187150459      8.94981196883923     15.58870836559896
  C   7.16230588719672      7.87443763727874     16.28846931788071
  C   6.31947335445419      7.01001230069502     16.96061085874096
  C   4.95575963066020      7.23216880387820     16.92077923870891
  C   4.44198316447976      8.30247209188017     16.21533930960711
  C   3.06316910872488     10.62400386183378     10.62506549061863
  C   2.04233627878874     10.46779504006402     11.55301587169731
  C   1.01921750811879      9.56728953475422     11.33009410441667
  C   0.99200268888381      8.81119570358800     10.17377231767301
  C   1.99923378728450      8.96809191220589      9.24009958342226
  C   3.02540850541476      9.86415882833680      9.46354397981759
  H   2.05826349483834     11.04760281250521     12.45700666129337
  H   0.24171875394356      9.45714913761816     12.06486773524039
  H   0.19612262798781      8.10981869478228     10.00181078061741
  H   1.99161043471772      8.38584185983409      8.33598481545609
  H   3.81306497399279      9.96905506912556      8.74018929759173
  H   7.31824032566168      9.61203956878447     15.06923665992286
  H   8.22512627038491      7.71204401647821     16.30424828952106
  H   6.71881774826711      6.17480853851004     17.50656083409516
  H   4.28603190056763      6.56795622700429     17.43753059252907
  H   3.37957044236086      8.46186247499757     16.18361802878020
