# Supplementary material for: Analysis of the Geometric and Electronic Structure of Spin-Coupled Iron–Sulfur Dimers with Broken-Symmetry DFT: Implications for FeMoco
Source: J Chem Theory Comput. 2022 Feb 15;18(3):1437–57. doi: 10.1021/acs.jctc.1c00753 (PMC8908755; doi:10.1021/acs.jctc.1c00753)
Supplement: Supplementary file 2 — ct1c00753_si_002.zip [file ct1c00753_si_002.zip › XYZ-files-SI/11-EAPFTM01/BLYP-tight.xyz]

30
Coordinates from ORCA-job LAJPAN
  Fe  5.81905533503192      9.50706137907448     12.09520845236658
  Mo  7.33577890943553      7.37279626409313     11.28820062696167
  S   8.53542487790877      6.05242869713548     12.57053211318883
  S   7.44270381316194      6.82554556828490      9.16526893793884
  S   8.02361867795080      9.54228815202222     11.56998988276665
  S   5.15819574759391      7.35206249324014     11.99442169060207
  S   5.29149199017368     10.42148633688263     14.13459712945759
  S   4.82287512662199     10.78019804187670     10.44902282328501
  C   5.85589294926186      9.30591784815650     15.41083085611758
  C   5.12359835311399      9.20667722555532     16.61286058475712
  C   5.53985834444472      8.34219102699681     17.63098892076317
  C   6.69084777881064      7.55773140415900     17.47129784732953
  C   7.42336250998700      7.65322533051646     16.28011931268066
  C   7.01679279754945      8.52038852187697     15.26147904018519
  C   3.08262875574062     10.38095142758020     10.43452887965409
  C   2.39714158611853      9.93608433078749     11.58430563057209
  C   1.03310500271344      9.63371103359876     11.52413947260290
  C   0.32267197290258      9.77361015732044     10.32384395173454
  C   0.99520536484146     10.22217463037266      9.17863037658703
  C   2.36053903502760     10.52162601961052      9.23011709392419
  H   2.93791690213869      9.82897712772926     12.52190913831520
  H   0.52262856450525      9.28879788766768     12.42299561328492
  H   -0.73938496928212      9.53800501701091     10.28157169881060
  H   0.45691063738163     10.33628050312774      8.23823512479811
  H   2.87721385025284     10.86176820531829      8.33390977344254
  H   4.22270336570235      9.80497566711831     16.74147993105687
  H   4.95862953300022      8.27869752815896     18.55045479578294
  H   7.01074785714099      6.88211339100953     18.26284320142979
  H   8.31774836901416      7.04746152615516     16.13733261421429
  H   7.59318815375512      8.58230471156246     14.34302203738821
