# Supplementary material for: Analysis of the Geometric and Electronic Structure of Spin-Coupled Iron–Sulfur Dimers with Broken-Symmetry DFT: Implications for FeMoco
Source: J Chem Theory Comput. 2022 Feb 15;18(3):1437–57. doi: 10.1021/acs.jctc.1c00753 (PMC8908755; doi:10.1021/acs.jctc.1c00753)
Supplement: Supplementary file 2 — ct1c00753_si_002.zip [file ct1c00753_si_002.zip › XYZ-files-SI/11-EAPFTM01/BP86-tight.xyz]

30
Coordinates from ORCA-job BP86-tight
  Fe  5.59760757446623      9.36942410779382     12.22041007476481
  Mo  6.77637529524266      6.96679150746920     11.86664061881778
  S   7.63447716113461      5.75518920431038     13.46319251443727
  S   6.95649554113590      6.02790260099089      9.90493762686038
  S   7.77183792246521      9.00809276042382     11.83563937554181
  S   4.59411400331263      7.37690196479912     12.32043114846022
  S   5.27724986955382     10.53088944996829     14.14168057395528
  S   4.86427600155516     10.54214106378364     10.41120788762677
  C   5.98004556366473      9.35862163375366     15.28157285767534
  C   5.18351197035758      8.34842451742944     15.84910229530814
  C   5.73321210315099      7.43980946149990     16.75609139045087
  C   7.08416355462685      7.52294158419184     17.11179630974373
  C   7.88387020499419      8.52043011805255     16.54349274384996
  C   7.33909305753422      9.43063669648791     15.63461801162089
  C   3.09801842247799     10.38364025709308     10.41791974394981
  C   2.36098707908425     10.22212674030744     11.60727616674158
  C   0.97180149121359     10.09263255056066     11.56725668669361
  C   0.28778137299683     10.13029189270150     10.34671028883666
  C   1.01243250903578     10.29990824817076      9.16153640537449
  C   2.40308767186719     10.42397859565569      9.19330748308750
  H   2.88740483588594     10.19583046674875     12.56320917160197
  H   0.41945272525508      9.96414246896752     12.50036172201920
  H   -0.79823287462928     10.03058874942022     10.31945446401310
  H   0.49294271294232     10.33149816921251      8.20180312788472
  H   2.96283310898448     10.54667001450696      8.26429611369024
  H   4.13282235683628      8.27645534790514     15.56575614834924
  H   5.10117475549667      6.66027148895039     17.18591920576071
  H   7.51204868383774      6.81049955724764     17.81853939170248
  H   8.94147809844210      8.58971452349019     16.80526221673368
  H   7.96672841907793     10.20109171210633     15.18471578644649
