# Supplementary material for: Analysis of the Geometric and Electronic Structure of Spin-Coupled Iron–Sulfur Dimers with Broken-Symmetry DFT: Implications for FeMoco
Source: J Chem Theory Comput. 2022 Feb 15;18(3):1437–57. doi: 10.1021/acs.jctc.1c00753 (PMC8908755; doi:10.1021/acs.jctc.1c00753)
Supplement: Supplementary file 2 — ct1c00753_si_002.zip [file ct1c00753_si_002.zip › XYZ-files-SI/11-EAPFTM01/CAM-B3LYP-tight.xyz]

30
Coordinates from ORCA-job CAM-B3LYP-tight
  Fe  5.59308391949606      9.50375832623894     12.09714880871210
  Mo  6.99346395717883      7.11692487690069     11.66010858346854
  S   7.79564686246193      5.88753132016654     13.22734888031354
  S   7.40475089060556      6.26997648006067      9.72775654578468
  S   7.86973641289931      9.17097651379695     11.78709628907119
  S   4.78674588190820      7.33637234201285     11.93240257911875
  S   5.12314073151015     10.43838338123764     14.16274063134666
  S   4.85893884445229     10.85312699439087     10.36729302127406
  C   5.84073648143846      9.23999759882424     15.25888884917624
  C   5.09775867133074      8.15093441633660     15.70704800478674
  C   5.65236944407923      7.22782921219233     16.57796135322110
  C   6.95824479395780      7.37650288147601     17.01863497358409
  C   7.70529819000003      8.45701639130528     16.57657287159460
  C   7.15213313436390      9.38042197345202     15.70461150525799
  C   3.11028760204601     10.55754663945855     10.47000944158015
  C   2.35714850718401     11.02472939058956     11.54472223802586
  C   0.99501747448564     10.78208856618692     11.61077507364813
  C   0.35776114308757     10.07767616939705     10.60122055028072
  C   1.09821371625566      9.61801514556753      9.52310812384818
  C   2.46144647959928      9.85400566423551      9.45807193238820
  H   2.84540539483794     11.57565683658530     12.33692068871514
  H   0.42881432950431     11.14827604419678     12.45786372283773
  H   -0.70654693314549      9.88984910361788     10.65343303031620
  H   0.61332465284343      9.06824666447624      8.72640603375107
  H   3.03462614898158      9.48518353679436      8.61775576658366
  H   4.08020618726898      8.02630989742864     15.36204474175505
  H   5.05966395042362      6.38539187665908     16.91132772595809
  H   7.39178045050294      6.65326823339072     17.69668492745351
  H   8.72775852051032      8.58292204447086     16.90946820585412
  H   7.74213535193119     10.21861893255225     15.35871245229237
