# Supplementary material for: Analysis of the Geometric and Electronic Structure of Spin-Coupled Iron–Sulfur Dimers with Broken-Symmetry DFT: Implications for FeMoco
Source: J Chem Theory Comput. 2022 Feb 15;18(3):1437–57. doi: 10.1021/acs.jctc.1c00753 (PMC8908755; doi:10.1021/acs.jctc.1c00753)
Supplement: Supplementary file 2 — ct1c00753_si_002.zip [file ct1c00753_si_002.zip › XYZ-files-SI/11-EAPFTM01/M062X-tight.xyz]

30
Coordinates from ORCA-job M062X-tight
  Fe  5.50040831110404      8.64716630633951     11.57260468276547
  Mo  7.62537525484902      6.60430029344584     12.02672272572876
  S   8.36727260742306      6.01649578111010     13.95103524358586
  S   8.63624812930912      5.52047682112073     10.48184144932242
  S   7.94101535831753      8.78513547034895     11.71931559854629
  S   5.43657296562721      6.21907931756886     11.90903176357234
  S   4.38536790054082      9.83556237342440     13.31669828810905
  S   4.65287575151839      9.40097212328308      9.46504800796976
  C   5.32487690822330      9.24959518419363     14.70883433642965
  C   4.89357980355288      8.14551851389218     15.44972635288613
  C   5.61150268576907      7.70622806254176     16.55613572558767
  C   6.77621766589526      8.35932958823733     16.94313642832434
  C   7.21717032322329      9.45578689170662     16.20981574389324
  C   6.49861966470301      9.89712821668504     15.10546317496890
  C   3.06767817155918      9.82397276304661     10.16991082828016
  C   2.09251049679110      8.84663122548963     10.39225024022913
  C   0.88022357954812      9.17293963197717     10.98860734306935
  C   0.61264044256567     10.48342074518913     11.36883803365922
  C   1.56773160508176     11.46620427748430     11.13544993670051
  C   2.78203069541289     11.14064490640031     10.54263283502702
  H   2.29497821351467      7.82060139043419     10.10863466235713
  H   0.14390158961268      8.39717248990800     11.16188110006713
  H   -0.32900637532415     10.73570722586121     11.84056052318249
  H   1.37263037817792     12.49188122456527     11.42583004293530
  H   3.52621837005448     11.91130059554485     10.38187023183460
  H   3.98617438545035      7.63232776811251     15.15391697308971
  H   5.25790780310105      6.84861275377744     17.11592865404183
  H   7.33631785686355      8.01585545489809     17.80371702090318
  H   8.12407798951144      9.97374941338815     16.49833236571171
  H   6.84597266002249     10.75374064402356     14.54036723921949
