# Supplementary material for: Analysis of the Geometric and Electronic Structure of Spin-Coupled Iron–Sulfur Dimers with Broken-Symmetry DFT: Implications for FeMoco
Source: J Chem Theory Comput. 2022 Feb 15;18(3):1437–57. doi: 10.1021/acs.jctc.1c00753 (PMC8908755; doi:10.1021/acs.jctc.1c00753)
Supplement: Supplementary file 2 — ct1c00753_si_002.zip [file ct1c00753_si_002.zip › XYZ-files-SI/11-EAPFTM01/M06-tight.xyz]

30
Coordinates from ORCA-job M06-tight
  Fe  4.87987151343011      9.92569930114992     13.07396138368072
  Mo  4.63749127741169      7.26613010743142     12.28825010750197
  S   5.62360665722565      5.61769094404355     13.28110134160794
  S   3.46059408973073      6.59076613813639     10.59994181807093
  S   6.18714543292923      8.75567515099743     11.59321466617386
  S   3.33851286741839      8.37395728096530     13.76990231378026
  S   6.08159697962600     10.78498796762336     14.85914404687552
  S   3.89468193912653     11.77649587266180     12.09497932794080
  C   6.68169232544838      9.29239223782142     15.61182078125835
  C   5.93528788181236      8.63960161801114     16.59144524210956
  C   6.43963267385501      7.52039875592676     17.23174574789202
  C   7.69789508343020      7.03388220975847     16.90740396522081
  C   8.44178201356726      7.67112447951494     15.92642166030122
  C   7.93793682526496      8.78985168326047     15.28072233429092
  C   2.83568738644391     10.95500873992961     10.92811773540439
  C   1.52776870617563     10.62568693270663     11.27984644071891
  C   0.68818016007494     10.00391840047835     10.37055492258070
  C   1.13779887581606      9.70608203858033      9.09258068563247
  C   2.43767445802344     10.03144345075824      8.73472017950343
  C   3.28354319247296     10.64505330589775      9.64542495295391
  H   1.16990795211748     10.86829854942783     12.27505797160067
  H   -0.32779943718411      9.75961517712883     10.66173620124478
  H   0.47897513375316      9.22202013928152      8.38063035930177
  H   2.80151529989483      9.79882579394581      7.73977979915211
  H   4.30457282180371     10.88501655417963      9.36667421449732
  H   4.95704186312983      9.02622091726653     16.85905485750346
  H   5.84793635587082      7.03197301847116     17.99851371811418
  H   8.09659234129135      6.16518360791405     17.41828068701522
  H   9.42775626966232      7.30247566307977     15.66552728836763
  H   8.52421225237596      9.29206141764941     14.51758280170105
