# Supplementary material for: Analysis of the Geometric and Electronic Structure of Spin-Coupled Iron–Sulfur Dimers with Broken-Symmetry DFT: Implications for FeMoco
Source: J Chem Theory Comput. 2022 Feb 15;18(3):1437–57. doi: 10.1021/acs.jctc.1c00753 (PMC8908755; doi:10.1021/acs.jctc.1c00753)
Supplement: Supplementary file 2 — ct1c00753_si_002.zip [file ct1c00753_si_002.zip › XYZ-files-SI/11-EAPFTM01/PBE0-tight.xyz]

30
Coordinates from ORCA-job PBE0-tight
  Fe  5.84086597425128      9.57374294904991     12.08732006769077
  Mo  7.29966148803057      7.37199734710825     11.28670006607928
  S   8.49951027328708      6.07213160150298     12.51012330435237
  S   7.33204876908936      6.76022725924937      9.22608673215710
  S   8.05081876211191      9.47593098883610     11.46740911323038
  S   5.19076506847918      7.38054418695502     12.03718846775324
  S   5.42224207047650     10.55121423443953     14.13554752989214
  S   4.83176932185301     10.83766915396620     10.43499124318305
  C   5.88106786475413      9.36554518147045     15.35935545121661
  C   5.03819578463309      9.14524169305308     16.45144779912195
  C   5.37854108378146      8.22678437422979     17.43354383736148
  C   6.56213617718326      7.50545239750333     17.34310173898401
  C   7.40574822779057      7.72045460335814     16.26089681287204
  C   7.07450883995915      8.64483488912069     15.28145989522278
  C   3.12253343887478     10.40287369658292     10.48031763569186
  C   2.46498855816896     10.06340888003013     11.66533057081945
  C   1.11839244333819      9.73199009210952     11.65504287545670
  C   0.39751669764582      9.73941887147336     10.46794773533345
  C   1.04228502533515     10.08272223580889      9.28659063954533
  C   2.39015658853075     10.40920173303635      9.29014478060495
  H   3.01658960616859     10.06216917999165     12.59947102379515
  H   0.62874411767854      9.46913550903038     12.58675221125411
  H   -0.65544923583246      9.48233693829340     10.46356490562789
  H   0.49397848698124     10.09323011443438      8.35070001691223
  H   2.88762678247583     10.66726559301240      8.36169569907220
  H   4.10741335003656      9.69696909064301     16.52384974021351
  H   4.70923976821653      8.07144980185577     18.27299176435056
  H   6.82424277171673      6.78419418927748     18.10859239486570
  H   8.33270781684833      7.16350214578318     16.17454171859500
  H   7.74024527013520      8.80589852279305     14.44143178074282
