# Supplementary material for: Analysis of the Geometric and Electronic Structure of Spin-Coupled Iron–Sulfur Dimers with Broken-Symmetry DFT: Implications for FeMoco
Source: J Chem Theory Comput. 2022 Feb 15;18(3):1437–57. doi: 10.1021/acs.jctc.1c00753 (PMC8908755; doi:10.1021/acs.jctc.1c00753)
Supplement: Supplementary file 2 — ct1c00753_si_002.zip [file ct1c00753_si_002.zip › XYZ-files-SI/11-EAPFTM01/PBE-tight.xyz]

30
Coordinates from ORCA-job LAJPAN
  Fe  5.78094539465592      9.35521062790042     12.07856526299032
  Mo  7.43038422751395      7.39191987431114     11.20080350284723
  S   8.66351303753515      6.08703096092313     12.43876705196488
  S   7.63597114879561      6.97341049032414      9.07369100176338
  S   7.96201666759194      9.56287983602328     11.62103848170471
  S   5.25821163340465      7.19732814305895     11.83414889792435
  S   5.13973201789011     10.17487224937012     14.10018185941066
  S   4.78809754974496     10.67149277643162     10.49423545556310
  C   5.78458398562531      9.20176716028793     15.43130883992115
  C   5.22300571978176      9.34971850033556     16.71529818161508
  C   5.71088594023609      8.61035059360122     17.79387300547052
  C   6.76511252983409      7.70719808978788     17.61791609689660
  C   7.32733575640920      7.55590579404157     16.34611450554067
  C   6.84709135163169      8.29430289766655     15.26366554050848
  C   3.05427900048652     10.31912200653160     10.42856022217057
  C   2.36856212762260      9.66058678259206     11.46708301195197
  C   0.99959697580918      9.40879531381202     11.36430831943207
  C   0.28377560023828      9.81165234765937     10.23209848117357
  C   0.95637161798624     10.47239610359757      9.19848462070329
  C   2.32601261499339     10.72299008471804      9.29153773638990
  H   2.91827475943995      9.35207179340003     12.35848845877523
  H   0.48760272673153      8.89487476569456     12.18093199717164
  H   -0.78683753274142      9.61446329479179     10.15648610667472
  H   0.41186819444133     10.79372001133217      8.30794135546769
  H   2.84505962116350     11.23369189144068      8.47780659347038
  H   4.39713595497143     10.04923205559411     16.86103145344491
  H   5.26038698618668      8.74075873210938     18.78027104006798
  H   7.14356666224461      7.12897389491878     18.46247076875574
  H   8.15068042440547      6.85488993078733     16.18938006558053
  H   7.29586849736983      8.16593045095606     14.27764963664738
