# Supplementary material for: Analysis of the Geometric and Electronic Structure of Spin-Coupled Iron–Sulfur Dimers with Broken-Symmetry DFT: Implications for FeMoco
Source: J Chem Theory Comput. 2022 Feb 15;18(3):1437–57. doi: 10.1021/acs.jctc.1c00753 (PMC8908755; doi:10.1021/acs.jctc.1c00753)
Supplement: Supplementary file 2 — ct1c00753_si_002.zip [file ct1c00753_si_002.zip › XYZ-files-SI/11-EAPFTM01/r2SCAN-tight.xyz]

30
Coordinates from ORCA-job LAJPAN
  Fe  5.45963812710879      9.37192885255073     12.35936973345622
  Mo  7.31181601654747      7.66568405567483     11.27097294425583
  S   8.52314176775913      6.22395889358723     12.34849130961535
  S   7.71027879381259      7.64756704432577      9.14047354869911
  S   7.67476712870570      9.73399583136690     12.10929343210362
  S   5.12299310503711      7.25362882195222     11.65673083533493
  S   4.75270034007813      9.84210622562101     14.49341782446558
  S   4.46224316763388     10.90964088083343     10.96104874612034
  C   5.72865804786862      9.01681959653068     15.71377365275295
  C   5.79053912519765      9.56236188518311     17.00446236525767
  C   6.53062074597671      8.93761477224711     18.00068255319150
  C   7.22709994650456      7.76162419317728     17.73210587599756
  C   7.16974724002831      7.21559852142046     16.45250997785691
  C   6.42646839945110      7.83119157581358     15.45186087237342
  C   2.84680897031034     10.38568138804094     10.48070826678647
  C   2.04968220242254      9.55244387775823     11.27600649986504
  C   0.77599738679213      9.18782490496750     10.85499624758361
  C   0.26975776194990      9.65011629598379      9.64281446602313
  C   1.05497260423059     10.48377779359547      8.85041804551484
  C   2.33106965948202     10.84784967450250      9.26089663238334
  H   2.43171411916601      9.19553610428246     12.22683177460254
  H   0.17311147079776      8.54095652928316     11.48406996988137
  H   -0.72573200104624      9.36629896816441      9.32016099610665
  H   0.67495286023429     10.85305362897355      7.90321967702731
  H   2.93987665678914     11.49388117552556      8.63705715474484
  H   5.25507474924085     10.48115545053076     17.22029332424831
  H   6.56429737605665      9.37652025456438     18.99279783381073
  H   7.80579568195185      7.27725561295568     18.51072841382446
  H   7.70606484368098      6.29907602149158     16.22691261514099
  H   6.38493489823067      7.39238862309424     14.46103196297331
