# Supplementary material for: Analysis of the Geometric and Electronic Structure of Spin-Coupled Iron–Sulfur Dimers with Broken-Symmetry DFT: Implications for FeMoco
Source: J Chem Theory Comput. 2022 Feb 15;18(3):1437–57. doi: 10.1021/acs.jctc.1c00753 (PMC8908755; doi:10.1021/acs.jctc.1c00753)
Supplement: Supplementary file 2 — ct1c00753_si_002.zip [file ct1c00753_si_002.zip › XYZ-files-SI/11-EAPFTM01/TPSSh-tight.xyz]

30
Coordinates from ORCA-job TPSSh-tight
  Fe  5.83396019127551      9.62249371169341     12.12139323886136
  Mo  7.23340886672725      7.45797184467134     11.25999131471968
  S   8.40940844190802      6.07172521220222     12.44004909179021
  S   7.24414146350520      6.94701801678486      9.15613841309612
  S   8.02784879643897      9.55477495402606     11.54411689410523
  S   5.11312331610307      7.48435853873431     12.02633789584109
  S   5.38491047703756     10.55307075746829     14.16929306787902
  S   4.84697372143917     10.90525186906607     10.48956545203957
  C   5.86307955680635      9.36576318901939     15.39387882948607
  C   5.11620899613625      9.25745195283903     16.57522934359526
  C   5.47075832204478      8.33382634542713     17.55367944589933
  C   6.57156478537843      7.49848197647925     17.37182072133222
  C   7.31860667188685      7.60293802932006     16.20002965920184
  C   6.97413729878768      8.53004713007863     15.22230957375228
  C   3.14422019317087     10.41722242069933     10.48678239069324
  C   2.47671740604086     10.03243494254784     11.65766245092128
  C   1.14105281504374      9.64719915071422     11.61406189724364
  C   0.44312930166271      9.64551907920166     10.40771023263805
  C   1.09822462752624     10.03559596373244      9.24115632271656
  C   2.43597258785999     10.41640815061931      9.27701016942959
  H   3.01322733742801     10.03574458447990     12.60024256290583
  H   0.64344401783843      9.34853018571103     12.53048536404680
  H   -0.59794262990755      9.34561507170284     10.37713875194415
  H   0.56827924717529     10.03923542008552      8.29485615874325
  H   2.94195349586691     10.70900820765397      8.36386349272312
  H   4.25197169710365      9.89624060860125     16.71940754179874
  H   4.87893568454161      8.26421961231454     18.46001817324439
  H   6.84292502771048      6.77625539784124     18.13305753191246
  H   8.17700980909952      6.95884031307960     16.04191151361206
  H   7.56183966836382      8.60429481720456     14.31494005582665
