# Supplementary material for: Analysis of the Geometric and Electronic Structure of Spin-Coupled Iron–Sulfur Dimers with Broken-Symmetry DFT: Implications for FeMoco
Source: J Chem Theory Comput. 2022 Feb 15;18(3):1437–57. doi: 10.1021/acs.jctc.1c00753 (PMC8908755; doi:10.1021/acs.jctc.1c00753)
Supplement: Supplementary file 2 — ct1c00753_si_002.zip [file ct1c00753_si_002.zip › XYZ-files-SI/11-EAPFTM01/TPSS-tight.xyz]

30
Coordinates from ORCA-job TPSS-tight
  Fe  5.78225600348320      9.53621407011870     12.13558960446422
  Mo  7.28875503290290      7.50282171089153     11.21286462430842
  S   8.48787276911044      6.10787292568387     12.38172171327801
  S   7.39395783906771      7.11188462214148      9.07508019282450
  S   7.97065021854523      9.62732256460290     11.64702533527934
  S   5.13290924775010      7.40770275629005     11.91517544122686
  S   5.22525902215853     10.37181954353291     14.18068663336803
  S   4.81729765940477     10.85059117833455     10.53086859744068
  C   5.81164426313907      9.27639638491031     15.44674402253391
  C   5.23219817991596      9.33745123296554     16.72717851577497
  C   5.67026011071154      8.48916479924240     17.74405506254495
  C   6.69011138477442      7.56313294642889     17.50630346554094
  C   7.27110456015531      7.50017013988786     16.23687071682659
  C   6.84163806788195      8.34870052706918     15.21754389384001
  C   3.10600721988862     10.39092725256694     10.45993447313886
  C   2.41318633952953      9.91174187257250     11.58559922411794
  C   1.06856959523514      9.55638924263847     11.48884854869081
  C   0.38737487797963      9.67696877815700     10.27438076642821
  C   1.06832284896751     10.15894741403045      9.15309165951755
  C   2.41479738724529     10.51183668902241      9.24106189486784
  H   2.93834196947088      9.82036516641955     12.53296375538170
  H   0.55038818925725      9.18527108857490     12.36961062435487
  H   -0.66065016095702      9.40039743614304     10.20281893872521
  H   0.55137506426608     10.25751779533379      8.20191631096428
  H   2.94078292689289     10.87794552036247      8.36351927101499
  H   4.43360793974489     10.04935731940980     16.91856308965646
  H   5.20850173892977      8.55113767035808     18.72630012327748
  H   7.02700442250101      6.90145290700623     18.29920449476542
  H   8.06513314877958      6.78556771636901     16.03356500099130
  H   7.30043332526756      8.29046818293460     14.23505155685483
