# Supplementary material for: Analysis of the Geometric and Electronic Structure of Spin-Coupled Iron–Sulfur Dimers with Broken-Symmetry DFT: Implications for FeMoco
Source: J Chem Theory Comput. 2022 Feb 15;18(3):1437–57. doi: 10.1021/acs.jctc.1c00753 (PMC8908755; doi:10.1021/acs.jctc.1c00753)
Supplement: Supplementary file 2 — ct1c00753_si_002.zip [file ct1c00753_si_002.zip › XYZ-files-SI/11-EAPFTM01/wB97M-D3BJ-tight.xyz]

30
Coordinates from ORCA-job wB97M-D3BJ-tight
  Fe  5.83879235710374      9.63643166730943     12.09087324661458
  Mo  7.31885631054596      7.36646353404712     11.32832057591370
  S   8.51172510885742      6.08828668028794     12.56566035303348
  S   7.35990612780897      6.70265139815217      9.29282712695671
  S   8.09104613000206      9.46103178330149     11.45429938545096
  S   5.21021392174439      7.38407814247809     12.06677686541587
  S   5.46142774806269     10.62217606142493     14.16784919439832
  S   4.82089491753135     10.88513896163590     10.40567107065124
  C   5.89743800996300      9.38954472990740     15.37040296009238
  C   5.03525476276021      9.13386517258212     16.43774389832934
  C   5.35876743482318      8.18571635004519     17.39810886482460
  C   6.54606440429689      7.47067431381997     17.30782249931439
  C   7.40887052881776      7.71991142889693     16.24855776497572
  C   7.09212195848715      8.67366033247969     15.29150694955857
  C   3.10660991453689     10.42294618250142     10.46491234288959
  C   2.46171752567640     10.09062948473266     11.65726890667663
  C   1.11881476013761      9.74083951862921     11.66078537571870
  C   0.39088074368205      9.72369818046596     10.47834296536724
  C   1.02364937909523     10.05985106168342      9.28864684907720
  C   2.36780316578691     10.40392276152563      9.28049177688015
  H   3.01659585169576     10.10838184560907     12.58594241108033
  H   0.63951480994267      9.48409028121235     12.59644982714619
  H   -0.65614413216778      9.45345893024413     10.48390895019531
  H   0.47056446698761     10.05163804933551      8.35860974085721
  H   2.85504919099953     10.65670730162054      8.34814027519954
  H   4.10457453072935      9.68075580740972     16.50968117336263
  H   4.67616138347023      8.00342608459206     18.21777387447979
  H   6.79565450288472      6.72886007746486     18.05402664066849
  H   8.33611343268322      7.16863902968519     16.16269475651937
  H   7.77015194505460      8.86006230091935     14.47004093035103
