# Supplementary material for: Analysis of the Geometric and Electronic Structure of Spin-Coupled Iron–Sulfur Dimers with Broken-Symmetry DFT: Implications for FeMoco
Source: J Chem Theory Comput. 2022 Feb 15;18(3):1437–57. doi: 10.1021/acs.jctc.1c00753 (PMC8908755; doi:10.1021/acs.jctc.1c00753)
Supplement: Supplementary file 2 — ct1c00753_si_002.zip [file ct1c00753_si_002.zip › XYZ-files-SI/11-EAPFTM01/wB97X-D3BJ-tight.xyz]

30
Coordinates from ORCA-job wB97X-D3BJ-tight
  Fe  5.79910101913617      9.67836869993810     12.15013903535540
  Mo  7.05181503068188      7.42783015248328     11.30790438476980
  S   8.14015334563253      5.97890969610735     12.43540731915100
  S   7.00437245544860      6.91928132146904      9.23719717648458
  S   7.99347391559022      9.42720230089225     11.55894232501017
  S   4.97710249923660      7.55618637591001     12.08853601546412
  S   5.44902022309828     10.64199041337621     14.21097355526379
  S   4.86241337455584     10.99980352368296     10.50854198439605
  C   5.90521745213967      9.39631361486666     15.38398562356522
  C   5.05892910574583      9.11874028862275     16.46080695088181
  C   5.40370179488263      8.15726775308561     17.40336805482969
  C   6.59708909440880      7.45213667807684     17.28514719878315
  C   7.44288469897565      7.72277771451321     16.21468432608249
  C   7.10386695325752      8.68822021792353     15.27416106541067
  C   3.17169756921079     10.47132123183023     10.50774846494031
  C   2.47711104293309     10.21271199310768     11.69207772339812
  C   1.15353899120429      9.79131004816614     11.65704690949425
  C   0.49584766511537      9.62877076310082     10.44200413811480
  C   1.17883218262200      9.89234414082125      9.25949635130566
  C   2.50471007702857     10.30833562989311      9.29102240447588
  H   2.98190518342160     10.33676028562940     12.64389542344662
  H   0.63317212924604      9.58962858833957     12.58809968355243
  H   -0.53748093086653      9.29985184558886     10.41703847038206
  H   0.67989508952591      9.76913719495036      8.30348313138990
  H   3.03461299912640     10.50309243547292      8.36449410146131
  H   4.12368816727559      9.66068956919832     16.55496263907206
  H   4.73306758768565      7.95703334909839     18.23305085379041
  H   6.86482496820300      6.70026856266930     18.01974195258487
  H   8.37622665190312      7.17901852766364     16.10760758078116
  H   7.76830085557446      8.89223453752137     14.44257270836096
