# Supplementary material for: Analysis of the Geometric and Electronic Structure of Spin-Coupled Iron–Sulfur Dimers with Broken-Symmetry DFT: Implications for FeMoco
Source: J Chem Theory Comput. 2022 Feb 15;18(3):1437–57. doi: 10.1021/acs.jctc.1c00753 (PMC8908755; doi:10.1021/acs.jctc.1c00753)
Supplement: Supplementary file 2 — ct1c00753_si_002.zip [file ct1c00753_si_002.zip › XYZ-files-SI/1-UZOHEX/a-crystal.xyz]

82
Fe2C42N8H28S2
Fe       2.131836225      3.192254598      7.421201367
Fe       1.824443157      3.796234704      4.805716840
S        3.593658277      4.131742961      6.058804779
S        0.362621105      2.856746341      6.168113428
C       -2.493642011      2.327865759      2.710340959
H       -2.772029915      1.740516779      3.375852117
C       -3.386658089      2.748634961      1.744658959
H       -4.257937082      2.421716682      1.736222385
C       -2.974045087      3.660999561      0.789858916
H       -3.580000499      3.966597481      0.154059169
C       -1.663945075      4.126391116      0.770051309
H       -1.398013590      4.743295421      0.125937258
N        2.739456748      1.593864435      8.439997100
N        1.764341688      4.223934857      9.067849350
H        3.106616382      2.590150777     11.528761178
C        3.253082296      2.839754298     10.592912858
C        4.706918935      3.319711544     10.512704275
C        5.137268432      4.209572691      9.537363009
H        4.538791875      4.506440006      8.890192229
C        3.001012759      1.584637903      9.788137102
N        2.990635938      0.397029422     10.373439676
C        2.676768712     -0.473100304      9.337452897
C        2.451882307     -1.857789995      9.355426466
H        2.566405689     -2.352836769     10.134892502
C        2.053180256     -2.463806382      8.177118359
H        1.890782462     -3.380071905      8.170026746
C        1.889225113     -1.729089756      6.994408561
H        1.615821155     -2.166911591      6.221055984
C        2.125553054     -0.360415732      6.951858885
H        2.029849592      0.124742948      6.163589468
C        2.511626430      0.252205655      8.140804412
C        2.282117780      3.966703324     10.312305085
N        1.925353189      4.804899682     11.269917319
C        1.111012154      5.719933919     10.616021734
C        0.474191882      6.865569601     11.107543845
C       -0.282650810      7.604698240     10.215467893
C       -0.435011241      7.225533222      8.880166156
H       -0.967218183      7.739588773      8.316749765
C        0.195809988      6.095849363      8.379351586
H        0.095364200      5.837202008      7.491432786
C        0.989308496      5.363428437      9.266169963
N        1.216822633      5.394624867      3.786921107
N        2.191937694      2.764554445      3.159068857
H        0.849663000      4.398338525      0.698157030
C        0.703197085      4.148735005      1.634005349
C       -0.750639553      3.668777758      1.714213933
C       -1.180989051      2.778916611      2.689555198
H       -0.582512493      2.482049296      3.336725979
C        0.955266623      5.403851400      2.438781106
N        0.965643443      6.591459881      1.853478531
C        1.279510669      7.461589606      2.889465311
C        1.504397075      8.846279297      2.871491741
H        1.389873692      9.341326071      2.092025705
C        1.903099125      9.452295684      4.049799849
H        2.065496920     10.368561207      4.056891461
C        2.067054268      8.717579058      5.232509647
H        2.340458226      9.155400893      6.005862223
C        1.830726327      7.348905034      5.275059322
H        1.926429789      6.863746354      6.063328739
C        1.444652951      6.736283647      4.086113796
C        1.674161601      3.021785978      1.914613122
N        2.030926192      2.183589621      0.957000888
C        2.845267227      1.268555383      1.610896474
C        3.482087499      0.122919701      1.119374362
H        3.399031215     -0.131822358      0.228643370
H        4.659227664     -1.389425609      1.711768549
C        4.238930192     -0.616208938      2.011450314
C        4.391290622     -0.237043920      3.346752052
H        4.923497564     -0.751099471      3.910168443
C        3.760469393      0.892639939      3.847566621
H        3.860915181      1.151287294      4.735485422
C        2.966970886      1.625060865      2.960748244
H        0.557248166      7.120311660     11.998274837
H       -0.702948283      8.377914911     10.515149658
C        6.449921393      4.660623544      9.516577248
H        6.728309296      5.247972523      8.851066090
C        7.342937470      4.239854341     10.482259248
H        8.214216463      4.566772620     10.490695822
C        6.930324468      3.327489741     11.437059291
H        7.536279880      3.021891821     12.072859038
C        5.620224456      2.862098186     11.456866899
H        5.354292971      2.245193881     12.100980950
