# Supplementary material for: Analysis of the Geometric and Electronic Structure of Spin-Coupled Iron–Sulfur Dimers with Broken-Symmetry DFT: Implications for FeMoco
Source: J Chem Theory Comput. 2022 Feb 15;18(3):1437–57. doi: 10.1021/acs.jctc.1c00753 (PMC8908755; doi:10.1021/acs.jctc.1c00753)
Supplement: Supplementary file 2 — ct1c00753_si_002.zip [file ct1c00753_si_002.zip › XYZ-files-SI/1-UZOHEX/B3LYP-star-tight.xyz]

82
Coordinates from ORCA-job B3LYP-star-tight
  Fe  1.95668465263216      3.25718734537319      7.42834974518168
  Fe  2.00119830532996      3.72107368730810      4.79664194158401
  S   3.68506517709475      3.90958586365403      6.20137102363898
  S   0.27389370423243      3.06442714606967      6.02291540945258
  N   2.27942427095290      1.63780200498794      8.51650470086773
  N   2.61622900603278      0.53240749016487     10.46926202902393
  N   1.56157826131576      4.41502768829060      8.98202219817299
  N   1.46791699079866      4.87393614762917     11.20203488827467
  C   2.97132853917283      3.00554010386310     10.49879041783229
  H   2.99196778694779      2.82948138121666     11.57706124930645
  C   4.37532235975936      3.45058890643323     10.05429845735967
  C   4.72617926750593      4.80099656464875     10.05753617457504
  H   4.00057687848697      5.54534917983042     10.36483283209335
  C   5.99490183225190      5.20663652776962      9.65586131101750
  H   6.24602872336558      6.26188459994838      9.65833587319565
  C   6.93455707495292      4.26557229198874      9.24523977815853
  H   7.92115765946975      4.58134806362395      8.92442344473224
  C   6.59468211255560      2.91607504044841      9.24584549687601
  H   7.31679301396003      2.17252469508864      8.92600365835758
  C   5.32510546340453      2.51293167687331      9.64789966612287
  H   5.07048097027988      1.45947295665537      9.63225649949693
  C   2.59217213760671      1.70303557653348      9.84759661162454
  C   2.30106447300973     -0.39187501388009      9.48050518384317
  C   2.18390549361256     -1.78175580560622      9.53753046488580
  H   2.34408701008240     -2.31684547340734     10.46782721899235
  C   1.85906392696051     -2.45730926468747      8.36564935098560
  H   1.76517457781218     -3.53782054339874      8.38082775718876
  C   1.65096635796639     -1.76866809791887      7.15729600753424
  H   1.40162935640400     -2.33046648600303      6.26358094076088
  C   1.76086846375504     -0.38428139432721      7.08397962343748
  H   1.60038924412738      0.14759006983177      6.15338686245485
  C   2.08909536944977      0.29418523663292      8.25688038191120
  C   1.96443064837147      4.09582853684828     10.25057694986413
  C   0.67441572946566      5.78995053725621     10.52205671746292
  C   -0.09325878385603      6.85632708141396     10.99363881906107
  H   -0.14290019568583      7.08152259280409     12.05395969582279
  C   -0.78865644187692      7.62081817972657     10.06238872700244
  H   -1.39025497137016      8.45744411587493     10.40104664208514
  C   -0.72767685317213      7.33353658911634      8.68712793739319
  H   -1.28161148012159      7.95436826885987      7.99127402229828
  C   0.02941351516832      6.27297188679105      8.20121533442881
  H   0.07749297147541      6.05035029290075      7.14162884770526
  C   0.72912024122736      5.50736863615995      9.13280307196835
  N   1.67895910017976      5.34668320186975      3.71700522712297
  N   1.33959030524454      6.46196447122227      1.77027943958025
  N   2.39249484062184      2.57101058414895      3.23656094079108
  N   2.48217941387299      2.12389890459455      1.01398797881020
  C   0.98104283744437      3.98944226192635      1.72973516731785
  H   0.95811734512921      4.17068859577450      0.65237099406065
  C   -0.42233220828013      3.54373027079085      2.17534637848213
  C   -0.77470217140510      2.19374924759118      2.16633611878952
  H   -0.05064996341779      1.45010482654653      1.85369316038321
  C   -2.04290410026093      1.78756871898669      2.56910611670213
  H   -2.29522833151746      0.73262682764594      2.56209989529418
  C   -2.98052531466163      2.72766584724107      2.98654564049303
  H   -3.96670199576437      2.41141215415025      3.30819133583025
  C   -2.63915308179321      4.07677462924289      2.99168586792749
  H   -3.35965805215929      4.81956242465004      3.31687689417237
  C   -1.37008693391559      4.48044694147945      2.58857516065624
  H   -1.11423214337552      5.53353139332128      2.60874771874971
  C   1.36315892362223      5.28836031248514      2.38633906635368
  C   1.65854621680452      7.38099353604953      2.76269722269352
  C   1.77793459030989      8.77093252781311      2.71193557518025
  H   1.61637058017189      9.31067487262161      1.78456860371733
  C   2.10694815548590      9.44039058326351      3.88615027842027
  H   2.20267161328231     10.52079979805723      3.87583445468523
  C   2.31704850710776      8.74565283967198      5.09065152324850
  H   2.56974506924137      9.30275386728334      5.98636302898634
  C   2.20490941965762      7.36113596149267      5.15771045427033
  H   2.36698560882043      6.82463020738597      6.08531602995813
  C   1.87231064985834      6.68874415814248      3.98254166151248
  C   1.98759773444839      2.89712674349276      1.97039186379368
  C   3.27654072554963      1.20401068476288      1.68772137162120
  C   4.04315788142139      0.13998220933911      1.20918433269187
  H   4.09102485675887     -0.07953596560607      0.14759312336348
  C   4.73991670566042     -0.62963522791076      2.13518423831472
  H   5.34079916781909     -1.46453853219049      1.79105419851498
  C   4.68121475665656     -0.34977040342768      3.51207814190482
  H   5.23612810274158     -0.97447984330363      4.20366505099660
  C   3.92516195003323      0.70835512417520      4.00490997910988
  H   3.87881434195926      0.92531644515572      5.06579462061199
  C   3.22425305573211      1.47917791667481      3.07855018085302
