# Supplementary material for: Analysis of the Geometric and Electronic Structure of Spin-Coupled Iron–Sulfur Dimers with Broken-Symmetry DFT: Implications for FeMoco
Source: J Chem Theory Comput. 2022 Feb 15;18(3):1437–57. doi: 10.1021/acs.jctc.1c00753 (PMC8908755; doi:10.1021/acs.jctc.1c00753)
Supplement: Supplementary file 2 — ct1c00753_si_002.zip [file ct1c00753_si_002.zip › XYZ-files-SI/1-UZOHEX/B3LYP-tight.xyz]

82
Coordinates from ORCA-job B3LYP-tight
  Fe  1.95937400747354      3.25174533168687      7.44881452803775
  Fe  1.99768988790545      3.71856925881264      4.77565708228012
  S   3.68679843525196      3.90096771383097      6.19534511695413
  S   0.27207316849356      3.06162006134993      6.02783064982675
  N   2.28521689244678      1.63433853512080      8.54422433748380
  N   2.62560870702529      0.53711336499742     10.49807918740371
  N   1.56951890994237      4.41530144316277      9.00329985055047
  N   1.47365658814065      4.87215627466380     11.22117625684191
  C   2.97819351322046      3.00735696109022     10.52235031015531
  H   2.99624015135866      2.83334155410237     11.59908084672617
  C   4.38384864491541      3.45194130514679     10.08209627546815
  C   4.73728328777012      4.80084359298603     10.09380148080811
  H   4.01384693097022      5.54431853394472     10.40194148285364
  C   6.00771828172912      5.20609151705773      9.70039547244281
  H   6.26023732200234      6.25926086612815      9.70999428377087
  C   6.94717966213008      4.26631458203671      9.28961961165748
  H   7.93445025679917      4.58154402549577      8.97598938397892
  C   6.60490367711428      2.91852165330050      9.28129103008006
  H   7.32599554672223      2.17634433100049      8.96157782644874
  C   5.33356826419591      2.51570550939278      9.67510601022963
  H   5.07916807830618      1.46420784762798      9.65313115558416
  C   2.59936910850778      1.70336540036322      9.87343696536833
  C   2.31065131328026     -0.39090823564110      9.51365393096802
  C   2.19579961893896     -1.78001291289238      9.57670624494970
  H   2.35746136319197     -2.31010234476694     10.50764645497129
  C   1.87130333341554     -2.46047331074159      8.40906670113544
  H   1.77913635268053     -3.53941767492829      8.42860781113194
  C   1.66157490583774     -1.77716711376841      7.19886949353729
  H   1.41289945752344     -2.34192314605572      6.30882559275851
  C   1.76923986977082     -0.39408731165052      7.12014321240469
  H   1.60757635078682      0.13209475359440      6.18857910413070
  C   2.09694913565773      0.28951133619488      8.28942109474085
  C   1.97095587753226      4.09695853574876     10.27114084791816
  C   0.67937796676436      5.78717676155193     10.54208939698816
  C   -0.08978250523411      6.85098110522374     11.01499836851189
  H   -0.13991776063430      7.07406063925079     12.07402168899494
  C   -0.78583923989261      7.61496057944155     10.08570666510546
  H   -1.38827211704463      8.44870254311909     10.42474287461554
  C   -0.72369096385542      7.32958845456566      8.71090802328733
  H   -1.27767589405202      7.94922108405014      8.01657223103737
  C   0.03489966220731      6.27187726832038      8.22440866521371
  H   0.08289715799767      6.05168885476785      7.16616506443152
  C   0.73540498534768      5.50642144041913      9.15452507603037
  N   1.67433930705578      5.34703623865075      3.69518398158301
  N   1.33376975447639      6.46237172270082      1.75158242849699
  N   2.38165184383455      2.56844841764201      3.21016698392585
  N   2.47340470945576      2.13250159628088      0.98793081189166
  C   0.97332669510968      3.99345839108122      1.70670673127383
  H   0.95319958493744      4.17692827430545      0.63158360954745
  C   -0.43226660661145      3.54836191903807      2.14637929333840
  C   -0.78911081432224      2.20049979782702      2.12343465432886
  H   -0.06827239779587      1.45802807744349      1.80686952020312
  C   -2.05958798951441      1.79491274652163      2.51635954513346
  H   -2.31479986016740      0.74251126820811      2.49792290098803
  C   -2.99567887567646      2.73332226268779      2.93783441516272
  H   -3.98297294408561      2.41775241897009      3.25104174591801
  C   -2.65000205164781      4.08013205816870      2.95739398967082
  H   -3.36843703667733      4.82121012172672      3.28552628430101
  C   -1.37861980714453      4.48327229007928      2.56408869164597
  H   -1.12148533191101      5.53388740594127      2.59485614983224
  C   1.35704470128782      5.29070385803805      2.36616119563554
  C   1.65459360705408      7.38064745634135      2.74320903629285
  C   1.77493966066942      8.76977584462487      2.69164472433258
  H   1.61294128185709      9.30841100723854      1.76567888812033
  C   2.10565493612083      9.43893585541988      3.86405890098249
  H   2.20226395817206     10.51761797494572      3.85342437688408
  C   2.31628061522721      8.74442451024242      5.06769865639280
  H   2.57013315019754      9.30048677525225      5.96174878009323
  C   2.20307671121297      7.36119746945993      5.13495676971584
  H   2.36573777213636      6.82642765551153      6.06135372441013
  C   1.86876553927113      6.68889991403784      3.96100334126655
  C   1.97881975107833      2.89950477388814      1.94598109165339
  C   3.26724625411402      1.20979252722521      1.65710646782755
  C   4.03420906722168      0.14938086423546      1.17315715627067
  H   4.08268914987025     -0.06374296523611      0.11200894609574
  C   4.73040726039064     -0.62433112141346      2.09427668733370
  H   5.33124794846360     -1.45563288308689      1.74653989285764
  C   4.67041116003550     -0.35203630567518      3.47183708063948
  H   5.22440648451228     -0.97907548893731      4.15947962370459
  C   3.91398502325014      0.70210341289934      3.96933977050642
  H   3.86762663650801      0.91238915678336      5.02973383134295
  C   3.21362395939113      1.47742773182815      3.04734463258370
