# Supplementary material for: Analysis of the Geometric and Electronic Structure of Spin-Coupled Iron–Sulfur Dimers with Broken-Symmetry DFT: Implications for FeMoco
Source: J Chem Theory Comput. 2022 Feb 15;18(3):1437–57. doi: 10.1021/acs.jctc.1c00753 (PMC8908755; doi:10.1021/acs.jctc.1c00753)
Supplement: Supplementary file 2 — ct1c00753_si_002.zip [file ct1c00753_si_002.zip › XYZ-files-SI/1-UZOHEX/B97D3-tight.xyz]

82
Coordinates from ORCA-job UZOHEX
  Fe  1.95691822434246      3.26158748866647      7.40924501396681
  Fe  1.99893097701414      3.72763985314526      4.81787006650010
  S   3.67848782289941      3.92882647584357      6.20302366937304
  S   0.27726092144570      3.06072839254335      6.02415058891988
  N   2.28716482068856      1.63407731517492      8.49016569802591
  N   2.60853037817386      0.52508348506308     10.45495057353038
  N   1.55723762109162      4.41892308973944      8.96717731160045
  N   1.46696135023935      4.86957822000679     11.19901345629126
  C   2.98446400139177      3.00583523403105     10.47739132963300
  H   3.01187953681293      2.82799889468177     11.55777768421406
  C   4.39028689130666      3.45288471320045     10.02875333099909
  C   4.74053913463901      4.80794944241165     10.02546569057218
  H   4.01134541954242      5.55448819853296     10.32729670986629
  C   6.01366468406982      5.21404175166042      9.62270679949508
  H   6.26393179095738      6.27223330725089      9.61942261313246
  C   6.95837011225242      4.26888445398377      9.21815554498746
  H   7.94745573321271      4.58482792796574      8.89627544904252
  C   6.61925328276989      2.91449602773087      9.22653013793796
  H   7.34479707695061      2.16805775021028      8.91219457382262
  C   5.34541640607261      2.51089377900948      9.62967138377024
  H   5.09083558893220      1.45483153475083      9.62025385408430
  C   2.59964328322172      1.70081389814222      9.82740514886665
  C   2.28314062030136     -0.39999285450874      9.46425640199733
  C   2.14892832199961     -1.79207178095964      9.52286468084343
  H   2.30255231092386     -2.33008713695555     10.45570287421036
  C   1.81443618019919     -2.46751473680991      8.34682213827299
  H   1.70767809916571     -3.54951364335911      8.36403622854736
  C   1.61309353052622     -1.77665650017683      7.13440257022361
  H   1.35552269150406     -2.33789560958295      6.23938761740626
  C   1.74020829731849     -0.38832647542810      7.05831653761721
  H   1.58527793493368      0.14573115033529      6.12524300917064
  C   2.07884006192804      0.28953798427793      8.23290905306219
  C   1.97012498739688      4.09547889836634     10.23784364160325
  C   0.66147897301110      5.78416285064112     10.52254052323960
  C   -0.11503154816369      6.84629083577496     11.00040471540304
  H   -0.16326705634085      7.07010729029985     12.06381708069543
  C   -0.82251198159027      7.61044012840568     10.06943353694749
  H   -1.43021757772487      8.44383537079085     10.41378094402384
  C   -0.76524062879348      7.32630643947816      8.68963413889498
  H   -1.32826035678899      7.94581236918484      7.99567519160371
  C   0.00122111480508      6.26888585038636      8.19580988831514
  H   0.04750159084266      6.04870160316587      7.13310479235874
  C   0.71321338164932      5.50507655098813      9.12506490372618
  N   1.66883177816519      5.35467475462517      3.73627117598390
  N   1.34799662945619      6.46297120779366      1.77100775117747
  N   2.39899386055360      2.56966648164728      3.26047977984952
  N   2.49011690522795      2.11829801725638      1.02882452745390
  C   0.97223152849707      3.98218268926422      1.74930777329180
  H   0.94513706105275      4.15962683925608      0.66884916730959
  C   -0.43369754495968      3.53520211565903      2.19767976242329
  C   -0.78387770384832      2.18011847164526      2.20125624740890
  H   -0.05455728654626      1.43353483272397      1.89984187989048
  C   -2.05709302780027      1.77407102698289      2.60377369149937
  H   -2.30730293618785      0.71586671253325      2.60729038260531
  C   -3.00196331663425      2.71929300502665      3.00779026629441
  H   -3.99112161173822      2.40338759176451      3.32948432338687
  C   -2.66291924116442      4.07369737691417      2.99912037088244
  H   -3.38859222571957      4.82018612958236      3.31303702138985
  C   -1.38899115999458      4.47725507674729      2.59622016951409
  H   -1.13447316603293      5.53333458153036      2.60540675576823
  C   1.35677418052749      5.28745742430894      2.39895334331821
  C   1.67300952363810      7.38841084516173      2.76148670758859
  C   1.80713654833899      8.78047862466399      2.70244269148201
  H   1.65377160565332      9.31816327197201      1.76937150672116
  C   2.14119418316982      9.45635146604624      3.87836083957323
  H   2.24787577831627     10.53835241968480      3.86080779751595
  C   2.34219057211203      8.76592918570432      5.09108548075879
  H   2.59942388068991      9.32749962485943      5.98598931357515
  C   2.21516043693585      7.37761356132771      5.16760795851044
  H   2.36983146741823      6.84388517081075      6.10091576735911
  C   1.87697187593085      6.69931954060891      3.99313564850479
  C   1.98655565940819      2.89267937331789      1.98956195542292
  C   3.29540259662545      1.20397672887802      1.70589309145658
  C   4.07214984128489      0.14173610644476      1.22866424760490
  H   4.12079294250321     -0.08242531471212      0.16534301848199
  C   4.77932450161039     -0.62207048561954      2.16015029889778
  H   5.38720293296570     -1.45554592506337      1.81630242143189
  C   4.72152016845862     -0.33749014594755      3.53983659111830
  H   5.28430989385454     -0.95674131918528      4.23420972307846
  C   3.95481650230250      0.72004801575491      4.03303147892757
  H   3.90811999158779      0.94056607815961      5.09564610811377
  C   3.24313336921007      1.48351302380986      3.10325886763185
