# Supplementary material for: Analysis of the Geometric and Electronic Structure of Spin-Coupled Iron–Sulfur Dimers with Broken-Symmetry DFT: Implications for FeMoco
Source: J Chem Theory Comput. 2022 Feb 15;18(3):1437–57. doi: 10.1021/acs.jctc.1c00753 (PMC8908755; doi:10.1021/acs.jctc.1c00753)
Supplement: Supplementary file 2 — ct1c00753_si_002.zip [file ct1c00753_si_002.zip › XYZ-files-SI/1-UZOHEX/BHLYP-tight.xyz]

82
Coordinates from ORCA-job BHLYP-tight
  Fe  1.96912369583211      3.25403629217482      7.51121401236284
  Fe  1.98726811808514      3.73255347210268      4.71566559947039
  S   3.67923362067954      3.90046497100614      6.18583161918183
  S   0.27732652734683      3.08528695484402      6.04090521031598
  N   2.28943919501464      1.64271713204330      8.60588827398236
  N   2.63971125511050      0.55057319427551     10.53506788768165
  N   1.59950809450001      4.40867903827221      9.06836399739824
  N   1.49607579064153      4.84268948864548     11.26787708781323
  C   2.98318620595681      2.99534944442698     10.57586785168055
  H   2.99387992498358      2.81748630259324     11.64330797277715
  C   4.38214727028257      3.43719978855043     10.14653885683782
  C   4.74552952509329      4.77258687524146     10.20714880669351
  H   4.03539328044903      5.50575324808602     10.54223294999564
  C   6.01103198795499      5.17789987628776      9.83275414379981
  H   6.27136220377416      6.21969739114311      9.88277326247051
  C   6.93597380881791      4.25199245022722      9.39076312886354
  H   7.91946556673278      4.56722909133495      9.09330028956387
  C   6.58342599708981      2.91856777212947      9.33116366703651
  H   7.29247078357743      2.18763792542603      8.98674917681131
  C   5.31685241651138      2.51516085568043      9.70688822474463
  H   5.05814758387375      1.47449174209144      9.64676243317338
  C   2.60593404727172      1.70278970407884      9.92118391115879
  C   2.32810347214995     -0.37022210031919      9.55725593655293
  C   2.22219723414525     -1.75130127646273      9.61987615994411
  H   2.38847925723477     -2.27678275810496     10.54319419943119
  C   1.90120677152741     -2.42732581444102      8.46214665087131
  H   1.81531899945095     -3.49878059608830      8.47985533690384
  C   1.68691307069665     -1.74710785485463      7.26142378930699
  H   1.44132411999035     -2.30742797382673      6.37741719573487
  C   1.78604467149157     -0.37430565114561      7.18581341177419
  H   1.62051003493305      0.14691315091350      6.26122792256845
  C   2.10988566148779      0.30509395234307      8.34868436538974
  C   1.98689173280633      4.08453709399942     10.32466386167202
  C   0.71470114798846      5.76167363447522     10.59994082343606
  C   -0.04639695946476      6.81683160734810     11.07964598465157
  H   -0.09948568714352      7.02571966677810     12.13315498766128
  C   -0.72939220591505      7.58859800130296     10.16391897082581
  H   -1.32589052798117      8.41475429019208     10.50644812056387
  C   -0.66103466693939      7.32002941738415      8.79524202253424
  H   -1.20445062211955      7.94521266598815      8.10996202979697
  C   0.08931900783310      6.27247070853896      8.30526986350421
  H   0.14012927335387      6.06649447039374      7.25228810130632
  C   0.77612166722113      5.49745699205883      9.22504504687180
  N   1.66731089628916      5.34489049881738      3.62232264473021
  N   1.31723936448134      6.43885790146329      1.69414019995346
  N   2.35595786738178      2.57904299940007      3.15750523795036
  N   2.45890324932805      2.14697917791731      0.95758269845250
  C   0.97259252543217      3.99426700868250      1.65133880922759
  H   0.96192854068806      4.17298832522512      0.58404239340362
  C   -0.42656773566378      3.55279608613714      2.08037015092760
  C   -0.79060240020724      2.21763409945493      2.01874169231934
  H   -0.08081859354360      1.48438940826994      1.68307727984800
  C   -2.05628668885192      1.81265276429816      2.39287330224740
  H   -2.31713103290053      0.77102230356555      2.34206515893871
  C   -2.98076337134717      2.73867874658079      2.83559359134001
  H   -3.96439588589577      2.42369302064462      3.13285537641037
  C   -2.62756720883180      4.07188679580493      2.89619348688100
  H   -3.33625040048782      4.80290494650002      3.24116429455863
  C   -1.36081009838689      4.47496162147874      2.52073289923574
  H   -1.10160067426530      5.51546029981448      2.58163852775205
  C   1.35053146605211      5.28609888862330      2.30704800244193
  C   1.62961051387026      7.35864870564104      2.67265408180917
  C   1.73640443072037      8.73971119217155      2.61116754139708
  H   1.57020028633444      9.26608445962578      1.68834411491547
  C   2.05824507621922      9.41454118565624      3.76936214909482
  H   2.14486360161732     10.48595132251846      3.75252406871313
  C   2.27250653023175      8.73316358004984      4.96943108941173
  H   2.51880058445968      9.29256932053224      5.85381971951881
  C   2.17244831585948      7.36037846148056      5.04392251549368
  H   2.33799668625391      6.83826349212712      5.96799199490351
  C   1.84773879110061      6.68218496934384      3.88059563025051
  C   1.96843196165716      2.90441528852399      1.90154787519749
  C   3.24019335878320      1.22722843660339      1.62455422206316
  C   4.00103071583529      0.17237982340851      1.14375985335668
  H   4.05389663004312     -0.03555873612646      0.09005112784019
  C   4.68409629313160     -0.60030320017678      2.05866035407144
  H   5.28041976915709     -1.42622991383185      1.71527292478834
  C   4.61604334842576     -0.33295155066178      3.42759184767467
  H   5.15952084975710     -0.95880639656875      4.11220778494499
  C   3.86592207812504      0.71427276421271      3.91864869620363
  H   3.81536958645892      0.91932492629509      4.97182910402027
  C   3.17905942036016      1.49021633936078      2.99969741259486
