# Supplementary material for: Analysis of the Geometric and Electronic Structure of Spin-Coupled Iron–Sulfur Dimers with Broken-Symmetry DFT: Implications for FeMoco
Source: J Chem Theory Comput. 2022 Feb 15;18(3):1437–57. doi: 10.1021/acs.jctc.1c00753 (PMC8908755; doi:10.1021/acs.jctc.1c00753)
Supplement: Supplementary file 2 — ct1c00753_si_002.zip [file ct1c00753_si_002.zip › XYZ-files-SI/1-UZOHEX/BLYP-tight.xyz]

82
Coordinates from ORCA-job UZOHEX
  Fe  1.94912422503167      3.26308365531326      7.39196007825487
  Fe  2.00672777628025      3.72661545925222      4.83518169382895
  S   3.68552107831041      3.92841681547031      6.21797740459341
  S   0.27019436640772      3.06177038360110      6.00924998309111
  N   2.27629311095444      1.63072084570683      8.47716511080945
  N   2.59857494274269      0.51486678399176     10.44945360857012
  N   1.54432278280636      4.42062765353098      8.95589450246047
  N   1.45392568654420      4.87534433201996     11.19709144794887
  C   2.98187328734025      3.00635425784873     10.47034963516223
  H   3.01548818600698      2.82948462373245     11.55281848115298
  C   4.39044730950558      3.45574803237101     10.00833457382425
  C   4.73814797501543      4.81521115866992      9.99196094584907
  H   4.00908989808117      5.56356648755413     10.29557117293753
  C   6.00930424004237      5.22285208614821      9.57166753061440
  H   6.25715423770457      6.28337973849106      9.55770626406982
  C   6.95450858355293      4.27465445013370      9.16213704454477
  H   7.94070760918971      4.59137583244243      8.82630204706128
  C   6.61816438216959      2.91573819589113      9.18384568394627
  H   7.34330958970243      2.16784476777719      8.86580319690222
  C   5.34626484975790      2.51082457134024      9.60456390524752
  H   5.09375978517476      1.45249311662008      9.60388885841019
  C   2.59267956220723      1.69642206510032      9.81998478256547
  C   2.26752594712776     -0.41246412377773      9.45313905752292
  C   2.12829625769907     -1.80762597561040      9.51065022648483
  H   2.28109718888222     -2.34769771127125     10.44458380513357
  C   1.78974261046494     -2.48300248745227      8.33100344378786
  H   1.67895190348075     -3.56636480971626      8.34724510831399
  C   1.59022026694811     -1.78818644712169      7.11551404848455
  H   1.33055334570548     -2.34889668149702      6.21868256395094
  C   1.72287806756977     -0.39645358361609      7.04061111271905
  H   1.57104479740596      0.13982870079931      6.10646821547778
  C   2.06387378040330      0.28116124387392      8.21919206780377
  C   1.96162798143580      4.09840133071581     10.23222605046526
  C   0.64117986558841      5.79055110652696     10.51605170878063
  C   -0.14130714334429      6.85297251441073     10.99382121860609
  H   -0.19035070935552      7.07795582591167     12.05883533328211
  C   -0.85374318941238      7.61570227402791     10.05948635708036
  H   -1.46579899819763      8.44839222410767     10.40335380978262
  C   -0.79446586259177      7.32970322562314      8.67574555794330
  H   -1.36024133114677      7.94780595753376      7.98008989362247
  C   -0.02137668398640      6.27198556965561      8.18203776262507
  H   0.02751866294006      6.05115548509510      7.11797502461333
  C   0.69410115678571      5.50894549912737      9.11489085686620
  N   1.67959568015916      5.35819383868141      3.74889733072026
  N   1.35774020400375      6.47281336344913      1.77584781801872
  N   2.41207028162928      2.56807004144682      3.27205778000485
  N   2.50318694410532      2.11204868123408      1.03115003758219
  C   0.97477667168637      3.98125603728839      1.75634902845889
  H   0.94142749539730      4.15745927056595      0.67376363921087
  C   -0.43386289630525      3.53197359286994      2.21827864749347
  C   -0.78136171714545      2.17246941652403      2.23549856770076
  H   -0.05210626787241      1.42401538384507      1.93260835624868
  C   -2.05257134782831      1.76492433818731      2.65572158005428
  H   -2.30026203961847      0.70436853393128      2.67034994644155
  C   -2.99803124709945      2.71326073577629      3.06433795069480
  H   -3.98427376821929      2.39662184299764      3.40012312801156
  C   -2.66189006034946      4.07221368749330      3.04177656206853
  H   -3.38723841168184      4.82021592326990      3.35909882284352
  C   -1.38993746238041      4.47703143476120      2.62112644336800
  H   -1.13759481287738      5.53540224317664      2.62113517240435
  C   1.36362837797921      5.29163486521439      2.40601951456114
  C   1.68835110237751      7.40079151876801      2.77170788071194
  C   1.82738337864355      8.79594013798061      2.71341252281947
  H   1.67480747473641      9.33543237269824      1.77910750743763
  C   2.16542439489516      9.47207230366281      3.89277316909129
  H   2.27604767756177     10.55544232796087      3.87592373904422
  C   2.36462994519554      8.77801674561477      5.10875002729971
  H   2.62388925850960      9.33930656065946      6.00533658936058
  C   2.23217576578573      7.38630576273902      5.18443560013891
  H   2.38376637463382      6.85059808634112      6.11895343344243
  C   1.89171190726378      6.70793850323241      4.00613457913356
  C   1.99509079885392      2.88947991786843      1.99541630437675
  C   3.31587302916157      1.19736532323798      1.71296303018160
  C   4.09865915103988      0.13478593688248      1.23603488641770
  H   4.14803279225460     -0.09081456603120      0.17116629350221
  C   4.81095532967219     -0.62728262331686      2.17101504263766
  H   5.42323420142638     -1.46008136463529      1.82780830429274
  C   4.75125356962763     -0.34047049761356      3.55456817721922
  H   5.31693752231901     -0.95806839074882      4.25074679225067
  C   3.97786144910312      0.71741500627758      4.04743989907897
  H   3.92865019344473      0.93886472147868      5.11135308053895
  C   3.26250868097923      1.47978853587561      3.11394463994274
