# Supplementary material for: Analysis of the Geometric and Electronic Structure of Spin-Coupled Iron–Sulfur Dimers with Broken-Symmetry DFT: Implications for FeMoco
Source: J Chem Theory Comput. 2022 Feb 15;18(3):1437–57. doi: 10.1021/acs.jctc.1c00753 (PMC8908755; doi:10.1021/acs.jctc.1c00753)
Supplement: Supplementary file 2 — ct1c00753_si_002.zip [file ct1c00753_si_002.zip › XYZ-files-SI/1-UZOHEX/BP86-tight.xyz]

82
Coordinates from ORCA-job BP86-tight
  Fe  1.94264508930029      3.26289129613852      7.36942742985840
  Fe  2.01260783922591      3.72706746237956      4.85814505500185
  S   3.67147467403129      3.92300793482557      6.22946416583509
  S   0.28354334335922      3.06767835518790      5.99822791745100
  N   2.25018486834906      1.64138900540882      8.43844813988210
  N   2.57682829013651      0.52106370049800     10.40137780856750
  N   1.52487740199405      4.40829935047768      8.91237044196138
  N   1.43392482900389      4.87239898256826     11.14619937186720
  C   2.95773485921453      3.00712372797735     10.42039448614456
  H   3.00366082171007      2.83326330041470     11.50576111498946
  C   4.34855869221739      3.45614219382397      9.93336191749212
  C   4.68887547164000      4.81472890902343      9.90357214137090
  H   3.96050040405143      5.56170006967935     10.22336808918468
  C   5.94493416879080      5.22442590624191      9.44962957713459
  H   6.18914877262553      6.28786412643138      9.42429288378088
  C   6.88059801917604      4.27880059520842      9.01976792383250
  H   7.85818738308767      4.59838902433637      8.65537806666005
  C   6.55138266082636      2.92059217000188      9.05600290123916
  H   7.27241803205340      2.17284824234540      8.72107826261179
  C   5.29450234595524      2.51348562720921      9.51012738397422
  H   5.04198594370990      1.45192670768234      9.52015926210304
  C   2.56824708704789      1.70118292425958      9.77559401209907
  C   2.24514896998683     -0.39711246616581      9.40508838605902
  C   2.10663217730387     -1.79079878142198      9.45619227159304
  H   2.26249196352567     -2.33714056287771     10.38860014252217
  C   1.76526854560059     -2.45802750308536      8.27584297355282
  H   1.65460039435901     -3.54375727783091      8.28701155226548
  C   1.56132256069205     -1.75942244004305      7.06618375839159
  H   1.29749473042486     -2.31761236639549      6.16627396258315
  C   1.69294496043116     -0.37005581896255      6.99674555062869
  H   1.53620835849060      0.17414904506352      6.06431698881592
  C   2.03793196393479      0.29901299281592      8.17636576053252
  C   1.93961693840921      4.09394217245589     10.18561491218914
  C   0.62551298997821      5.77961962394386     10.46136349398746
  C   -0.15626267886525      6.84352969231835     10.93167603348968
  H   -0.20664407114847      7.07595445972797     11.99733587139336
  C   -0.86604694162880      7.59851858650875      9.99298828541016
  H   -1.47947321982000      8.43516904105128     10.33199510309479
  C   -0.80711545607751      7.30519891409426      8.61332218845798
  H   -1.37457512837481      7.92038829225282      7.91295465803895
  C   -0.03571156749243      6.24673673536805      8.12640485112746
  H   0.01375261042666      6.01614958966172      7.06120835372937
  C   0.67793991651667      5.49219260795259      9.06419718442237
  N   1.70531491796705      5.34765933305192      3.78780463751848
  N   1.38030121042936      6.46667491002819      1.82387219313526
  N   2.43146387121456      2.58042658060848      3.31635678347709
  N   2.52486051845884      2.11498872961393      1.08291061231385
  C   1.00008861358201      3.98052033307852      1.80598478993525
  H   0.95529219407607      4.15372029533693      0.72045976270126
  C   -0.39118584539825      3.53151252711929      2.29173507833831
  C   -0.73123454183381      2.17286339401436      2.32196846828830
  H   -0.00232935367996      1.42586568442590      2.00345117818758
  C   -1.98771932996147      1.76315962612318      2.77473033822854
  H   -2.23173067877381      0.69968287521582      2.80041057426799
  C   -2.92407866970631      2.70883039429314      3.20297761369284
  H   -3.90202787619833      2.38924734963609      3.56640299229507
  C   -2.59508906138940      4.06708502509330      3.16637501461059
  H   -3.31664665552825      4.81486423727115      3.50009277217384
  C   -1.33778470227436      4.47420753708707      2.71342215049832
  H   -1.08546066682399      5.53580836095187      2.70312055470812
  C   1.38860910502740      5.28693694313971      2.45038379256454
  C   1.71067589307548      7.38556606527950      2.81994281075921
  C   1.84882565515230      8.77926333760975      2.76814418012503
  H   1.69376213976509      9.32499783714099      1.83524862174965
  C   2.18877471916015      9.44730177615480      3.94844360081217
  H   2.29913526975027     10.53305698336354      3.93673309910436
  C   2.39166931192263      8.74949265575472      5.15874253741292
  H   2.65439570633960      9.30830783503298      6.05858631508523
  C   2.26040238236931      7.36012792758572      5.22888096502058
  H   2.41633996871388      6.81652032488823      6.16179681535834
  C   1.91686368185148      6.69025641603200      4.04929462092134
  C   2.01808412992069      2.89398511519947      2.04249210246919
  C   3.33258152859168      1.20822222928459      1.76916997272145
  C   4.11493952329317      0.14408251034422      1.30034389918713
  H   4.16646301146183     -0.08900103249773      0.23488255999483
  C   4.82381458006840     -0.61024889615599      2.24024675751002
  H   5.43767055031309     -1.44705589480897      1.90240547508993
  C   4.76342358969784     -0.31606165948903      3.61966563479937
  H   5.33021780619829     -0.93074809909344      4.32101330128620
  C   3.99141528778002      0.74263336043468      4.10511252692322
  H   3.94083487127739      0.97389605100843      5.17010555670066
  C   3.27865932992990      1.49651087228957      3.16610170470486
