# Supplementary material for: Analysis of the Geometric and Electronic Structure of Spin-Coupled Iron–Sulfur Dimers with Broken-Symmetry DFT: Implications for FeMoco
Source: J Chem Theory Comput. 2022 Feb 15;18(3):1437–57. doi: 10.1021/acs.jctc.1c00753 (PMC8908755; doi:10.1021/acs.jctc.1c00753)
Supplement: Supplementary file 2 — ct1c00753_si_002.zip [file ct1c00753_si_002.zip › XYZ-files-SI/1-UZOHEX/CAM-B3LYP-tight.xyz]

82
Coordinates from ORCA-job CAM-B3LYP-tight
  Fe  1.95761985663083      3.25742618510927      7.45584843246587
  Fe  1.99855803762316      3.72604615348775      4.77032853390980
  S   3.67041665903781      3.90649309772767      6.19515387955761
  S   0.28620665549894      3.07501603077916      6.03068954273855
  N   2.28760200051397      1.64391265936399      8.54384830298873
  N   2.64112695188249      0.54988081279285     10.48404285029452
  N   1.57910374286540      4.41299952052808      9.01022655930420
  N   1.49902983761399      4.86235773446463     11.21869330334071
  C   2.98685815637789      3.00529194938144     10.51861771071950
  H   2.99361101979118      2.82498254842498     11.59311204352234
  C   4.39304601090500      3.44759261456924     10.09919396318327
  C   4.75182954838994      4.78926026198691     10.13545629183913
  H   4.02952692609925      5.53187132548963     10.44691653085359
  C   6.02436239825456      5.19254012656542      9.76672604292906
  H   6.28164806799417      6.24341888067059      9.79641425394898
  C   6.96125870990112      4.25821124729438      9.35637352899567
  H   7.95382612301517      4.57297192726974      9.06204903818124
  C   6.61409385042339      2.91788970073297      9.32327890425965
  H   7.33562490628721      2.17736682250530      9.00324137498259
  C   5.34066059688976      2.51692924186122      9.69270334950196
  H   5.08388890492710      1.46695311849432      9.65331902681408
  C   2.60991254232685      1.70793454959247      9.86330488034106
  C   2.32103037727549     -0.37362608724545      9.50461510004471
  C   2.20862572763441     -1.75899922998682      9.57086491642409
  H   2.37827659901210     -2.28561798759998     10.50147794975113
  C   1.87762183543786     -2.43812867297623      8.41369322701512
  H   1.78608596147824     -3.51635292129811      8.43459549648811
  C   1.65907780039940     -1.75751968170192      7.20823267281650
  H   1.40389810306208     -2.32274027357458      6.32118272416982
  C   1.76468420901687     -0.38213893735331      7.12838084606500
  H   1.59538074199249      0.14138090377401      6.19734183396663
  C   2.09959143848762      0.30182674520439      8.29164717840673
  C   1.98521853126411      4.09570025705157     10.26843479261945
  C   0.70454935964442      5.77665836830205     10.54987525205087
  C   -0.05655972619973      6.83665757155606     11.03309480102779
  H   -0.09650614188229      7.05339859185314     12.09309746351524
  C   -0.75483403848681      7.60223445611218     10.11864671556023
  H   -1.35316347263947      8.43486503843073     10.46522468208861
  C   -0.70301431598142      7.32334339968872      8.74621396306867
  H   -1.26076492974522      7.94645821349689      8.05914070524375
  C   0.04607273559314      6.27227215479313      8.25269602261546
  H   0.08519427632463      6.05808839215090      7.19341658903054
  C   0.75022024716219      5.50258111425219      9.17175314690715
  N   1.66917803355711      5.34263452516586      3.68631588057733
  N   1.31481380358391      6.44159309532597      1.74903919521929
  N   2.37579181424456      2.57438044135353      3.21296890878331
  N   2.45567983392854      2.13118885975102      1.00327874551395
  C   0.96797305190461      3.98636264091169      1.70880424983807
  H   0.96056632162702      4.16928486690547      0.63475556794540
  C   -0.43803123051652      3.54341648875353      2.12812200528417
  C   -0.79707528013243      2.20188755959949      2.08944280214688
  H   -0.07507028081727      1.45975314270015      1.77616297257853
  C   -2.06949754703235      1.79812139904721      2.45804106106490
  H   -2.32701116353213      0.74735568598962      2.42641558966938
  C   -3.00599445610540      2.73181685385872      2.87072191782288
  H   -3.99847102875042      2.41666361684610      3.16492775240377
  C   -2.65855113393529      4.07200700934567      2.90630018700707
  H   -3.37977214633484      4.81203009637363      3.22818736631887
  C   -1.38525080447156      4.47345581279137      2.53695905000913
  H   -1.12824219578483      5.52330284438418      2.57824467617225
  C   1.34578461606751      5.28202171224887      2.36699833727196
  C   1.63640690139971      7.36252104327789      2.73039114990720
  C   1.74991835656159      8.74796388096781      2.66734534344827
  H   1.57979494832700      9.27695328791657      1.73816321338556
  C   2.08272253736884      9.42403376191901      3.82578978685520
  H   2.17516532881814     10.50222704044416      3.80737066869999
  C   2.30203400257352      8.74034057387607      5.02936994372423
  H   2.55871701188905      9.30320461774268      5.91748529845446
  C   2.19532196960995      7.36487710370956      5.10604696805664
  H   2.36537359544104      6.83897911496827      6.03558123542609
  C   1.85846942328304      6.68398118729060      3.94154814340540
  C   1.96957673991426      2.89520128613540      1.95570009379793
  C   3.25023450719252      1.21501949485044      1.66949843136747
  C   4.01139038467571      0.15640389115869      1.18333052370886
  H   4.05138734857139     -0.05736849230123      0.12272857035649
  C   4.70968248115980     -0.61170005065741      2.09565751458951
  H   5.30807347495556     -1.44331160738829      1.74675204200345
  C   4.65775675375481     -0.33672685906720      3.46888592329260
  H   5.21547569961721     -0.96179110664354      4.15421152728280
  C   3.90862316621977      0.71292891238739      3.96533286985753
  H   3.86941253634165      0.92413282532870      5.02522557239193
  C   3.20459680272513      1.48522951870929      3.04837749081103
