# Supplementary material for: Analysis of the Geometric and Electronic Structure of Spin-Coupled Iron–Sulfur Dimers with Broken-Symmetry DFT: Implications for FeMoco
Source: J Chem Theory Comput. 2022 Feb 15;18(3):1437–57. doi: 10.1021/acs.jctc.1c00753 (PMC8908755; doi:10.1021/acs.jctc.1c00753)
Supplement: Supplementary file 2 — ct1c00753_si_002.zip [file ct1c00753_si_002.zip › XYZ-files-SI/1-UZOHEX/M062X-tight.xyz]

82
Coordinates from ORCA-job M062X-tight
  Fe  2.00465122489050      3.37586235271791      7.52759758855331
  Fe  2.00200170003437      3.85673568588075      4.72561991331159
  S   3.72012549529259      4.07650895088953      6.19554923673501
  S   0.26666414044236      3.25349915132213      6.07354860856008
  N   2.31644408070687      1.68254553317380      8.53262903582402
  N   2.67665445688107      0.47782833291986     10.41240276077456
  N   1.62114962970294      4.43138363758684      9.17004212812834
  N   1.48745817131174      4.66817083104518     11.41533858079296
  C   3.04601292994453      2.92965875135102     10.56792161547322
  H   3.09726770746848      2.69379569256560     11.63188799906046
  C   4.42472022205172      3.41192199442395     10.10392974603306
  C   4.77068406320808      4.75853588057374     10.20049639672451
  H   4.05407555612965      5.47312496328933     10.58943920269330
  C   6.02422794482791      5.19861499828345      9.79530383692753
  H   6.27401522983890      6.24938723049857      9.87420390046612
  C   6.95119070836708      4.29662282895744      9.28674326980343
  H   7.92655575507792      4.63975668466669      8.96559008535612
  C   6.61572052244923      2.95192131002475      9.19170528335696
  H   7.32946003588089      2.23980517371506      8.79638000852108
  C   5.36145452939193      2.51308226426089      9.59782694800844
  H   5.11115593029530      1.46185882140962      9.51163814596072
  C   2.65226503088117      1.66676100130254      9.85200942262331
  C   2.32834514199094     -0.38524140365134      9.38834756247922
  C   2.18649683952365     -1.77396887601498      9.38358600967889
  H   2.35838939618830     -2.35223250586144     10.28344878488017
  C   1.81994326537688     -2.38386409510081      8.19528242864187
  H   1.70382434351752     -3.45998127820313      8.16045856858877
  C   1.59325191508934     -1.63377861813368      7.02816296484091
  H   1.30761164392029     -2.14625468366289      6.11778156367927
  C   1.72741933371504     -0.25529435992950      7.01823708392670
  H   1.54869856398691      0.32456507023310      6.11993849145350
  C   2.10128605081018      0.35886128601457      8.21349812417707
  C   2.01757199067813      4.01535782007596     10.40561196930783
  C   0.65926065660516      5.60188479503622     10.81764291471773
  C   -0.17045975578703      6.57055257783413     11.38488327028757
  H   -0.23788982298091      6.68245976778967     12.46035907118090
  C   -0.90258130182813      7.37744834666113     10.52965800938715
  H   -1.55528419135933      8.13776054996736     10.94021280507362
  C   -0.81707823099914      7.23067421097472      9.13429011182669
  H   -1.40403391059701      7.88131526836280      8.49796726644484
  C   0.00067430884160      6.27309350348973      8.55732377297795
  H   0.06516187451592      6.15681643280472      7.48174157136633
  C   0.73748719137051      5.46026171706776      9.41830521070820
  N   1.68956390892943      5.41214164554924      3.52646477395181
  N   1.37088065861654      6.38414818153736      1.50998316935331
  N   2.38793010495554      2.61068652203325      3.22058999536533
  N   2.45566010402286      2.02433850038859      1.03799942974307
  C   0.98887753110976      3.93643961068751      1.63427920155528
  H   0.96086840006657      4.04892447358304      0.54942234924459
  C   -0.40854838395243      3.52993466877840      2.12104790706263
  C   -0.77012232917028      2.18574782747129      2.19156006282127
  H   -0.05492612971037      1.41867037557529      1.91749135957717
  C   -2.03915231408026      1.81462168548890      2.61772535227849
  H   -2.30032316218636      0.76490953580086      2.66977660525122
  C   -2.96674481672089      2.78373511725255      2.98009470997600
  H   -3.95441019493408      2.49494557223627      3.31688038767852
  C   -2.61530783594718      4.12591800472570      2.90969018615054
  H   -3.32882881073631      4.89052151389505      3.19099623633883
  C   -1.34543826035888      4.49582715560729      2.48371771454866
  H   -1.08363463280349      5.54681640437516      2.44097555286373
  C   1.38288439251013      5.26984111709416      2.20671517117816
  C   1.69320300928267      7.36411871684807      2.43247773611224
  C   1.82912353545144      8.74465871655132      2.27780336818660
  H   1.67805252872326      9.21231447150097      1.31232235002522
  C   2.16015816778239      9.49214687409665      3.39587483817686
  H   2.26989702675799     10.56582053193006      3.30737777256331
  C   2.35604506875174      8.88612103885671      4.64913785895102
  H   2.61179331293523      9.50445712009132      5.50061996458409
  C   2.22736236582503      7.51745710308021      4.81729705967646
  H   2.37919401237993      7.04827930665221      5.78265748651436
  C   1.89234767338953      6.76533451901902      3.69178773805322
  C   1.98624556644403      2.85449879372286      1.94287621137470
  C   3.23762854743899      1.14186260342512      1.76188305675807
  C   3.98474207672376      0.03976404704783      1.34225284374290
  H   4.01921251224540     -0.24157977019126      0.29660682620056
  C   4.67415510062916     -0.67945943048479      2.30442599403790
  H   5.25976028923609     -1.54136933547405      2.00966675665010
  C   4.63090454758672     -0.31432660470907      3.66125504261134
  H   5.18229216149239     -0.90221929911758      4.38471534295518
  C   3.89823645624570      0.77946177712623      4.09169361497799
  H   3.86581220212570      1.06374041437274      5.13731708234389
  C   3.20000624128655      1.50099689695950      3.12364262124647
