# Supplementary material for: Analysis of the Geometric and Electronic Structure of Spin-Coupled Iron–Sulfur Dimers with Broken-Symmetry DFT: Implications for FeMoco
Source: J Chem Theory Comput. 2022 Feb 15;18(3):1437–57. doi: 10.1021/acs.jctc.1c00753 (PMC8908755; doi:10.1021/acs.jctc.1c00753)
Supplement: Supplementary file 2 — ct1c00753_si_002.zip [file ct1c00753_si_002.zip › XYZ-files-SI/1-UZOHEX/M06-tight.xyz]

82
Coordinates from ORCA-job M06-tight
  Fe  1.72026686176560      3.86446363079630      7.53252686059497
  Fe  1.91237640449115      4.36501483292182      4.91123788093980
  S   3.42285129583744      4.83973420950330      6.44776647023658
  S   0.04610184596056      3.99722992424419      6.09978340207678
  N   1.99620765668421      1.95273153722641      8.02494400014756
  N   2.61816580008552      0.29724475172473      9.43858523494062
  N   1.52514614471132      4.44837868028951      9.39452596607008
  N   1.70385438394340      4.13476340225662     11.62660475318709
  C   3.03466487040836      2.61837720364463     10.18873508023419
  H   3.16213947528400      2.11066317483358     11.15063796941061
  C   4.39989596020114      3.14701497457130      9.75223743814050
  C   4.86294090962359      4.37181340670495     10.22099200461586
  H   4.24025914749320      4.96341785445503     10.88535459113048
  C   6.10486592462498      4.85277469653709      9.84096364884723
  H   6.44477397883492      5.81290618615607     10.21316379846084
  C   6.90832759627812      4.11380190422915      8.98659520604675
  H   7.87830885339597      4.49223837327065      8.68455161176433
  C   6.46018707018280      2.88835028385090      8.52165754184455
  H   7.07699093580216      2.29978111254549      7.85093781419678
  C   5.21719723061843      2.40931268393654      8.90284210919227
  H   4.87827415251649      1.45063265671640      8.52001473215641
  C   2.52243513975656      1.59231285181255      9.22478308270286
  C   2.11655462261638     -0.26622958951596      8.28283078493889
  C   1.98363865579052     -1.60329726950222      7.91779909440445
  H   2.29943116586504     -2.39480764687646      8.58961496476691
  C   1.43989477257752     -1.88870680334394      6.67853309420391
  H   1.32816403447701     -2.92168248298951      6.36745517133060
  C   1.02255740778147     -0.86615173168450      5.81720046097404
  H   0.59506624440750     -1.12236191218295      4.85269673674744
  C   1.14899146627762      0.46531750832765      6.16676588292840
  H   0.83314092393112      1.25528453870499      5.49389500472330
  C   1.71195566573120      0.75646036465623      7.40394775079876
  C   2.05927611374168      3.73463942307191     10.42553149321729
  C   0.86450777706474      5.20519812503182     11.39010236165514
  C   0.17943852350544      6.03009197370878     12.27650671637195
  H   0.25924660159190      5.88143214204692     13.34836825299205
  C   -0.60321729798565      7.04133621779971     11.74882932957967
  H   -1.14731776600349      7.70000460078499     12.41688693236761
  C   -0.70779877922346      7.23650573097214     10.36632301311336
  H   -1.32864096585314      8.04253726497089      9.99093574111527
  C   -0.03450783887268      6.42358074553094      9.47246944720154
  H   -0.11024589152950      6.57427183179104      8.39957787140708
  C   0.74952474075135      5.40677181478240     10.00254508170923
  N   1.64774480092172      5.52313645735506      3.35162276216416
  N   1.44932898660309      5.88356732741864      1.12863530379051
  N   2.55944544255091      2.82782049298838      3.81842522985113
  N   2.67490451902049      1.60701438438275      1.91514796232131
  C   1.14309790825896      3.54909303879398      1.89993157605854
  H   1.19590321493403      3.37530638517101      0.81996595488178
  C   -0.26798213710576      3.19071027185289      2.36355957641339
  C   -0.55729099468454      1.93971374649739      2.89719812845611
  H   0.23202587142570      1.20224590451825      3.01538844634199
  C   -1.84480417784947      1.62043317452639      3.29834805757493
  H   -2.04602273805018      0.64107317123984      3.71914042991817
  C   -2.86568309534245      2.54797054016398      3.17171776701982
  H   -3.87218721790235      2.30115544522010      3.49004043816917
  C   -2.58891652606812      3.79546881815570      2.63422637425241
  H   -3.37954917939150      4.53007182380857      2.52799877636283
  C   -1.30191201776387      4.11195113169835      2.23303453195134
  H   -1.09662199327793      5.09410689773614      1.81798054722911
  C   1.43697079285021      5.00657414425598      2.10824086300654
  C   1.68519458463476      7.08917461185077      1.75864808852247
  C   1.80487512502397      8.37362887337522      1.23781014029141
  H   1.71343816441907      8.55134786756876      0.17131536206386
  C   2.04302525348265      9.41175750845700      2.12049674745575
  H   2.13975178583497     10.42356269263749      1.74220130413580
  C   2.16058531526999      9.18606454761979      3.49732741832323
  H   2.34401511829858     10.02666462880286      4.15751731494737
  C   2.04659212334838      7.91467083646786      4.02995626478888
  H   2.13364825412170      7.73581524536135      5.09777328560173
  C   1.80883868647555      6.87230272712192      3.14321707564019
  C   2.16326112392778      2.65174979256524      2.53063701149327
  C   3.48310424807083      1.02457253119157      2.87009563296549
  C   4.26358359470491     -0.12652014496606      2.80663282446092
  H   4.30055865159897     -0.72089082885548      1.89948656818032
  C   4.98514947188599     -0.48645376600359      3.93038113641723
  H   5.59837658420101     -1.38076209539767      3.90949769070339
  C   4.94554211868629      0.28901655083443      5.09593642690797
  H   5.52750145061956     -0.01650006875073      5.96007411623126
  C   4.17452476943000      1.43383602247239      5.17292927362867
  H   4.14000963804578      2.02703516111602      6.08052544700043
  C   3.43153166364639      1.78742497243288      4.05232476098861
