# Supplementary material for: Analysis of the Geometric and Electronic Structure of Spin-Coupled Iron–Sulfur Dimers with Broken-Symmetry DFT: Implications for FeMoco
Source: J Chem Theory Comput. 2022 Feb 15;18(3):1437–57. doi: 10.1021/acs.jctc.1c00753 (PMC8908755; doi:10.1021/acs.jctc.1c00753)
Supplement: Supplementary file 2 — ct1c00753_si_002.zip [file ct1c00753_si_002.zip › XYZ-files-SI/1-UZOHEX/PBE0-tight.xyz]

82
Coordinates from ORCA-job PBE0-tight
  Fe  1.95872508545602      3.25974575748349      7.45142811380060
  Fe  1.99753102931270      3.72912334316528      4.77551045519923
  S   3.67544725641627      3.91154801559432      6.19847265039401
  S   0.28075998430625      3.07750646036270      6.02849496960027
  N   2.27803132372299      1.64499703666268      8.53711108541135
  N   2.63382080536063      0.54569465176062     10.48054204607783
  N   1.57187752142428      4.40875622605795      9.00597612731966
  N   1.49211413291730      4.85683059075971     11.22049535284801
  C   2.98105514781440      3.00264118137768     10.50931898404747
  H   2.99598090469198      2.82257869225192     11.58681554116936
  C   4.38015757167641      3.44500094756514     10.07692149285978
  C   4.73529671575686      4.79033271611398     10.10097194331456
  H   4.00968833841057      5.53286042566444     10.41382756777135
  C   6.00601676624218      5.19439740052081      9.71830758036615
  H   6.26177126353400      6.24796277066188      9.73803720088729
  C   6.94320713136246      4.25723785744957      9.30642280251032
  H   7.93428163151320      4.57280521756755      9.00080862974064
  C   6.59894987827026      2.91319103541281      9.28587580349740
  H   7.32130985989004      2.17098359029207      8.96476477547391
  C   5.32743641390201      2.51102904714367      9.66887821713376
  H   5.06899920389545      1.45845886155422      9.64022086091128
  C   2.60268688181704      1.70671843379924      9.85712515592680
  C   2.30991473301283     -0.37258883324519      9.50157546570638
  C   2.19349528754649     -1.75923404651100      9.56518808983664
  H   2.36428168510273     -2.29052201886642     10.49529029226195
  C   1.85587662646528     -2.43585573725256      8.40402405894354
  H   1.76142556895594     -3.51591006623298      8.42352428267754
  C   1.63443541548341     -1.75285972378305      7.19962921301326
  H   1.37366779522522     -2.31721706615839      6.31117634090948
  C   1.74366276038715     -0.37391166957990      7.12019126019557
  H   1.57091606404207      0.15376239898469      6.18920191968086
  C   2.08561857698277      0.30661616509185      8.28436810659464
  C   1.97931368609229      4.09101806045572     10.26469483652615
  C   0.69656606726400      5.76651124228796     10.55263972488286
  C   -0.06910716885986      6.82496105861231     11.03632786695289
  H   -0.11037769443318      7.04333827778045     12.09800546360466
  C   -0.77237782959380      7.58896056567088     10.11879821745142
  H   -1.37444948237412      8.42102932736149     10.46663499677579
  C   -0.72188602484683      7.31013278650776      8.74559285204827
  H   -1.28434804059564      7.93209037113050      8.05811186220616
  C   0.03213395517309      6.25913516818383      8.24875864667272
  H   0.06994565180984      6.04283660008895      7.18727248697151
  C   0.74090047402444      5.49287463762173      9.16836137543325
  N   1.67817379645973      5.34365283384500      3.68951298718984
  N   1.32244465174316      6.44266445736366      1.74590231268755
  N   2.38453804896643      2.57985568031780      3.22120061090703
  N   2.46457557657958      2.13138775606705      1.00677185432066
  C   0.97550931134218      3.98566545707192      1.71743230617503
  H   0.96069744040576      4.16553414599978      0.63990154787140
  C   -0.42361768165412      3.54329649385252      2.14976931675154
  C   -0.77865449517564      2.19793145617631      2.12600671603058
  H   -0.05296516425732      1.45538772067631      1.81337958888576
  C   -2.04936840933278      1.79385591088044      2.50867841781937
  H   -2.30504367449096      0.74026716598462      2.48917435522272
  C   -2.98665803892122      2.73103954703768      2.92028144431571
  H   -3.97772675661585      2.41546570293757      3.22590791744114
  C   -2.64251033689370      4.07511806947856      2.94052601007827
  H   -3.36495567114885      4.81734612648684      3.26139812030303
  C   -1.37100633928632      4.47729226174232      2.55750387457070
  H   -1.11266573609807      5.52989206079215      2.58591946301000
  C   1.35368146077940      5.28172370176600      2.36946840372766
  C   1.64611057783344      7.36111741020250      2.72479065636136
  C   1.76236693061790      8.74777221516129      2.66103663131758
  H   1.59163327754900      9.27894161818853      1.73085677378711
  C   2.09975149047271      9.42456870717929      3.82216556229684
  H   2.19406808318900     10.50463277477611      3.80254658623330
  C   2.32113400111227      8.74174734721913      5.02667297443899
  H   2.58171620200494      9.30625132987741      5.91508659545837
  C   2.21206211533714      7.36279517093646      5.10626221442552
  H   2.38476753459256      6.83524385192054      6.03732905136886
  C   1.87034312797946      6.68210000136269      3.94211339340970
  C   1.97726659801629      2.89737856757458      1.96237265885381
  C   3.26002804583036      1.22181609147016      1.67488969035501
  C   4.02571919984803      0.16324907681483      1.19148487651522
  H   4.06711965310200     -0.05531515577819      0.12985087229741
  C   4.72882160485284     -0.60063498742661      2.10924046821263
  H   5.33089559880821     -1.43279432562948      1.76162385881732
  C   4.67815645055312     -0.32157478277586      3.48239210519356
  H   5.24048256543851     -0.94345103082136      4.17005710363177
  C   3.92411906556151      0.72954833389639      3.97894222026480
  H   3.88617125189681      0.94603477567730      5.04038537489986
  C   3.21551668844430      1.49569270432581      3.05911336894392
