# Supplementary material for: Analysis of the Geometric and Electronic Structure of Spin-Coupled Iron–Sulfur Dimers with Broken-Symmetry DFT: Implications for FeMoco
Source: J Chem Theory Comput. 2022 Feb 15;18(3):1437–57. doi: 10.1021/acs.jctc.1c00753 (PMC8908755; doi:10.1021/acs.jctc.1c00753)
Supplement: Supplementary file 2 — ct1c00753_si_002.zip [file ct1c00753_si_002.zip › XYZ-files-SI/1-UZOHEX/PBE-tight.xyz]

82
Coordinates from ORCA-job UZOHEX
  Fe  1.95422700980715      3.26490208421073      7.38410460523818
  Fe  2.00193645208898      3.72412619660433      4.84289276703092
  S   3.66869955413850      3.92489445065995      6.20972366009343
  S   0.28742059927827      3.06430353375889      6.01730422440496
  N   2.28308625817380      1.64280493777021      8.46746813513383
  N   2.63022308659706      0.53748122111432     10.43633955179358
  N   1.55675184199999      4.41740984906241      8.94206292103876
  N   1.49015976932733      4.87636739591554     11.17866281320154
  C   2.99872960786891      3.01442022880230     10.45037150573846
  H   3.01472774299117      2.83288308087868     11.53606123032736
  C   4.40876369757087      3.45898235055527     10.02196552762858
  C   4.76465277657033      4.81403912536424     10.03609635687122
  H   4.02894886721489      5.56303293848846     10.33559251971507
  C   6.04771388833816      5.21816515047162      9.65983524900060
  H   6.30399241572858      6.27941846218707      9.67092386738542
  C   6.99656175099508      4.27141316487571      9.26482956885663
  H   7.99708305054411      4.58703909856800      8.96372172116427
  C   6.65183159705552      2.91729961120399      9.25555641874907
  H   7.38351273607397      2.16750594072653      8.94819078789798
  C   5.36816456005596      2.51526243754725      9.63214017551687
  H   5.10741581862282      1.45527945154481      9.61289511804365
  C   2.61506038810631      1.71045400279346      9.79983848446981
  C   2.28916399301963     -0.38623717488713      9.45399660520681
  C   2.15120301453353     -1.77897888885001      9.52301712450756
  H   2.31822354417411     -2.31313954164565     10.46098180406928
  C   1.79594259175878     -2.46020595968899      8.35645819521602
  H   1.68484906773404     -3.54598508872788      8.38154239461697
  C   1.57823101092703     -1.77517851410672      7.14254223205458
  H   1.30325816346865     -2.34310102422152      6.25162800103542
  C   1.70954056125346     -0.38753749623654      7.05569956826609
  H   1.54136877151203      0.14324640516038      6.11701700106299
  C   2.06841939300754      0.29736341124658      8.22234563667424
  C   1.98624899186410      4.10426057769655     10.20966234479115
  C   0.67245479054066      5.77961654305904     10.50788803657573
  C   -0.10700666084335      6.83739858812310     10.99487677573133
  H   -0.14180697708266      7.06311294718289     12.06298724487812
  C   -0.83401860536051      7.59335866353889     10.07233510295028
  H   -1.44676820579678      8.42550437095981     10.42444701843466
  C   -0.79352330363577      7.30623147672239      8.69168167138487
  H   -1.37442212315378      7.92144669102575      8.00181808931776
  C   -0.02453057328907      6.25448129011308      8.18888370582879
  H   0.00817466214951      6.03175063863232      7.12092613632979
  C   0.70750267859400      5.49735085066236      9.11066989807628
  N   1.67299640916494      5.34586061359997      3.75908284770071
  N   1.32558572020964      6.45069297395324      1.78999366038856
  N   2.39965536744527      2.57120221600196      3.28524747723354
  N   2.46656796378790      2.11186540413628      1.04872895003961
  C   0.95759329485289      3.97366574932079      1.77650843224763
  H   0.94163338949900      4.15492101529935      0.69077036386915
  C   -0.45239567059799      3.52898678191466      2.20494065906780
  C   -0.80804961444905      2.17386416271267      2.19114776227478
  H   -0.07219535870712      1.42492005272267      1.89189716135243
  C   -2.09106265034895      1.76961534096607      2.56743917689570
  H   -2.34715725668197      0.70831485498777      2.55661848979155
  C   -3.04009608585592      2.71630813955250      2.96214084531847
  H   -4.04058151799266      2.40058925225050      3.26327039307992
  C   -2.69560070433217      4.07048333716814      2.97107742040832
  H   -3.42742904933409      4.82023089194512      3.27820459077893
  C   -1.41198062995779      4.47264419970341      2.59446243505165
  H   -1.15141460766373      5.53267638920619      2.61344833411144
  C   1.34101529248792      5.27785563605434      2.42673654280131
  C   1.66646564186768      7.37469189805515      2.77213665811620
  C   1.80413554681062      8.76744798289086      2.70282390261239
  H   1.63699411421630      9.30137795536414      1.76474955065064
  C   2.15926075748489      9.44899278450958      3.86923845452797
  H   2.27012438606235     10.53479009871491      3.84392687558148
  C   2.37712173976463      8.76426616988127      5.08329790985263
  H   2.65197813946348      9.33243347048744      5.97409180324983
  C   2.24610694774861      7.37661556537732      5.17043079971020
  H   2.41439237761298      6.84606137046676      6.10922487167479
  C   1.88736899937087      6.69139858777577      4.00392757325414
  C   1.97023602548485      2.88404895612805      2.01754498514307
  C   3.28440036343032      1.20891152600348      1.71974186155540
  C   4.06413305037174      0.15121329512346      1.23300540764457
  H   4.09907194877383     -0.07467971266694      0.16493714586583
  C   4.79123337267835     -0.60442340808300      2.15574072403627
  H   5.40419615095307     -1.43649694981151      1.80382925275969
  C   4.75055751513374     -0.31705590462011      3.53633807652923
  H   5.33153387461041     -0.93201910358512      4.22636128203567
  C   3.98128555581750      0.73460994809048      4.03888775720277
  H   3.94843907106608      0.95751846619560      5.10680265012544
  C   3.24916287522771      1.49142051334261      3.11690811914865
