# Supplementary material for: Analysis of the Geometric and Electronic Structure of Spin-Coupled Iron–Sulfur Dimers with Broken-Symmetry DFT: Implications for FeMoco
Source: J Chem Theory Comput. 2022 Feb 15;18(3):1437–57. doi: 10.1021/acs.jctc.1c00753 (PMC8908755; doi:10.1021/acs.jctc.1c00753)
Supplement: Supplementary file 2 — ct1c00753_si_002.zip [file ct1c00753_si_002.zip › XYZ-files-SI/1-UZOHEX/r2SCAN-tight.xyz]

82
Coordinates from ORCA-job UZOHEX
  Fe  1.95884333024355      3.24826362095564      7.46905301642237
  Fe  1.96946883595092      3.71879930697360      4.83357965730980
  S   3.64617356812109      3.91822925242421      6.23457143316170
  S   0.28076875929976      3.04342747915119      6.09284089933181
  N   2.30100494425328      1.63986116879462      8.54453338969465
  N   2.65287365574141      0.54170456574067     10.50420184175865
  N   1.57129773891703      4.39526153493976      9.01676226134716
  N   1.51542378613124      4.85863150412816     11.24188473915696
  C   3.01703969638698      3.00763836188947     10.51198716305406
  H   3.05687153473121      2.83339526201478     11.59112694295566
  C   4.40968452207640      3.45736850466138     10.04216900728067
  C   4.75066498351167      4.81012929653458     10.02368182881253
  H   4.02152221391878      5.55451900440768     10.32710085859873
  C   6.01338876628960      5.21690414572059      9.60577303389841
  H   6.25787431456184      6.27383420051273      9.59011302536194
  C   6.95505806316937      4.27591106365092      9.20184350988964
  H   7.93687593475813      4.59331218161765      8.86766096846498
  C   6.62531249247577      2.92455466220664      9.22643857662978
  H   7.35048833390580      2.18103782973541      8.91276454164962
  C   5.36237042700492      2.51869919721752      9.64454084900930
  H   5.11365341242791      1.46228846858799      9.64962761100235
  C   2.63056736461344      1.70504334326499      9.87076683258463
  C   2.31622197877443     -0.38009660233776      9.52539651897656
  C   2.18506942908665     -1.76684122761275      9.59593966385618
  H   2.35199697251450     -2.29605355121023     10.52873031852786
  C   1.83628716502055     -2.44763466010999      8.43444742237481
  H   1.73039791026296     -3.52706365227634      8.45966135643855
  C   1.61855075648020     -1.76790527478568      7.22495861044400
  H   1.34946788827788     -2.33393642552964      6.33931902312291
  C   1.74205881389159     -0.38561463383518      7.13833332334482
  H   1.57251005498377      0.13975816504289      6.20427257261062
  C   2.09411008784393      0.29708461145306      8.30062566783987
  C   1.99977022290539      4.08834819724632     10.27898975988174
  C   0.70085138513882      5.75914882818619     10.57366044691755
  C   -0.06900797388347      6.81577001940927     11.05972184437734
  H   -0.09988890162619      7.04159193845124     12.12089982827221
  C   -0.79151035558246      7.57065472449348     10.14195605890895
  H   -1.39601551040194      8.40086362200215     10.49176971874658
  C   -0.75573245730213      7.28322242811339      8.76775605257761
  H   -1.33153992225815      7.89635527429471      8.08244739955262
  C   0.00315530039397      6.23103890326816      8.26723849801231
  H   0.03051520184488      6.00814011486434      7.20569614757230
  C   0.72979083132843      5.47616093103581      9.18541724729100
  N   1.63538074065269      5.33797920704488      3.74089613067348
  N   1.35249319666831      6.43915186738185      1.76937968416000
  N   2.36231198805962      2.57045179769088      3.26721219762597
  N   2.47377127358005      2.13820996753141      1.03589876859290
  C   0.96477047891283      3.98372130133028      1.74218145383393
  H   0.97201894237024      4.16965699739850      0.66401742564512
  C   -0.45226319930217      3.54392964077515      2.13733603011270
  C   -0.81428168551252      2.19703683814995      2.09482232463765
  H   -0.08016963512331      1.45062129661111      1.80876532108006
  C   -2.10732484043268      1.80077412626716      2.41980363093890
  H   -2.37025116160958      0.74879557600000      2.38384506098954
  C   -3.05789210133106      2.74620677191493      2.79149676264532
  H   -4.06524299851394      2.43703843936630      3.04830469310016
  C   -2.70509049727691      4.09126755867367      2.83223078124035
  H   -3.43731227708450      4.83815867430276      3.12039188387808
  C   -1.41180699837293      4.48691096032948      2.50711680181824
  H   -1.14734464864034      5.53877335177359      2.54569970373238
  C   1.34106369561961      5.27685752356568      2.40557235919343
  C   1.67702786002272      7.35744468656452      2.75408401839572
  C   1.83301048422015      8.74131573030940      2.68031208503098
  H   1.69800642105194      9.26804344090475      1.74081140758608
  C   2.16554630807924      9.42125151344589      3.84668694757474
  H   2.29113082364861     10.49854158107851      3.81953158347129
  C   2.34244792556117      8.74220343619704      5.06325784876176
  H   2.60085641104087      9.30724946363607      5.95261345315125
  C   2.19317369896536      7.36236026337544      5.15267074028782
  H   2.33260362221610      6.83917022143244      6.09288353271397
  C   1.85703117646287      6.67954092422172      3.98563804143846
  C   1.96507839687503      2.89379925362393      1.99826788734193
  C   3.27431845944231      1.23080062612632      1.70958679245822
  C   4.06013402123915      0.18622584782933      1.22342258457003
  H   4.11469075604589     -0.02189490440712      0.15943931046775
  C   4.76811250355393     -0.57782601994837      2.14447643190604
  H   5.38568316110201     -1.39853818458827      1.79502309832716
  C   4.70122974778846     -0.31020439151177      3.52156952162012
  H   5.26735244009898     -0.92919011112634      4.20956661842664
  C   3.92500255597119      0.72968500382182      4.02188471967251
  H   3.87574618606637      0.93649565618739      5.08586510445518
  C   3.21215221169933      1.49424238142406      3.10082079141900
