# Supplementary material for: Analysis of the Geometric and Electronic Structure of Spin-Coupled Iron–Sulfur Dimers with Broken-Symmetry DFT: Implications for FeMoco
Source: J Chem Theory Comput. 2022 Feb 15;18(3):1437–57. doi: 10.1021/acs.jctc.1c00753 (PMC8908755; doi:10.1021/acs.jctc.1c00753)
Supplement: Supplementary file 2 — ct1c00753_si_002.zip [file ct1c00753_si_002.zip › XYZ-files-SI/1-UZOHEX/TPSSh-tight.xyz]

82
Coordinates from ORCA-job TPSSh-tight
  Fe  1.95860019624214      3.26116225116435      7.41382029803744
  Fe  1.99683972139441      3.72891722948685      4.81341108209746
  S   3.67573774543040      3.92480326970088      6.20216699366197
  S   0.27947203519155      3.06613795860824      6.02521911662305
  N   2.27060285956785      1.64099190740139      8.49623135752069
  N   2.60381388975191      0.53524624688505     10.45538818017154
  N   1.55101503126580      4.40528490312423      8.96897524152140
  N   1.46598246772147      4.85564550795777     11.19624876573270
  C   2.97628086724769      3.00326021137362     10.47472620415941
  H   3.01007280343480      2.82751537897858     11.55200490584611
  C   4.37110818429380      3.45058227070570     10.00846629998413
  C   4.71644796705648      4.80268418233137     10.00124747642548
  H   3.99008333557596      5.54472887800297     10.31262918497534
  C   5.98065804522986      5.20944174021552      9.58518247253622
  H   6.22923774748343      6.26479964084209      9.57934210138897
  C   6.91893573822612      4.26766657485443      9.17091586199060
  H   7.90118536922740      4.58422110320418      8.83923544798617
  C   6.58346473715079      2.91637882445157      9.18193946946845
  H   7.30469007466507      2.17370216623198      8.85966965899365
  C   5.31855663966155      2.51169499473806      9.59826586327516
  H   5.06431055280627      1.45789629440580      9.59301181009400
  C   2.59081713292061      1.70202832396463      9.82563487543958
  C   2.26972492208521     -0.38508498350757      9.46945548102288
  C   2.13317944718481     -1.77352603449386      9.53548798904017
  H   2.29230347666447     -2.30701126906482     10.46626173390627
  C   1.78858245119648     -2.44879302922340      8.36906536724282
  H   1.67854387554629     -3.52730363043566      8.38951321387354
  C   1.58030188211839     -1.76260512548250      7.15930560644049
  H   1.31431912884983     -2.32476165460252      6.27109300863912
  C   1.71015064816677     -0.38028872468263      7.07749455209875
  H   1.54872478910370      0.14833420399654      6.14573613475031
  C   2.05902124448251      0.29754895207629      8.24545736215372
  C   1.96381714894544      4.08986592027666     10.23507590734726
  C   0.65700111729186      5.76194857334664     10.52188877656838
  C   -0.12092851171406      6.81634123817962     11.00557728431432
  H   -0.16549265408377      7.03738294065655     12.06644580628998
  C   -0.83395105971488      7.57434205098410     10.08234642290951
  H   -1.44390412299116      8.40131809048183     10.42846199778926
  C   -0.78098276849546      7.29280965490825      8.70551037882470
  H   -1.34980068004622      7.90813667375503      8.01741315366835
  C   -0.01377547078670      6.24472212569431      8.20823522021690
  H   0.02673743001302      6.02707056113770      7.14771876356639
  C   0.70423695109170      5.48619535448664      9.13251421108019
  N   1.68496963247899      5.34808856140509      3.72950952940222
  N   1.35251954763167      6.45195371388759      1.76915840917516
  N   2.40526827993262      2.58353735814430      3.25934305529961
  N   2.49131775510687      2.13131532215967      1.03248597097920
  C   0.98022289707789      3.98390732620548      1.75195195762833
  H   0.94668278169228      4.15874060670722      0.67451715200138
  C   -0.41462224079622      3.53670926466528      2.21824230699094
  C   -0.75961043770815      2.18452582464132      2.22675382126312
  H   -0.03294838478075      1.44234702265837      1.91639039255942
  C   -2.02385751302762      1.77787026428410      2.64280145635021
  H   -2.27216433890190      0.72245411696694      2.64965795231102
  C   -2.96251823506853      2.71983369843788      3.05576779619769
  H   -3.94479699774467      2.40336925738189      3.38744860385523
  C   -2.62740238816870      4.07119925597935      3.04343803467683
  H   -3.34893791858441      4.81402117919429      3.36467692619766
  C   -1.36245913891694      4.47577997022940      2.62712055092209
  H   -1.10848901403325      5.52965124539299      2.63134374916303
  C   1.36531061314171      5.28576971643173      2.40001546929652
  C   1.68610788441413      7.37324436776347      2.75437467299866
  C   1.82258394309330      8.76162671828179      2.68707290187504
  H   1.66385092615994      9.29419044619994      1.75570539744664
  C   2.16657886218647      9.43803815629466      3.85301458142819
  H   2.27655561229149     10.51653534746763      3.83159784039729
  C   2.37430610846769      8.75300776057742      5.06352553442371
  H   2.63980467933511      9.31601020399828      5.95134720067638
  C   2.24452303582140      7.37076177166922      5.14659316108844
  H   2.40549733926931      6.84306084825896      6.07896083325086
  C   1.89630323561171      6.69177586495885      3.97910539185282
  C   1.99286261543596      2.89774088028537      1.99282645629894
  C   3.30033292481214      1.22584772714798      1.70792839289119
  C   4.07879511776925      0.17129827549661      1.22543400434675
  H   4.12382912584763     -0.05064308171389      0.16477298403031
  C   4.79172842398591     -0.58566879824280      2.14958103918172
  H   5.40208400457811     -1.41274016250498      1.80440284811095
  C   4.73817107159075     -0.30295796411723      3.52615137873221
  H   5.30695132114753     -0.91749426464424      4.21498686852966
  C   3.97042958332749      0.74529724758570      4.02224402106755
  H   3.92946475792785      0.96385269887548      5.08255056408185
  C   3.25248314114148      1.50277450447097      3.09705275334600
