# Supplementary material for: Analysis of the Geometric and Electronic Structure of Spin-Coupled Iron–Sulfur Dimers with Broken-Symmetry DFT: Implications for FeMoco
Source: J Chem Theory Comput. 2022 Feb 15;18(3):1437–57. doi: 10.1021/acs.jctc.1c00753 (PMC8908755; doi:10.1021/acs.jctc.1c00753)
Supplement: Supplementary file 2 — ct1c00753_si_002.zip [file ct1c00753_si_002.zip › XYZ-files-SI/1-UZOHEX/TPSS-tight.xyz]

82
Coordinates from ORCA-job TPSS-tight
  Fe  1.95616358775732      3.26436062993030      7.38180235015551
  Fe  1.99993438342641      3.72455800898295      4.84519833028248
  S   3.67306034196328      3.92884963058100      6.20884738524588
  S   0.28297822637740      3.06028398755787      6.01819228737363
  N   2.26957293608299      1.64215423983531      8.46242880230655
  N   2.59621426569001      0.53357590306189     10.43239887005037
  N   1.54137564424194      4.40818085063298      8.93658683137570
  N   1.45997609251640      4.86329313603911     11.17297176358795
  C   2.98189533990081      3.00995905429784     10.44390370893226
  H   3.02022015282390      2.83506546235792     11.52390197131238
  C   4.37870162182798      3.45858172703110      9.97164833210414
  C   4.72218066314606      4.81474539782541      9.95393562316437
  H   3.99194766597080      5.55895612625986     10.25967608803896
  C   5.98922073201882      5.22151925413093      9.53398683082719
  H   6.23664017439072      6.27962707871942      9.51959586187154
  C   6.93170165215199      4.27559236709202      9.12628457263225
  H   7.91565956232311      4.59198333006816      8.79143657238774
  C   6.59793865931159      2.92004352027543      9.14806737696234
  H   7.32241134445245      2.17459291046844      8.83114369031592
  C   5.33033393842007      2.51543619893210      9.56842685752632
  H   5.07614339464480      1.45902157702363      9.57183038208830
  C   2.59286025879049      1.70500571034683      9.79703771114856
  C   2.25290296495434     -0.38849557616590      9.44461670719814
  C   2.10405693417873     -1.77875224057659      9.51281216073881
  H   2.25986421419262     -2.31397245081424     10.44608410224321
  C   1.75075102172936     -2.45457862957580      8.34397976823181
  H   1.63115596376287     -3.53451285225773      8.36652373322792
  C   1.54614942566226     -1.76709663910669      7.13041295250267
  H   1.27332206754789     -2.32974244257452      6.24158365976647
  C   1.68871222172853     -0.38182443582947      7.04570151631678
  H   1.53116796294736      0.14848614975607      6.11140726048245
  C   2.04566504098754      0.29619778741186      8.21496860512683
  C   1.96363977808798      4.09605176119316     10.20672387070835
  C   0.63958602664832      5.76499023407135     10.49652031714465
  C   -0.14666420122843      6.81711039463695     10.98083273861241
  H   -0.18973998974597      7.04175614290256     12.04357897579501
  C   -0.87096176956740      7.56918656737555     10.05482028632225
  H   -1.48722978138679      8.39434435315141     10.40183879617139
  C   -0.82093884441797      7.28369225902953      8.67523034194643
  H   -1.39847862632065      7.89404768224386      7.98609411527589
  C   -0.04465839562244      6.23732691523393      8.17631665645854
  H   -0.00508784831552      6.01663419280048      7.11389807859127
  C   0.68418916110317      5.48533332622289      9.10234997495861
  N   1.68653809191803      5.34648571403395      3.76417662231383
  N   1.36005421248328      6.45460093784108      1.79392166085302
  N   2.41493216234187      2.58039393375432      3.29070535296079
  N   2.49660160126564      2.12480585169709      1.05442454558837
  C   0.97448506670447      3.97819562912903      1.78293972176901
  H   0.93624377247015      4.15284738162288      0.70289940757590
  C   -0.42233687753727      3.52960420379805      2.25517777017923
  C   -0.76571453103547      2.17341985288103      2.27326010689472
  H   -0.03539326530990      1.42917226000354      1.96782147923988
  C   -2.03276883908041      1.76667423803843      2.69319349748096
  H   -2.28010829526433      0.70855175542183      2.70787445445122
  C   -2.97536438354612      2.71265059634951      3.10051374237402
  H   -3.95933396379588      2.39628511182790      3.43535164419341
  C   -2.64170322035294      4.06821879133500      3.07835971508609
  H   -3.36626754729062      4.81370831023339      3.39498215746540
  C   -1.37408495487502      4.47279786906389      2.65801390590324
  H   -1.11997458653208      5.52923104957815      2.65432073206448
  C   1.36339594338042      5.28331513659011      2.42954717656014
  C   1.70322425464283      7.37691205421016      2.78153009893316
  C   1.85202056662090      8.76715916100319      2.71303511262572
  H   1.69630262696068      9.30215978122049      1.77962238014304
  C   2.20515046912706      9.44326790347195      3.88175742997707
  H   2.32470066897367     10.52320216532079      3.85898162231477
  C   2.40962222881113      8.75607391482420      5.09550918401549
  H   2.68230811170957      9.31893591392652      5.98424497762330
  C   2.26711083916156      7.37081445849199      5.18051925952583
  H   2.42455643556424      6.84072455953555      6.11495665189235
  C   1.91034533341494      6.69250941540165      4.01135911229113
  C   1.99278299872583      2.89221749455282      2.02045658325833
  C   3.31699253839918      1.22331812921293      1.73115370458984
  C   4.10337021317779      0.17115324165342      1.24714509464968
  H   4.14656538616669     -0.05372187170927      0.18445175426995
  C   4.82763251724490     -0.58066881552655      2.17339170746324
  H   5.44399514326086     -1.40585689907715      1.82661311207684
  C   4.77745166031310     -0.29487870286084      3.55291413174259
  H   5.35496876914009     -0.90504150478812      4.24224018653784
  C   4.00104245098002      0.75153489473060      4.05152600734658
  H   3.96134825807261      0.97244830057975      5.11389302490478
  C   3.27222517843261      1.50327318204617      3.12526135335215
