# Supplementary material for: Analysis of the Geometric and Electronic Structure of Spin-Coupled Iron–Sulfur Dimers with Broken-Symmetry DFT: Implications for FeMoco
Source: J Chem Theory Comput. 2022 Feb 15;18(3):1437–57. doi: 10.1021/acs.jctc.1c00753 (PMC8908755; doi:10.1021/acs.jctc.1c00753)
Supplement: Supplementary file 2 — ct1c00753_si_002.zip [file ct1c00753_si_002.zip › XYZ-files-SI/1-UZOHEX/wB97M-D3BJ-tight.xyz]

82
Coordinates from ORCA-job wB97M-D3BJ-tight
  Fe  1.95942780121750      3.26742171562694      7.46756595037055
  Fe  1.97070359490958      3.72787319206130      4.77262246704670
  S   3.66329796016857      3.92124108036348      6.18650883034029
  S   0.26404305619014      3.07987531172554      6.05632223085294
  N   2.29736489357273      1.64739854782644      8.55510412468281
  N   2.65944716545202      0.54432722846400     10.49855562368077
  N   1.59233397765560      4.42091719751341      9.03394985935912
  N   1.51236880808100      4.85510188516418     11.25418985352506
  C   3.00523094630851      3.00452429752070     10.53015246662096
  H   3.03434793468837      2.82533105096037     11.60347821580307
  C   4.39995651559717      3.45193004325267     10.07441639240258
  C   4.75389848113189      4.79723630552059     10.10402992277905
  H   4.03474122255889      5.53503381122811     10.43329101785040
  C   6.01888091940458      5.20544209100748      9.70601516241229
  H   6.27418509739341      6.25626000411699      9.73138963601170
  C   6.95023211731144      4.27197285834095      9.27236745251100
  H   7.93457813205007      4.58976849974184      8.95678908529434
  C   6.60578946327417      2.92806104992779      9.24356782753507
  H   7.32166510687512      2.19104762041329      8.90541296511625
  C   5.33982279438716      2.52191776031467      9.64212299081239
  H   5.08216666905627      1.47212555781374      9.60690281064701
  C   2.62263307345078      1.70469465999320      9.87680036696574
  C   2.33476901741458     -0.37842732368616      9.51047100861884
  C   2.22257804715823     -1.76736636224581      9.57123157544371
  H   2.39529928794915     -2.29806271920129     10.49825167188151
  C   1.88671521285765     -2.44188181088942      8.41033711002648
  H   1.79520403941072     -3.51964964362245      8.42666407759185
  C   1.66298557230130     -1.75482004659823      7.20570259599673
  H   1.40456267693249     -2.31624417102394      6.31780224463574
  C   1.76834151604956     -0.37721830394603      7.13145886156971
  H   1.59599492352310      0.15331371205268      6.20502129516354
  C   2.10856091165104      0.30129289338624      8.30010314678518
  C   1.99696126066830      4.09582989446473     10.29356246362555
  C   0.71293294879557      5.77581641560364     10.58601332938830
  C   -0.05221552145206      6.83393009038774     11.07630702056919
  H   -0.09358356487836      7.04430307384968     12.13691802071611
  C   -0.75228931699445      7.60434561414899     10.16421317982933
  H   -1.35236736515333      8.43321850346412     10.51508298381999
  C   -0.69905874031574      7.33377063035715      8.78684813047443
  H   -1.25741555540243      7.95994997354962      8.10386898322532
  C   0.05339990445503      6.28569188582261      8.28687507971467
  H   0.09602352060090      6.07561657163730      7.22690377697702
  C   0.75889441813724      5.51113421417930      9.20551890351834
  N   1.64167348184546      5.34228773665551      3.67324439795831
  N   1.31957620623237      6.43464393256098      1.71643497370945
  N   2.35326208007408      2.56546755382374      3.21494576572168
  N   2.46552066474283      2.12487822541757      0.99708726083039
  C   0.96191706334679      3.97656310190454      1.69378617423732
  H   0.94814298710894      4.15144440549541      0.61943615504735
  C   -0.43941265553173      3.53286827069641      2.13132426153123
  C   -0.79440083110466      2.18781026044940      2.10275461044255
  H   -0.07106441704245      1.44768579051720      1.78816761271759
  C   -2.06612118040820      1.78309237497973      2.48242795650791
  H   -2.32238897780794      0.73249669572900      2.45781645215360
  C   -3.00306176884538      2.71983165169395      2.89650380646058
  H   -3.99283494336806      2.40482010569415      3.19752971330869
  C   -2.65742060227179      4.06345461657529      2.92441695272919
  H   -3.37776698028262      4.80297230790590      3.24723414852235
  C   -1.38477937872045      4.46614731005013      2.54405237578232
  H   -1.12639498882085      5.51583965029193      2.57769154008226
  C   1.33836551779892      5.27840155859199      2.34642807084054
  C   1.63421322081467      7.36189913494458      2.70349878327349
  C   1.75836951216259      8.74940348283357      2.63451789933457
  H   1.60550557215167      9.27447753624048      1.70082013786228
  C   2.08044201161362      9.42975809387491      3.79586736243682
  H   2.18115426322231     10.50659317532050      3.77321505316605
  C   2.27831791073145      8.74975022526187      5.00898938998154
  H   2.52649165121144      9.31559885239464      5.89699366958918
  C   2.16084813667576      7.37354600095749      5.09142525274380
  H   2.31364502502390      6.84865775207030      6.02452331588783
  C   1.83529829375641      6.68904449974909      3.92209284997964
  C   1.96615692203802      2.88594609936960      1.94860516286537
  C   3.25740022305626      1.20788580719439      1.67906209107802
  C   4.03213530456985      0.15074796886450      1.20194004180511
  H   4.08851289101724     -0.06213650798099      0.14250921063359
  C   4.72230637311497     -0.61495959670636      2.12542727392721
  H   5.32970344409166     -1.44284805959028      1.78496363438380
  C   4.64975691917997     -0.34045745595654      3.50112163287161
  H   5.20103063328809     -0.96274328690977      4.19334997222729
  C   3.88746621665019      0.70670716660852      3.98803343359727
  H   3.83071743760649      0.91986041707795      5.04667129560271
  C   3.19175883663375      1.47658228475881      3.05802259597479
