# Supplementary material for: Analysis of the Geometric and Electronic Structure of Spin-Coupled Iron–Sulfur Dimers with Broken-Symmetry DFT: Implications for FeMoco
Source: J Chem Theory Comput. 2022 Feb 15;18(3):1437–57. doi: 10.1021/acs.jctc.1c00753 (PMC8908755; doi:10.1021/acs.jctc.1c00753)
Supplement: Supplementary file 2 — ct1c00753_si_002.zip [file ct1c00753_si_002.zip › XYZ-files-SI/1-UZOHEX/wB97X-D3BJ-tight.xyz]

82
Coordinates from ORCA-job wB97X-D3BJ-tight
  Fe  1.96199517773287      3.26596079479827      7.43619604635372
  Fe  1.99386146753377      3.72733263885254      4.79159365888900
  S   3.67015543464096      3.91301298557089      6.19329073654866
  S   0.28519989243643      3.08249667840693      6.03487240149147
  N   2.27690117896618      1.64682126020888      8.51664554006465
  N   2.61425896768321      0.53759036149134     10.46111436280625
  N   1.57339732257792      4.41604866313885      8.98926528052905
  N   1.46924681118546      4.85398805578447     11.20778358737396
  C   2.97944138894447      3.00257991016734     10.49578947780233
  H   3.00893740797675      2.82497619211409     11.57236460469784
  C   4.37478539201146      3.44895871020605     10.03694502328580
  C   4.72792405993971      4.79649786676678     10.05761150771079
  H   4.00725192033575      5.53880740836473     10.38324994014886
  C   5.99367170765254      5.20411893533467      9.65417480960076
  H   6.24852182654264      6.25863614729282      9.67197049765123
  C   6.92670924602110      4.26753030319796      9.22433987045014
  H   7.91305526106484      4.58531323015140      8.90354717280755
  C   6.58334074000111      2.92098950865792      9.20602135607677
  H   7.30175375649191      2.18012882052094      8.87098067499936
  C   5.31655892867805      2.51571018963139      9.60986036242534
  H   5.06019272994071      1.46230619139550      9.58148704668926
  C   2.59403084001867      1.70165596612077      9.84082888450869
  C   2.28551182385283     -0.38275283609295      9.46815984108089
  C   2.15725827901592     -1.77278404116476      9.52552335297304
  H   2.31926698831975     -2.30965220490857     10.45474266294905
  C   1.81921482012356     -2.44175580268047      8.35933790807190
  H   1.71498754337000     -3.52174327648347      8.37283753145171
  C   1.60879591354792     -1.74844440147580      7.15311946550094
  H   1.34689549838652     -2.30687897363622      6.26031412043950
  C   1.73040935863159     -0.36966162092791      7.08207237240695
  H   1.56727088983473      0.16668159755328      6.15388138705199
  C   2.07350960115362      0.30297983141500      8.25567802112082
  C   1.96915374774896      4.09374117645458     10.25275892792372
  C   0.66887393381307      5.77057302112258     10.52925576986254
  C   -0.10903505848438      6.82688886570838     11.00992170894177
  H   -0.16243426390575      7.04156527917268     12.07247150088920
  C   -0.80660897445755      7.59078760806355     10.08703728825050
  H   -1.41734998920502      8.41930216986073     10.43054390537459
  C   -0.73878565040784      7.31550106232380      8.70882182317083
  H   -1.29723213590519      7.93741608028611      8.01681263929125
  C   0.02656299478423      6.26924360167302      8.21818650059974
  H   0.08016443544814      6.05464690979664      7.15663287236378
  C   0.72986599998229      5.50179265339180      9.14753846412676
  N   1.67820485652011      5.34350500360630      3.70703577793727
  N   1.33999569982351      6.44753759314718      1.75977286050459
  N   2.38410579185616      2.57382783695487      3.24134931318120
  N   2.48921439925262      2.13043545608252      1.02395279994505
  C   0.97717499730220      3.98221826653636      1.73101612468675
  H   0.94790839998871      4.15726400158872      0.65401483467104
  C   -0.41795825619652      3.53568236917516      2.19033662829254
  C   -0.76980570005244      2.18776352484901      2.17286466432969
  H   -0.04821936733569      1.44530837330080      1.84959486544683
  C   -2.03544127001857      1.77996068904646      2.57646947309092
  H   -2.28928225650311      0.72516027328376      2.56116581913522
  C   -2.96967447301960      2.71675581573225      3.00324674519985
  H   -3.95594716032070      2.39885994147624      3.32415369209316
  C   -2.62757155746859      4.06365920470760      3.01841858991183
  H   -3.34692926872612      4.80468445738665      3.35106259935269
  C   -1.36090400240324      4.46912187330744      2.61440085533425
  H   -1.10555243244566      5.52283816818592      2.64026924618705
  C   1.36125679082970      5.28505204667170      2.38294548350694
  C   1.66767649481142      7.37068756001120      2.75045453898549
  C   1.79452817804270      8.76069030335415      2.68961011332449
  H   1.63213106644882      9.29504452080521      1.75901088080213
  C   2.13165421872534      9.43293430896733      3.85417533509248
  H   2.23479267329521     10.51298867836220      3.83799062767776
  C   2.34251014913282      8.74285151457707      5.06217121415775
  H   2.60363332994749      9.30379379360271      5.95362839131228
  C   2.22225359019421      7.36413301133329      5.13667483125733
  H   2.38569141876600      6.83030651718457      6.06628407657825
  C   1.88016152657769      6.68819765183767      3.96467620881824
  C   1.98834986869336      2.89257251014322      1.97697419105713
  C   3.29027896954739      1.21630739060355      1.70495220487347
  C   4.06927631627287      0.15951656857197      1.22708960245199
  H   4.12307436740437     -0.05778402105077      0.16509326934099
  C   4.76738120968795     -0.60140870258015      2.15202261458697
  H   5.37895279085508     -1.43022292763530      1.81072041123154
  C   4.69905398951146     -0.32267985255639      3.52952050769848
  H   5.25796054313165     -0.94230768556296      4.22320938755476
  C   3.93263597630522      0.72408592589122      4.01738201449361
  H   3.87864445885682      0.94129918548465      5.07836689029048
  C   3.22874745868465      1.48851533598849      3.08598440885213
