# Supplementary material for: Analysis of the Geometric and Electronic Structure of Spin-Coupled Iron–Sulfur Dimers with Broken-Symmetry DFT: Implications for FeMoco
Source: J Chem Theory Comput. 2022 Feb 15;18(3):1437–57. doi: 10.1021/acs.jctc.1c00753 (PMC8908755; doi:10.1021/acs.jctc.1c00753)
Supplement: Supplementary file 2 — ct1c00753_si_002.zip [file ct1c00753_si_002.zip › XYZ-files-SI/2-UZOHIB/a-crystal.xyz]

82
Fe2C42N8H28S2
Fe       1.808680933      4.842710956      8.237112207
Fe       1.630585477      7.414056134      7.483167588
S        0.299613898      6.345771156      8.903337665
S        3.139652513      5.910995935      6.816942131
N        2.757491792      3.859527048      9.754905222
N        1.121969321      3.018330793      7.594309967
C        1.435965434      1.696940019      9.743429418
H        1.769964103      0.779098956      9.823602844
C        0.249840034      1.817042045     10.700794457
C       -0.511272614      2.984618310     10.740095157
H       -0.314102409      3.680578500     10.155300748
C       -1.554925442      3.118326777     11.634579077
H       -2.052088282      3.905196896     11.651871385
C       -1.863164809      2.088546158     12.505482578
H       -2.566869733      2.176732891     13.107569294
C       -1.117982131      0.931183070     12.474042018
H       -1.318305031      0.237810155     13.060408454
C       -0.066331162      0.787397347     11.570125930
H        0.424184333     -0.003421645     11.551261594
C        2.539413532      2.600979115     10.232330119
N        3.302558271      2.217437720     11.266724530
C        4.088196490      3.332622272     11.502528727
C        5.029609289      3.575957266     12.514914746
H        5.231249084      2.926162643     13.148442021
C        5.643033588      4.802079861     12.538495165
C        5.358289367      5.784328547     11.587418238
H        5.803510613      6.599250924     11.626718937
C        4.421629900      5.567681828     10.581320331
H        4.234123197      6.215296940      9.941504943
C        3.781088223      4.334345863     10.578176275
N        0.391200830      0.851349453      7.696648988
C        0.990940792      1.872776901      8.308167872
C        0.083273704      1.382999802      6.445314716
C       -0.594910436      0.807833114      5.365331494
H       -0.913566596     -0.064536298      5.407776250
C       -0.774871416      1.575330842      4.236615405
H       -1.224376807      1.212082229      3.508766450
C       -0.301247727      2.888035331      4.156441978
H       -0.440442075      3.378637444      3.379860156
C        0.374485205      3.471505143      5.219132892
H        0.698998702      4.340605289      5.167255969
C        0.548639559      2.701968595      6.371429401
N        0.681774619      8.397240042      5.965374574
N        2.317297089      9.238436297      8.125969829
H        1.669302308     11.477668134      5.896676951
C        2.003300977     10.559827072      5.976850378
C        3.189426377     10.439725045      5.019485339
C        3.950539025      9.272148780      4.980184639
H        3.753368819      8.576188590      5.564979048
C        4.994191852      9.138440313      4.085700719
H        5.491354692      8.351570194      4.068408411
C        5.302431220     10.168220933      3.214797218
H        6.006136144     10.080034199      2.612710502
C        4.557248542     11.325584020      3.246237778
H        4.757571442     12.018956935      2.659871341
C        3.505597572     11.469369743      4.150153866
H        3.015082077     12.260188736      4.169018202
C        0.899852878      9.655787975      5.487949677
N        0.136708139     10.039329371      4.453555266
C       -0.648930079      8.924144818      4.217751069
C       -1.590342878      8.680809824      3.205365050
H       -1.791982673      9.330604448      2.571837775
H       -2.825786084      7.272812535      2.513672739
C       -2.203767177      7.454687229      3.181784631
C       -1.919022956      6.472438544      4.132861558
H       -2.364244202      5.657516166      4.093560859
C       -0.982363489      6.689085263      5.138959465
H       -0.794856786      6.041470150      5.778774853
C       -0.341821812      7.922421227      5.142103521
C        2.448325619     10.383990189      7.412111924
N        3.048065581     11.405417637      8.023630808
C        3.355992707     10.873767289      9.274965080
C        4.034176846     11.448933976     10.354948302
H        4.352833007     12.321303388     10.312503546
C        4.214137827     10.681436248     11.483664391
C        3.740514138      9.368731759     11.563837818
H        3.879708485      8.878129647     12.340419640
C        3.064781206      8.785261947     10.501146904
H        2.740267708      7.916161801     10.553023827
C        2.890626852      9.554798495      9.348850395
H        6.265052495      4.983954556     13.206607057
H        4.663643217     11.044684861     12.211513346
