# Supplementary material for: Analysis of the Geometric and Electronic Structure of Spin-Coupled Iron–Sulfur Dimers with Broken-Symmetry DFT: Implications for FeMoco
Source: J Chem Theory Comput. 2022 Feb 15;18(3):1437–57. doi: 10.1021/acs.jctc.1c00753 (PMC8908755; doi:10.1021/acs.jctc.1c00753)
Supplement: Supplementary file 2 — ct1c00753_si_002.zip [file ct1c00753_si_002.zip › XYZ-files-SI/2-UZOHIB/B3LYP-star-tight.xyz]

82
Coordinates from ORCA-job B3LYP-star-tight
  Fe  1.83889937787401      4.94805167251245      8.17880892972621
  Fe  1.53554697934670      7.48167215560674      7.32654171128921
  S   0.22572651143719      6.33915562517412      8.80131660546974
  S   3.11198436223112      5.97358696146676      6.68709623066888
  N   2.90126266969169      4.13798198719494      9.68489218590255
  N   3.72548562849034      2.51791937864158     11.04692341155032
  N   1.17792443551162      3.14591938439815      7.57692655886006
  N   0.86864406409749      0.89605858328548      7.60213461330614
  C   1.76446532669117      1.87035716188584      9.68942595004504
  H   2.20624768148683      0.87817931708860      9.79361404859492
  C   0.57404915694203      1.92195990853565     10.65009486607358
  C   -0.24331561773720      3.05094933684604     10.72717164104252
  H   -0.04344055473780      3.91149395635562     10.09852052618603
  C   -1.31853963087438      3.08329724721066     11.60826579737273
  H   -1.94524059985096      3.96766091337970     11.65661475179741
  C   -1.59169854967802      1.98786985802314     12.42528302574539
  H   -2.43080676782566      2.01417120770909     13.11189188166898
  C   -0.78040186584207      0.85977689881251     12.35306613260938
  H   -0.98402720567318      0.00096031859850     12.98375386237560
  C   0.29640768871900      0.82914207780167     11.46972409528903
  H   0.92751149658368     -0.05205309707201     11.41615398485247
  C   2.82457407037108      2.84900196781336     10.12216962012096
  C   4.45882213654263      3.67519149934336     11.24473063610483
  C   5.53699767837977      3.94089440504238     12.09351616705386
  H   5.93257562280516      3.17198406938520     12.74951994748910
  C   6.08646766833395      5.21839898452792     12.07158295462917
  H   6.92212271044203      5.45164221566577     12.72295882098877
  C   5.58224083640314      6.21749676583995     11.21894778160356
  H   6.03697302880212      7.20234271966153     11.22844580250116
  C   4.51326089430507      5.96792340841209     10.36553321128441
  H   4.12970450879230      6.73443985582780      9.70333834115708
  C   3.95240734985863      4.69123713152430     10.39235319402727
  C   1.29268985091848      1.97320503947918      8.26289912598843
  C   0.43362770165265      1.38727022974896      6.38323769282705
  C   -0.11566640068185      0.73356484272621      5.27668329012428
  H   -0.26629204756138     -0.34127424858639      5.28241914339852
  C   -0.46494389595425      1.50159294665194      4.17096937437822
  H   -0.89704063395821      1.01913114373135      3.30064759349676
  C   -0.26811027365790      2.89464771710884      4.15539417963214
  H   -0.55208174485938      3.46085390413098      3.27472673993739
  C   0.28283403072335      3.55904825720384      5.24562193539829
  H   0.44322327845345      4.63032840476492      5.23041182235886
  C   0.62620360594507      2.79348702642451      6.35974092863361
  N   0.55500558297205      8.46369539074233      5.81469135967152
  N   0.06769790241634     10.20461177046826      4.42543269862101
  N   2.18204111577020      9.30883569590747      8.03055895576681
  N   2.67256409695692     11.53357602916924      7.91798489965802
  C   2.16264005091011     10.37230951689009      5.77090867015894
  H   2.10585859678264     11.40665707415310      5.42042392630831
  C   3.38412447372214      9.71864410800109      5.10633664682507
  C   3.26964782716740      9.10415166219320      3.85827775986730
  H   2.30609074383894      9.07686075657361      3.36211401496275
  C   4.37276586811157      8.51245130964821      3.25082413951168
  H   4.26014662130256      8.03300848706794      2.28412304448346
  C   5.61316781299674      8.52724550634488      3.88257752084452
  H   6.47217402472839      8.05949269829434      3.41405533338738
  C   5.73883141140007      9.14542210238708      5.12327685139632
  H   6.69919512110169      9.16277205566850      5.62763132599029
  C   4.63335410328125      9.73644428858675      5.72793632853774
  H   4.74163689641160     10.20370368613261      6.69997635992612
  C   0.89053540532275      9.69303239037921      5.34636334918982
  C   -0.90077158642804      9.22748084027046      4.26607504549209
  C   -2.02706992965316      9.18143174033341      3.43971099974512
  H   -2.26735571714415     10.00790024774011      2.77785962079735
  C   -2.82893009646792      8.04545422579302      3.48731288694342
  H   -3.70661312616356      7.98314324746320      2.85239717021421
  C   -2.52560986955310      6.97270697411658      4.34628920034821
  H   -3.17453805788514      6.10311013510597      4.35729141457644
  C   -1.41266908115528      7.00597393196939      5.17953544020108
  H   -1.18415671018247      6.18540923906397      5.84961095145425
  C   -0.59773719867566      8.13828604239480      5.13040151887235
  C   2.31528612095133     10.42243685750500      7.26547388235396
  C   2.78599017288624     11.12244973770923      9.23509189038674
  C   3.13053436925538     11.83341039568765     10.38840176654177
  H   3.36472321384880     12.89257693612736     10.34131920152546
  C   3.16578064899436     11.14492493157327     11.59668636213565
  H   3.43349234658136     11.67302292764726     12.50598666715045
  C   2.85801281013870      9.77323449441793     11.66444449149875
  H   2.89513781342947      9.26906397778023     12.62455813344106
  C   2.50832435031443      9.05295232759388     10.52739495208762
  H   2.26215767133420      7.99910998867394     10.57919628359802
  C   2.48118163744111      9.73393713254144      9.30886982196818
