# Supplementary material for: Analysis of the Geometric and Electronic Structure of Spin-Coupled Iron–Sulfur Dimers with Broken-Symmetry DFT: Implications for FeMoco
Source: J Chem Theory Comput. 2022 Feb 15;18(3):1437–57. doi: 10.1021/acs.jctc.1c00753 (PMC8908755; doi:10.1021/acs.jctc.1c00753)
Supplement: Supplementary file 2 — ct1c00753_si_002.zip [file ct1c00753_si_002.zip › XYZ-files-SI/2-UZOHIB/B3LYP-tight.xyz]

82
Coordinates from ORCA-job B3LYP-tight
  Fe  1.83074742597690      4.95272857411168      8.17451514064195
  Fe  1.53244150818956      7.53268594239632      7.31431802520136
  S   0.19879202385354      6.47637768789329      8.73913713160525
  S   3.10947074261415      6.11091293759899      6.64797963036645
  N   2.90940333172275      4.07741767553251      9.69400391651574
  N   3.71888076362183      2.45556784197627     11.07178936696644
  N   1.17743231585251      3.09407421116796      7.60280082480378
  N   0.88757548197360      0.83637431048360      7.62482445014367
  C   1.75421105780887      1.83032951638488      9.71296660900041
  H   2.17270196170739      0.83226349113905      9.83694216083494
  C   0.55735802350751      1.92263821404980     10.66204334766323
  C   -0.22759334089052      3.07457643514450     10.72620074677127
  H   0.00395474176780      3.92199411246821     10.09449048106568
  C   -1.30845179668674      3.14515816323999     11.59651887440132
  H   -1.90792639475793      4.04678090900776     11.63368689860591
  C   -1.62146242478302      2.06451242227302     12.41768932678093
  H   -2.46398484960839      2.12031213830937     13.09574595315062
  C   -0.84375264802517      0.91348320145728     12.35948903617141
  H   -1.07758687921346      0.06647567673491     12.99295945149276
  C   0.23875678269994      0.84542547751890     11.48628615273597
  H   0.84243347915548     -0.05348964914116     11.44508139464114
  C   2.82696040777682      2.79844841132144     10.13712585071074
  C   4.45854718015413      3.60621248733079     11.26851065669078
  C   5.53457942917118      3.86945673559630     12.12092819858134
  H   5.92415886537295      3.10188375879095     12.77995263276174
  C   6.09022429513695      5.14342278767668     12.09965177267625
  H   6.92304995648834      5.37379656873008     12.75328407975630
  C   5.59370517295931      6.14247690768227     11.24281637140749
  H   6.05198368215699      7.12412753177893     11.25218780677562
  C   4.52834763246278      5.89381383413939     10.38596533990520
  H   4.15298771053200      6.65822261375737      9.71907667223190
  C   3.95818924508304      4.62097798871870     10.41008076376535
  C   1.29694752799064      1.92583562489895      8.28178272821546
  C   0.45663757567978      1.32146175009083      6.40432128861832
  C   -0.07727590998946      0.66317795452818      5.29294753386838
  H   -0.21552232292537     -0.41202479921227      5.29540911797122
  C   -0.42800055279522      1.42712377219136      4.18582267473886
  H   -0.84762127232241      0.94119303390834      3.31313242863497
  C   -0.24701092191993      2.82211820375470      4.17372318742702
  H   -0.53082959364748      3.38533297441141      3.29283281335569
  C   0.28899596645635      3.48939476178735      5.26859533717208
  H   0.43911115836811      4.56084102570517      5.25551659301971
  C   0.63482621442736      2.73002018159946      6.38634343327128
  N   0.55313965834123      8.45116901455726      5.80292321120245
  N   0.05728681914008     10.19839981902580      4.44090703766138
  N   2.21781416526529      9.29831323272767      8.03064668617561
  N   2.64943912083090     11.52502890129928      7.92128486649532
  C   2.15701905315538     10.37822033682960      5.76775599901023
  H   2.07415567858960     11.41463086664923      5.43611016220956
  C   3.38632307798477      9.76467519461409      5.07904785539934
  C   3.27098590908288      9.15657137447913      3.82948369125287
  H   2.30311193281147      9.09690442206591      3.34907124535781
  C   4.38388704190556      8.61255437143689      3.19785450935952
  H   4.27180723256541      8.13783511079009      2.23072054119520
  C   5.63313192398078      8.66979436552856      3.80671987009489
  H   6.49919409947527      8.24000398718671      3.31911413164063
  C   5.75840581122963      9.28190353728245      5.04933622291601
  H   6.72509290046233      9.33247024034052      5.53527824276046
  C   4.64368736608931      9.82544306521326      5.67859022102801
  H   4.75406845086431     10.28974499921105      6.64980421637537
  C   0.88950206848097      9.68828348653138      5.34198821785154
  C   -0.91220219114614      9.22124752321334      4.27956728661092
  C   -2.04116605045969      9.18486762579471      3.45888399935219
  H   -2.28132121563964     10.01592630326705      2.80618491830709
  C   -2.84384618579164      8.05140165687360      3.50240340567310
  H   -3.72358779166742      7.99539030997387      2.87292139257713
  C   -2.53769997984999      6.97234298896240      4.35014478477806
  H   -3.18687495211028      6.10523625678130      4.35823984270419
  C   -1.42079100518909      6.99515804152340      5.17599597343441
  H   -1.19013352260117      6.16863967417623      5.83430389805717
  C   -0.60817733487570      8.12742572617727      5.13031472038449
  C   2.32510806398291     10.41830853902408      7.26207064533252
  C   2.77365644590272     11.11362850116372      9.23869672352840
  C   3.10260328173086     11.83306750446367     10.38932485493722
  H   3.31355890303878     12.89486900573933     10.33988484321247
  C   3.15137530163493     11.14689261308325     11.59654681487788
  H   3.40672293632529     11.68000191018794     12.50427075890358
  C   2.87358311811323      9.77030163582034     11.66473158216581
  H   2.92020969384192      9.26832215872999     12.62345048509139
  C   2.54208431740576      9.04117566758337     10.52958701154013
  H   2.32207168043812      7.98395366492667     10.58376637948771
  C   2.50030542355654      9.72343196782824      9.31406754993724
