# Supplementary material for: Analysis of the Geometric and Electronic Structure of Spin-Coupled Iron–Sulfur Dimers with Broken-Symmetry DFT: Implications for FeMoco
Source: J Chem Theory Comput. 2022 Feb 15;18(3):1437–57. doi: 10.1021/acs.jctc.1c00753 (PMC8908755; doi:10.1021/acs.jctc.1c00753)
Supplement: Supplementary file 2 — ct1c00753_si_002.zip [file ct1c00753_si_002.zip › XYZ-files-SI/2-UZOHIB/B97D3-tight.xyz]

82
Coordinates from ORCA-job UZOHIB
  Fe  1.97463433552222      5.06804701887793      8.29816849594823
  Fe  1.63941261737783      7.54201892040569      7.44427875847177
  S   0.40228274122411      6.51496338321547      8.95095434084919
  S   3.26346725038141      6.16408445016464      6.84400124535492
  N   2.94046059297079      4.07995594659038      9.80019963438254
  N   3.61200322355232      2.38920061400784     11.19087846906591
  N   1.32929849190136      3.25827268206348      7.57452935518601
  N   0.99940764500339      0.99678914622674      7.42300839446007
  C   1.76815834961622      1.83810032077395      9.62640235423788
  H   2.18360253098980      0.82916352412544      9.70634141859176
  C   0.50459771618036      1.86057620825039     10.49700703581373
  C   -0.24275864977115      3.03512921017733     10.64891123634676
  H   0.07859196956319      3.94520850377108     10.14967279969692
  C   -1.39524559306867      3.04491410877953     11.43424926273202
  H   -1.96491727791975      3.96532801509183     11.54202542532503
  C   -1.81852960475893      1.87926354847864     12.08041218159604
  H   -2.71684598009122      1.88743871345330     12.69278992935506
  C   -1.07756304232921      0.70519012022209     11.93434933675392
  H   -1.39621855279213     -0.20714550908869     12.43327147932838
  C   0.07704297726849      0.69791397259782     11.14665038113252
  H   0.65104272961394     -0.21944761268977     11.03472945829600
  C   2.80611857868455      2.77791113303297     10.18552228753920
  C   4.34197634401070      3.52818185674715     11.49707937990431
  C   5.34124876079542      3.75079424571846     12.45565533112320
  H   5.66773672915552      2.95287197895634     13.12020390149874
  C   5.90493904423769      5.02643928258844     12.53442278770694
  H   6.67903589352606      5.22458424314029     13.27264304884903
  C   5.49236851684967      6.06597045882519     11.67387756297780
  H   5.95378186614290      7.04694740191085     11.76430627140744
  C   4.50341649677445      5.85860987022648     10.71004660589420
  H   4.18978326644401      6.65355970883694     10.03935871198474
  C   3.92718078934262      4.58652621895902     10.63186711781223
  C   1.39599978704436      2.03754468212190      8.17881016591374
  C   0.64151583085395      1.57628729191192      6.21487363997930
  C   0.15376544043260      1.00569885051861      5.03021253343818
  H   -0.00458360644957     -0.06826245936867      4.94958342841579
  C   -0.12620453558995      1.85560547601197      3.95764533527901
  H   -0.51005514376044      1.43759409612637      3.02950233372816
  C   0.08098927317288      3.24841094548271      4.05164681825021
  H   -0.14815781876279      3.87926730939545      3.19548753650917
  C   0.57329306102713      3.83132780353242      5.22107803775355
  H   0.74455601745132      4.90123570242164      5.29314537856484
  C   0.84519302838732      2.98815864615042      6.30381667999239
  N   0.54112604000171      8.32327548766803      5.92854267732664
  N   -0.08957011147001      9.99766420159514      4.50902912660726
  N   2.30006203620791      9.37252609178178      8.00054825552924
  N   2.71909211491363     11.59484528379881      7.68589537452904
  C   2.12209008351260     10.25967488535535      5.65295788643186
  H   2.01436872617965     11.26821892583546      5.23820080293278
  C   3.31653311716318      9.59446137820815      4.94539634557099
  C   3.13205748214670      8.88942659709716      3.75016091071442
  H   2.13328504020835      8.78877132409795      3.33425716951451
  C   4.21464132092156      8.30055204728441      3.09512212237958
  H   4.04971851468363      7.74991917292822      2.17191702972736
  C   5.50203495917126      8.41049351562750      3.62503850704916
  H   6.34497049476750      7.94583501821708      3.11966803100131
  C   5.69556036917125      9.12007092160582      4.81195669125717
  H   6.69269966529645      9.21234224527142      5.23603987332733
  C   4.61091841243295      9.70846836588361      5.46463703569377
  H   4.77223626284759     10.24871298515041      6.39326791331369
  C   0.83161593192952      9.53645234892404      5.36287835540300
  C   -1.07217546973410      9.01388644142321      4.50298507655666
  C   -2.28181246744571      8.93432606501650      3.80066900594585
  H   -2.58501202008231      9.72545066874107      3.11791536328382
  C   -3.08641511025420      7.81145897499878      4.00508454508246
  H   -4.02936715156637      7.72397295713037      3.47019915661675
  C   -2.70283351813715      6.78688279187101      4.89536711792774
  H   -3.35738068130272      5.92898380904876      5.03157635073283
  C   -1.50200729672369      6.85051249520352      5.60417345716909
  H   -1.20817062367658      6.06611479183790      6.29507999823727
  C   -0.68630100404715      7.96751065638784      5.39518470966564
  C   2.36791952865305     10.42850046181161      7.13121499435383
  C   2.90576085955865     11.29122357257012      9.02989260142838
  C   3.28506749969714     12.10225746195236     10.10752667346145
  H   3.49153546495258     13.16101471610232      9.96484710410902
  C   3.39059967685264     11.51146442050927     11.36842300584100
  H   3.68682142594272     12.11853829713157     12.22081185499807
  C   3.11888273483057     10.14074597203702     11.56157146912647
  H   3.20980889276433      9.71625911783776     12.55879125756810
  C   2.73708710394257      9.31851820068326     10.49996011745909
  H   2.51924735966783      8.26502635286761     10.64825165361310
  C   2.63940624581665      9.90285994976177      9.23281549106232
