# Supplementary material for: Analysis of the Geometric and Electronic Structure of Spin-Coupled Iron–Sulfur Dimers with Broken-Symmetry DFT: Implications for FeMoco
Source: J Chem Theory Comput. 2022 Feb 15;18(3):1437–57. doi: 10.1021/acs.jctc.1c00753 (PMC8908755; doi:10.1021/acs.jctc.1c00753)
Supplement: Supplementary file 2 — ct1c00753_si_002.zip [file ct1c00753_si_002.zip › XYZ-files-SI/2-UZOHIB/BHLYP-tight.xyz]

82
Coordinates from ORCA-job BHLYP-tight
  Fe  1.80513194973206      4.87950614246792      8.16379220920272
  Fe  1.49502269515254      7.57449111468175      7.25071655597169
  S   0.14443622510380      6.49688485004629      8.66714383838996
  S   3.05038471403318      6.11763170306971      6.56192053963699
  N   2.90759368883910      4.04306447945743      9.70045184384010
  N   3.68956343418633      2.46578312671440     11.10713795868274
  N   1.13669873608504      3.00164136103736      7.64862591228119
  N   0.93760763286983      0.75906878855499      7.72344300370750
  C   1.74379430435550      1.81965693505688      9.77592131040390
  H   2.15900313072247      0.83368538546968      9.92819553861219
  C   0.55305828673413      1.93958259255096     10.71356186658517
  C   -0.21248495772633      3.09367006153448     10.76723675373460
  H   0.02564113690618      3.92926768311947     10.13663112892594
  C   -1.28692671728534      3.18460699334804     11.62829228314710
  H   -1.87014793992735      4.08749314166745     11.65642913409340
  C   -1.61364879320546      2.12209583929579     12.45133936816527
  H   -2.45052749880116      2.19377624657620     13.12205922185667
  C   -0.85576258560495      0.96941379772664     12.40432854794515
  H   -1.09935564774075      0.13684795002211     13.03954154736508
  C   0.22035564013113      0.88122968511846     11.54009643219338
  H   0.80773062347426     -0.01919775694350     11.50929396481289
  C   2.81417701610140      2.79132285689004     10.17360152651230
  C   4.43498125340407      3.60411986849999     11.27707233380724
  C   5.50276253298346      3.87525940628424     12.12296180505835
  H   5.87777934881245      3.12610768351003     12.79810280493468
  C   6.06731931774755      5.13225849627177     12.07320120615934
  H   6.89319927297058      5.36929365503125     12.71995274666838
  C   5.58737686479104      6.10768931570385     11.19486164164735
  H   6.05188920738045      7.07747047538172     11.18168653471640
  C   4.53115247006663      5.84956682246263     10.34721122195368
  H   4.16835856857397      6.59822230103702      9.66812452808502
  C   3.95227262677608      4.59067395100211     10.40016634864966
  C   1.29284290565694      1.86698952324114      8.34743597730062
  C   0.49961191274891      1.19199901234856      6.49763798195464
  C   0.00376036231725      0.48907652199354      5.40725576571444
  H   -0.09021348963722     -0.58235531211020      5.43583232758623
  C   -0.36657811874130      1.20469558790397      4.28821829332227
  H   -0.75655402557728      0.68508362356088      3.43127664919376
  C   -0.24354939044963      2.59615169409242      4.24362242225161
  H   -0.54170385246792      3.12161598123117      3.35404531543214
  C   0.25258468822135      3.30524874769670      5.31710943900360
  H   0.35430248597487      4.37443886794166      5.27838721969684
  C   0.62093543896922      2.59091266245376      6.44724053592780
  N   0.54548929217976      8.53078568058045      5.76048041818380
  N   0.06531378778652     10.29048851188683      4.44886669947950
  N   2.19298147467167      9.30905151485035      7.99818952342728
  N   2.63713763041918     11.51168399191537      7.94902968208573
  C   2.13129467089051     10.44933368857738      5.78468439089514
  H   2.04503317413639     11.48703892194162      5.48843229595384
  C   3.35541564659847      9.86147452849322      5.08482538571409
  C   3.24418422080811      9.28584494791026      3.83014651026620
  H   2.28515895783932      9.23246661382594      3.34938886375124
  C   4.35260598021009      8.76682258736104      3.19015462691286
  H   4.24347737196241      8.31789559517367      2.21936893655949
  C   5.59303191593501      8.81669560516527      3.79527195186784
  H   6.45505017446745      8.40708818423639      3.30089390161306
  C   5.71430227287959      9.39611891861319      5.04297672785537
  H   6.67364102299645      9.44115738199862      5.52608130185474
  C   4.60427487835730      9.91410526707954      5.68115617723843
  H   4.71408228546444     10.35414159831322      6.65485486982460
  C   0.87543003294024      9.76868863031107      5.33718881782506
  C   -0.88858697733411      9.31925806813303      4.24647821652081
  C   -1.99462603023032      9.29902935240932      3.40923522460073
  H   -2.22756556123991     10.14060974527698      2.78136343164710
  C   -2.78130687465289      8.16721578522014      3.40382967252178
  H   -3.64266153038985      8.12215531595156      2.76197942767114
  C   -2.48071834086381      7.07259021546540      4.21788861722354
  H   -3.11570193252587      6.20549201440048      4.18723074376220
  C   -1.38765778805710      7.08118781166770      5.05743595660449
  H   -1.16132394657912      6.24110470464960      5.68694805302717
  C   -0.59309676912984      8.21669268816900      5.06217791236546
  C   2.30207132659523     10.44105378398863      7.27158734780285
  C   2.77182345658159     11.06650871149011      9.24384645158423
  C   3.11924994316896     11.74882632354438     10.40092758686472
  H   3.33560993721530     12.80209704101597     10.37683029399407
  C   3.17919896721814     11.03561805557384     11.57872961616268
  H   3.44823812164817     11.53754437607399     12.49070473149208
  C   2.89494851908495      9.66844389212159     11.61156807920100
  H   2.95110321422052      9.14312040310363     12.54797967537447
  C   2.54557022087743      8.97948867910451     10.47005769999559
  H   2.32125050463567      7.93039223844089     10.49900414077118
  C   2.49232729455679      9.69209576296483      9.28251045437414
