# Supplementary material for: Analysis of the Geometric and Electronic Structure of Spin-Coupled Iron–Sulfur Dimers with Broken-Symmetry DFT: Implications for FeMoco
Source: J Chem Theory Comput. 2022 Feb 15;18(3):1437–57. doi: 10.1021/acs.jctc.1c00753 (PMC8908755; doi:10.1021/acs.jctc.1c00753)
Supplement: Supplementary file 2 — ct1c00753_si_002.zip [file ct1c00753_si_002.zip › XYZ-files-SI/2-UZOHIB/BLYP-tight.xyz]

82
Coordinates from ORCA-job UZOHIB
  Fe  1.94475675274742      5.09204649797130      8.27798784674905
  Fe  1.61543485912680      7.52115238273397      7.43950669188338
  S   0.36295764014666      6.49220866599556      8.93652944920354
  S   3.23975528184976      6.14654957429284      6.82917753821192
  N   2.93074702788242      4.10524915940452      9.77725924075010
  N   3.66113939514163      2.41253158581717     11.15263029456849
  N   1.30885285307485      3.26475340188812      7.57022288097779
  N   0.99914118344521      0.99041794314065      7.41590386186550
  C   1.77584395451823      1.84379156677193      9.62525940696753
  H   2.19474498882294      0.83433402139441      9.70771836969859
  C   0.51658069623215      1.87032191384569     10.51330915637567
  C   -0.24031451951667      3.04461856679741     10.65812701309068
  H   0.06697677651814      3.95145320459868     10.14115443403157
  C   -1.38577391066502      3.05634225427287     11.46051859889930
  H   -1.96246145318655      3.97514592454530     11.56263059462705
  C   -1.79267454409307      1.89373195436012     12.13084545314535
  H   -2.68458144925152      1.90385287198181     12.75567816408191
  C   -1.04232777826700      0.72015199461579     11.99160074488074
  H   -1.34786262861270     -0.18890013055243     12.50835419445541
  C   0.10530613997767      0.71075004742170     11.18688479051716
  H   0.68618147600353     -0.20510006985702     11.08063413187691
  C   2.82168256025755      2.79479098315089     10.16442498182582
  C   4.38736173573086      3.56587923595407     11.44391738798797
  C   5.41062310834391      3.79893042478370     12.37968765352667
  H   5.76380341547471      3.00168401777143     13.03427809867598
  C   5.96235664107023      5.08455010865577     12.44792256445561
  H   6.75401471213881      5.29075945985548     13.16762051246538
  C   5.51306149932713      6.12412119050514     11.59871024280675
  H   5.96479655069648      7.11216700437032     11.68051258482564
  C   4.49952415902412      5.90640894878331     10.65756461852855
  H   4.15763387530138      6.70038392540036      9.99757410271850
  C   3.93589915811319      4.62387216335469     10.58974202193139
  C   1.39093825482923      2.03832884464688      8.17504422713031
  C   0.62743418961417      1.57209167427136      6.20527346046013
  C   0.13806834315413      0.99721271019726      5.01909527284753
  H   -0.00992399147614     -0.07999755524904      4.93784556890610
  C   -0.15668043366974      1.84813622810488      3.94626848938738
  H   -0.54151188574921      1.42724030219327      3.01781963710097
  C   0.03710959900294      3.24709966641964      4.04251206716782
  H   -0.20353934956883      3.87812699297154      3.18755236050854
  C   0.53033751115734      3.83436003736329      5.21388189700278
  H   0.68990833057800      4.90725563829308      5.28760742692469
  C   0.81790915196580      2.98980533656503      6.29641820016292
  N   0.53367159135266      8.32474005201402      5.91791972062678
  N   -0.06732611777942     10.01308434769622      4.48559919091717
  N   2.28286294439529      9.34910046583619      8.01517734259658
  N   2.71879189635611     11.58129295253869      7.71829327953585
  C   2.14371595491064     10.25128810679444      5.66142130890013
  H   2.05386454045687     11.26337828055615      5.24555765398853
  C   3.34577421531072      9.56756707401342      4.96926249332265
  C   3.17047537734574      8.86077009860144      3.76932979507272
  H   2.17587854762711      8.77292689273545      3.33645294213314
  C   4.25779610941829      8.25210077066822      3.13228890871542
  H   4.09989432651567      7.70030679558661      2.20641442477305
  C   5.54102665285559      8.34386151327434      3.68536840430990
  H   6.38657625526502      7.86398747808107      3.19487313524081
  C   5.72571222724999      9.05550445188378      4.87699803177785
  H   6.71841788275663      9.13326751562025      5.31868036196959
  C   4.63619430961389      9.66326260936406      5.51163570637203
  H   4.79047153905959     10.20303341280034      6.44369487365336
  C   0.84473244106261      9.53970746006651      5.35263268813202
  C   -1.06472160068574      9.03494600871186      4.47052553893240
  C   -2.27200626980437      8.96783301233586      3.75566574701401
  H   -2.56085540346123      9.76337209197335      3.06890164338229
  C   -3.09309021098512      7.85094453279029      3.95389984673407
  H   -4.03377566265090      7.77343211439325      3.41001989698612
  C   -2.72716034763500      6.81929258992102      4.85047696883475
  H   -3.39328761581636      5.96727117178402      4.98109432796076
  C   -1.52853924017171      6.87032545903336      5.57135078340656
  H   -1.24817962113032      6.08188222443372      6.26561435414272
  C   -0.69710997264592      7.98177673979789      5.36918224441517
  C   2.37005672916275     10.41392788604646      7.14893606793888
  C   2.88253294700954     11.26721910666062      9.06970069937082
  C   3.24821368495827     12.07244996014324     10.16108146588520
  H   3.46186581507452     13.13286365443354     10.02750404964740
  C   3.33045564568509     11.47261639561290     11.42374642300450
  H   3.61518670949562     12.07449136831262     12.28591641199526
  C   3.04953144709989     10.09753259591757     11.60459643699236
  H   3.12278628112122      9.66631811460396     12.60223910306521
  C   2.68147491953025      9.28096815590809     10.52892545553867
  H   2.45873343304371      8.22550037833624     10.66694337589343
  C   2.60605176182085      9.87469449091229      9.26034366261185
