# Supplementary material for: Analysis of the Geometric and Electronic Structure of Spin-Coupled Iron–Sulfur Dimers with Broken-Symmetry DFT: Implications for FeMoco
Source: J Chem Theory Comput. 2022 Feb 15;18(3):1437–57. doi: 10.1021/acs.jctc.1c00753 (PMC8908755; doi:10.1021/acs.jctc.1c00753)
Supplement: Supplementary file 2 — ct1c00753_si_002.zip [file ct1c00753_si_002.zip › XYZ-files-SI/2-UZOHIB/BP86-tight.xyz]

82
Coordinates from ORCA-job BP86-tight
  Fe  2.43822996450739      5.28132244854646      8.68882551122939
  Fe  2.02056768694319      7.63143851233028      7.87370355816038
  S   1.08738544564065      6.73791769475352      9.63644548504022
  S   3.83562023021688      6.45422467454372      7.46270322275007
  N   3.01558059459474      3.89848652515684      9.97590282192068
  N   3.18857419272828      1.88660796042168     11.05910823342829
  N   1.69674501209381      3.79555516997078      7.48237305917985
  N   0.86734447792545      1.73792575888676      6.88640271735791
  C   1.45645493855707      2.02807988817818      9.27867478187467
  H   1.63050022188097      0.94405557773073      9.22552726021131
  C   0.12753293875510      2.22174385895907     10.01911824527352
  C   -0.55485122186524      3.44448976379972      9.97045088241285
  H   -0.13601489650337      4.27386068838391      9.39774311228709
  C   -1.75473163762465      3.61563049332748     10.66406756527431
  H   -2.27249940990408      4.57567469340989     10.61644731430176
  C   -2.29224377753647      2.56314415996687     11.41373168099688
  H   -3.23227572771154      2.69489858680676     11.95218639681680
  C   -1.61769425042479      1.33926589610901     11.46470358978756
  H   -2.03008002142960      0.51018031407070     12.04276630582865
  C   -0.41452702501194      1.17146369142796     10.77121244630900
  H   0.10995384830556      0.21421320192748     10.81119723024052
  C   2.58722444592552      2.60414672806405     10.09334421306519
  C   4.08571378802052      2.77941480501417     11.63211380796113
  C   4.99915313379327      2.61509663865906     12.68482108364142
  H   5.09274775402356      1.65857730430835     13.20413055081091
  C   5.78405084081762      3.71293635224075     13.05019006084595
  H   6.50002474027842      3.61247335365162     13.86825373443789
  C   5.67144228328324      4.95345116297541     12.38362457271824
  H   6.30087929650341      5.78732657356994     12.70020701342008
  C   4.77038842978817      5.13230679524420     11.33002256236661
  H   4.67841245687994      6.08681257608754     10.80723220742397
  C   3.98033838059000      4.03662171054203     10.96251044511358
  C   1.36532030309805      2.52575539591201      7.86109705576658
  C   0.88222484073307      2.55349928951336      5.76369170457757
  C   0.48222453844896      2.29621273464151      4.44187390466683
  H   0.07602370558438      1.32240397258592      4.15793157035452
  C   0.61835802028554      3.32218624737275      3.50263820924022
  H   0.31162315810194      3.14938010509429      2.46892775612731
  C   1.14965105600248      4.58044744396925      3.86462882220075
  H   1.24070751404125      5.36036483485700      3.10572717845224
  C   1.55125318158556      4.85168295991457      5.17377307123003
  H   1.94999697803903      5.82441995424402      5.45862737604882
  C   1.40568846681218      3.83430940872689      6.12460500968271
  N   0.61140260426006      7.87142030975499      6.44302375025125
  N   -0.49792484337691      9.02521995117645      4.80557478174929
  N   2.35412159312745      9.60126930673531      7.94517400025462
  N   2.31249527851975     11.74105454738962      7.13448169553322
  C   1.74626728024336      9.90018103103169      5.52496986460964
  H   1.42609648250178     10.76054391692688      4.91780487502709
  C   2.95112631399257      9.24061282971967      4.83170191365318
  C   2.75977246208748      8.20667018261216      3.90546259090595
  H   1.74868606293101      7.86275266665042      3.68243861672047
  C   3.85102882134220      7.59416153471974      3.28522428275500
  H   3.68214538971725      6.77981232934695      2.57846264016326
  C   5.15263225083723      8.01196571380318      3.57860546559841
  H   6.00669079887174      7.52761404989362      3.10246279452307
  C   5.35083108830078      9.05347003797846      4.49035523583569
  H   6.36229731589984      9.38794001786761      4.72807708012429
  C   4.25728712605004      9.66257706134804      5.11109829957280
  H   4.42151234919057     10.46259504472923      5.83507427103906
  C   0.58519933882922      8.94403036737259      5.59369486805088
  C   -1.25129142383531      7.90868508179515      5.16112527813238
  C   -2.47586806541635      7.43582499764715      4.66517324922112
  H   -3.00646100792513      7.97130466190429      3.87471785151243
  C   -2.99086302393552      6.25483451871812      5.20774008184964
  H   -3.93928687279520      5.86233566787343      4.83577568522894
  C   -2.30882001927589      5.55571847526290      6.22884208450684
  H   -2.74025796870345      4.63413888827203      6.62435710134538
  C   -1.09029543965451      6.01284459068116      6.73422136485117
  H   -0.54429928295749      5.47033392286087      7.50511718493695
  C   -0.56704998357181      7.19104068713170      6.18977255237015
  C   2.12127635893512     10.43756833382906      6.88311082976926
  C   2.70955190604742     11.77246182185963      8.46779320620798
  C   3.05421296196558     12.85090953980551      9.29563535820739
  H   3.03641649334349     13.87598633164989      8.91911906317033
  C   3.42224194863622     12.57369593995842     10.61527387303328
  H   3.69727309399599     13.39508069491347     11.27948861712367
  C   3.44701878246720     11.25111041991387     11.11057341148108
  H   3.74094999648465     11.07632800055320     12.14716334269919
  C   3.10479099384912     10.16466032381284     10.30126655788555
  H   3.11898767062418      9.14092427497628     10.68028076035163
  C   2.73701027162147     10.43776502162316      8.97797318890791
