# Supplementary material for: Analysis of the Geometric and Electronic Structure of Spin-Coupled Iron–Sulfur Dimers with Broken-Symmetry DFT: Implications for FeMoco
Source: J Chem Theory Comput. 2022 Feb 15;18(3):1437–57. doi: 10.1021/acs.jctc.1c00753 (PMC8908755; doi:10.1021/acs.jctc.1c00753)
Supplement: Supplementary file 2 — ct1c00753_si_002.zip [file ct1c00753_si_002.zip › XYZ-files-SI/2-UZOHIB/CAM-B3LYP-tight.xyz]

82
Coordinates from ORCA-job CAM-B3LYP-tight
  Fe  1.83903430799315      4.94138240079520      8.18283050786398
  Fe  1.53319736911000      7.53856706310156      7.31490128086527
  S   0.21392783132317      6.48761053515787      8.73441679341912
  S   3.10124087351681      6.12454862039833      6.65173067734919
  N   2.90521961896016      4.07013774491784      9.70719127007776
  N   3.68248172337022      2.45294329711919     11.08913060361985
  N   1.17790592641379      3.09017967674896      7.61035454425643
  N   0.88820884946302      0.84475255651668      7.64259285241272
  C   1.74018663159143      1.83640704026024      9.72086323523582
  H   2.16223375680518      0.84075254474061      9.84126333370912
  C   0.54483443379611      1.91893418742021     10.66328493379101
  C   -0.24505028266424      3.06087234153035     10.72966182411836
  H   -0.01828188993745      3.91237080158966     10.10249707950524
  C   -1.32451486745616      3.12129766104509     11.59369322795999
  H   -1.92966986790530      4.01814356169577     11.63211000251905
  C   -1.63135936342731      2.04002030640321     12.40686432521488
  H   -2.47555267694633      2.08787532919226     13.08228389496136
  C   -0.84907030261404      0.89917274261441     12.34701418423815
  H   -1.07876802115221      0.04898942183580     12.97644328855750
  C   0.23198938686254      0.84150645225576     11.47986875634629
  H   0.84099184499649     -0.05302189261136     11.43757078273243
  C   2.80902223327967      2.80121627551622     10.15210313955553
  C   4.42714292381960      3.59301975318783     11.29050013060292
  C   5.49268713771310      3.84505022377755     12.15299279675523
  H   5.86532344676124      3.07362119201455     12.81592285814314
  C   6.05835267480398      5.10611268370880     12.13779150716344
  H   6.88552563866555      5.32920044263638     12.79976956750270
  C   5.58206818491351      6.10583433733119     11.27711313340160
  H   6.04942337470356      7.08233860446276     11.29055658420119
  C   4.52954762992943      5.86725662967195     10.41388953399567
  H   4.16909971978732      6.63576485625921      9.74440075733260
  C   3.94865067649908      4.60269503498989     10.43158825910283
  C   1.28967328700884      1.93136713948724      8.29065731459665
  C   0.46706679533174      1.32141556658800      6.42145952390446
  C   -0.05813828537052      0.65616857812991      5.31502580430998
  H   -0.19519979372661     -0.41829692227411      5.32620550928960
  C   -0.40040422837311      1.40717040148355      4.20619463595415
  H   -0.81377789018756      0.91579427817716      3.33454522583637
  C   -0.22040035122799      2.79798335524947      4.18633683627552
  H   -0.49836760575634      3.35457495457361      3.30028436108400
  C   0.30526487099061      3.46876314565470      5.27436678515106
  H   0.45373707559007      4.53973258630964      5.25405438548163
  C   0.64446599366576      2.71902971029805      6.39669352885322
  N   0.55601098837054      8.45178650003714      5.80749386844712
  N   0.05799313417490     10.18904936167447      4.45286461876975
  N   2.21871085173582      9.30103769039796      8.02037068690827
  N   2.66074522020023     11.51335236946711      7.90205515619596
  C   2.14826517761404     10.37854107457770      5.76472501611080
  H   2.05027281167094     11.41494751177189      5.44193268773386
  C   3.37430351045013      9.78799786157207      5.06307747555619
  C   3.25674556808370      9.19285596402398      3.81336820105218
  H   2.28676743219326      9.12638621073789      3.33917454800898
  C   4.36651179748863      8.67114593255637      3.16934245648436
  H   4.25191279078315      8.20517097948346      2.19909594791409
  C   5.61532741870268      8.73847142773265      3.76514185797469
  H   6.48193058724689      8.32535028251404      3.26582271885602
  C   5.74330018718857      9.33835034067178      5.00715804072884
  H   6.71301229835210      9.39786520622717      5.48430726650189
  C   4.63171527044928      9.85941493997939      5.64901479214514
  H   4.74652132395736     10.31766824171967      6.62207637908662
  C   0.88646532981927      9.68150793364285      5.34550655281889
  C   -0.90742273300734      9.21480910315062      4.29487527238225
  C   -2.03452765280265      9.18092775567004      3.47802934306968
  H   -2.27372337727081     10.01340017919227      2.82809277592407
  C   -2.83343647993705      8.05438359774229      3.52037309107548
  H   -3.71409501495779      7.99913587927738      2.89342319122503
  C   -2.52580291663229      6.97720783143285      4.36319096384138
  H   -3.17453714646075      6.11066237214003      4.37129334004123
  C   -1.41337838897257      6.99919887057991      5.18211907584403
  H   -1.18217937128377      6.17133568782672      5.83750003976294
  C   -0.60313565655648      8.12928956358784      5.13778784974618
  C   2.32778951688707     10.41322824642124      7.25450713681574
  C   2.79216314537849     11.10659818251484      9.21455839470258
  C   3.13424746207689     11.82871093075597     10.35500973910954
  H   3.35038116224450     12.88818731038215     10.29634141424753
  C   3.18947816443293     11.15292059412760     11.55875603605364
  H   3.45501057266382     11.68814747632560     12.46138511775994
  C   2.90559781441418      9.78220857838443     11.63500227142746
  H   2.95732737765007      9.28480368918913     12.59503334030193
  C   2.56250217763310      9.05411031145514     10.51205778096052
  H   2.33764926943753      7.99895393172300     10.57426017827028
  C   2.51355558566048      9.72907385936848      9.29632679889325
