# Supplementary material for: Analysis of the Geometric and Electronic Structure of Spin-Coupled Iron–Sulfur Dimers with Broken-Symmetry DFT: Implications for FeMoco
Source: J Chem Theory Comput. 2022 Feb 15;18(3):1437–57. doi: 10.1021/acs.jctc.1c00753 (PMC8908755; doi:10.1021/acs.jctc.1c00753)
Supplement: Supplementary file 2 — ct1c00753_si_002.zip [file ct1c00753_si_002.zip › XYZ-files-SI/2-UZOHIB/M062X-tight.xyz]

82
Coordinates from ORCA-job M062X-tight
  Fe  2.55586722642136      5.08807052516268      8.64383487235069
  Fe  2.16056370993668      7.81207714649724      7.83925932350835
  S   1.30766056417364      6.89472134759042      9.70640946498491
  S   3.92244190833971      6.50535172882820      7.26130479817795
  N   3.02023744304416      3.65285452567071     10.06227616768199
  N   3.12695160681696      1.63647727621024     11.09408295069461
  N   1.70123278754574      3.53558867383836      7.48251960599644
  N   0.74993418887727      1.52593243269364      7.01658134321951
  C   1.40168568405612      1.85850294896602      9.35345071440111
  H   1.52389006180139      0.77583098186281      9.32153578931769
  C   0.09472416832095      2.13148384363903     10.09353066137579
  C   -0.51975648396435      3.38136502906789     10.04277840922198
  H   -0.08156154570372      4.17682413145599      9.44997741634344
  C   -1.69390091642761      3.62100563322519     10.74510296387744
  H   -2.15845451261736      4.59859602760350     10.69456821142923
  C   -2.27230648065356      2.61106032648992     11.50679473381650
  H   -3.18952379937392      2.79616676470919     12.05175630964003
  C   -1.66671327918019      1.36191444846825     11.56068559333954
  H   -2.11078059603215      0.56732152773660     12.14776952004287
  C   -0.49025619368676      1.12539141633622     10.85788898143851
  H   -0.02057839058032      0.14907407518783     10.90175762288168
  C   2.55567469472168      2.38975957587412     10.16164906377301
  C   4.05406708266993      2.47467014512169     11.67226758984197
  C   4.96532328457468      2.25606555338325     12.70967920121136
  H   5.02129583129219      1.29496348283588     13.20754584655461
  C   5.79127223582348      3.30466020248325     13.08098584667818
  H   6.50482965381650      3.16422900136447     13.88374173324860
  C   5.72531105051183      4.55359888559139     12.43628445284784
  H   6.38839223818593      5.34825859660113     12.75561232683506
  C   4.82915354087235      4.78397839639283     11.40529820270932
  H   4.77645766681231      5.74560701250247     10.90537107701942
  C   3.99212476132769      3.73114538202512     11.03114870028563
  C   1.31460381874128      2.31835449314664      7.92229180150954
  C   0.75823748929458      2.28169022993336      5.86805680857946
  C   0.28924867701380      1.98796212966474      4.58266410544899
  H   -0.17064350270749      1.03069237816851      4.36550044352788
  C   0.42785705540511      2.95599208623602      3.60266751036224
  H   0.07108521381990      2.75748194502529      2.59920264987277
  C   1.02564354396218      4.19866438425908      3.88544287224576
  H   1.11406753854674      4.93476152233175      3.09476465554141
  C   1.49319153205856      4.50266735296113      5.15298105685011
  H   1.94186735341102      5.46428315246257      5.37387298031776
  C   1.35286259355920      3.53186419208014      6.14860172967588
  N   0.71118331332969      8.01263152070549      6.41292772364061
  N   -0.44298485953880      9.13226608759492      4.81650475451882
  N   2.47298522175826      9.80992181728424      7.87717743673976
  N   2.16319326038429     11.92417489695039      7.12873488237310
  C   1.73264475390977     10.10069654215154      5.50546852713134
  H   1.34810302610297     10.94436408864445      4.92993476641690
  C   2.94726331096101      9.52810279307941      4.76983231940915
  C   2.78944824521862      8.52645544504786      3.81339145915176
  H   1.80108553181034      8.13491005740259      3.59962668900653
  C   3.88967901098312      8.01088390831657      3.13954007474201
  H   3.74879238483027      7.22718498917391      2.40521577228901
  C   5.16474608688836      8.49200532672959      3.41125411876188
  H   6.02336048143767      8.08587796224289      2.89147296658893
  C   5.32908160770565      9.49793570634235      4.35567061143961
  H   6.31781661321560      9.88179963759420      4.57465681968777
  C   4.22753017194088     10.01273653577754      5.02854042230121
  H   4.36976821812306     10.79141080655141      5.76937072654655
  C   0.62776322206875      9.08443518030726      5.58557413963612
  C   -1.14502947225967      7.99171792784364      5.15403261438906
  C   -2.35538717773643      7.49501168574015      4.66268065733484
  H   -2.90165806226828      8.02778692084871      3.89331364393252
  C   -2.83017139777626      6.30530559819604      5.18843485506126
  H   -3.76473786407413      5.89501890755194      4.82589732441638
  C   -2.12055443228282      5.61551751155912      6.18834377272902
  H   -2.52043156031002      4.68515751066920      6.57416875758967
  C   -0.91990520942669      6.09568260237230      6.68303447456062
  H   -0.36362864992764      5.55544839040608      7.43965732029581
  C   -0.43550340469796      7.29249057736241      6.15275418896584
  C   2.11081702123216     10.63483845850953      6.85966622463936
  C   2.59419509018770     11.97582415846267      8.44033518293642
  C   2.82856946919826     13.06997095537750      9.27595194730853
  H   2.67521784654352     14.08210642586745      8.92081218414681
  C   3.25878341536770     12.81869769287604     10.56806113561757
  H   3.44790143795684     13.64742331158328     11.23913850553073
  C   3.45697734359873     11.50544732417543     11.02994077722231
  H   3.79618954055376     11.34902062482060     12.04650066265497
  C   3.22695428733481     10.41075444271594     10.21331769865299
  H   3.37628050854268      9.39783237130994     10.56903775327191
  C   2.79030516428571     10.66164138816688      8.91200099968031
