# Supplementary material for: Analysis of the Geometric and Electronic Structure of Spin-Coupled Iron–Sulfur Dimers with Broken-Symmetry DFT: Implications for FeMoco
Source: J Chem Theory Comput. 2022 Feb 15;18(3):1437–57. doi: 10.1021/acs.jctc.1c00753 (PMC8908755; doi:10.1021/acs.jctc.1c00753)
Supplement: Supplementary file 2 — ct1c00753_si_002.zip [file ct1c00753_si_002.zip › XYZ-files-SI/2-UZOHIB/M06-tight.xyz]

82
Coordinates from ORCA-job M06-tight
  Fe  2.45052651212949      5.09790295334447      8.76584676093655
  Fe  1.97279705800092      7.62423647196434      8.03234128335147
  S   1.07728908372044      6.65183873361526      9.80931756750876
  S   3.81949370593746      6.48306066483617      7.53213081038685
  N   3.03056451028854      3.61855063609095     10.01955975782374
  N   3.13023159817807      1.49227441338311     10.80709389635599
  N   1.72063350196033      3.64303502956750      7.45174073978235
  N   0.77291017685001      1.64801581641753      6.90889756998904
  C   1.24539524468256      2.04543371385727      9.29918167580462
  H   1.13532685436690      0.95554831328406      9.33304433670048
  C   0.03083845698807      2.64952777065890     10.00362493787395
  C   -1.07663575086070      3.09723454459018      9.29133618590357
  H   -1.08025536632951      3.04224341157615      8.20630143375627
  C   -2.17764993349259      3.62762267683147      9.94620828533236
  H   -3.02599268256059      3.97718890574829      9.36716271480970
  C   -2.19302936484592      3.71764140899707     11.32810548635460
  H   -3.05211812248116      4.13561925058946     11.84062637382902
  C   -1.09753164737926      3.26830026973917     12.04942113479174
  H   -1.09574432171223      3.33154193787892     13.13216680815843
  C   0.00152678455550      2.74065657782709     11.39248550138705
  H   0.85591315640715      2.39701307166464     11.96813080215676
  C   2.50814306443246      2.37309081560021     10.03655267539061
  C   4.16099898597004      2.21918719187911     11.35967116338890
  C   5.16059546568531      1.84441903694893     12.25416669490937
  H   5.21672188778561      0.82781914538488     12.63120251452682
  C   6.07651015975556      2.80420794708437     12.64747313486888
  H   6.86375390380201      2.53874425265271     13.34508344790303
  C   6.00862273088021      4.11756770097604     12.16366980240329
  H   6.74295091611822      4.84279248544335     12.49778902987310
  C   5.02430933350868      4.50388301981066     11.27142321460797
  H   4.96740466772325      5.52124787286288     10.89302025599790
  C   4.10034251737972      3.54262991333298     10.87467150893748
  C   1.28131740062497      2.43323949253766      7.85209137176358
  C   0.87591679218599      2.41329686843856      5.77119177579224
  C   0.47913273852951      2.14536410712260      4.46163427960951
  H   0.01689020304471      1.19670265632050      4.20583505289563
  C   0.68332923391951      3.12231467754742      3.50401631487305
  H   0.37846166863310      2.94090810289459      2.47872211616989
  C   1.28332486309390      4.34588754524984      3.83431484314798
  H   1.43122326078218      5.09231245198560      3.05939927481087
  C   1.68582295159661      4.62382509944569      5.12759655422172
  H   2.13968343170435      5.57531639687786      5.38691712723381
  C   1.47004396760596      3.65127419365667      6.10094990874313
  N   0.58879324347170      7.80913236365028      6.56492384578083
  N   -0.48032092488945      8.87371106526004      4.87343697524931
  N   2.24810699270540      9.60521419846996      8.09725744294775
  N   2.03581880045931     11.72533757612977      7.33150544896613
  C   1.60487123642608      9.91232656983174      5.70283733456156
  H   1.20576279000625     10.76171621521274      5.13773787003973
  C   2.84950152517937      9.41533969243248      4.96935790323781
  C   2.77271006495767      8.38683908519798      4.03574579839642
  H   1.82002473885459      7.90243949269240      3.83892437268921
  C   3.90441862736500      7.95432310358223      3.36234923488338
  H   3.82361290545614      7.14478189588629      2.64506382673480
  C   5.13273006325346      8.54620771247855      3.60717963300409
  H   6.01878345649872      8.20481740466910      3.08397302970751
  C   5.21837555850840      9.57783443977274      4.52869129541993
  H   6.17357105993054     10.05037905814295      4.72982806045198
  C   4.08654583268927     10.00800556720945      5.20146816267610
  H   4.16799255811344     10.81313342771229      5.92548859250440
  C   0.53221484619445      8.86707227266260      5.72186264517277
  C   -1.16217750937664      7.71385020926582      5.17125627028426
  C   -2.30648284639500      7.16423106806385      4.59691976396302
  H   -2.81153852714997      7.66598614241692      3.77762609284920
  C   -2.77496171128013      5.96366621306367      5.09917680324584
  H   -3.66190701593223      5.51207272959718      4.66783452853812
  C   -2.12537593642804      5.31762689573356      6.15989299409608
  H   -2.51805780449819      4.37489659495552      6.52975034918857
  C   -0.98904229380827      5.85096593096545      6.73928066890963
  H   -0.47019212740502      5.34457505679123      7.54750740850326
  C   -0.50923781634542      7.05264141536483      6.23039099122078
  C   1.94324980430181     10.43504017603677      7.06811976370710
  C   2.44322343035474     11.76541042026230      8.64751899111560
  C   2.71247343029983     12.84740439348846      9.48105570598650
  H   2.60873789663560     13.86577314332184      9.12033739421528
  C   3.11585037965535     12.58474107716186     10.77783712021828
  H   3.33393654965318     13.40966668250297     11.44750455851851
  C   3.25173318180315     11.27201131174646     11.24719640647523
  H   3.57369619381498     11.10631422793004     12.26960607912431
  C   2.98506032180040     10.18657869117927     10.43255201555411
  H   3.08911355976509      9.16636535147461     10.79128188501921
  C   2.57831986618804     10.44850258116473      9.12907761177610
