# Supplementary material for: Analysis of the Geometric and Electronic Structure of Spin-Coupled Iron–Sulfur Dimers with Broken-Symmetry DFT: Implications for FeMoco
Source: J Chem Theory Comput. 2022 Feb 15;18(3):1437–57. doi: 10.1021/acs.jctc.1c00753 (PMC8908755; doi:10.1021/acs.jctc.1c00753)
Supplement: Supplementary file 2 — ct1c00753_si_002.zip [file ct1c00753_si_002.zip › XYZ-files-SI/2-UZOHIB/PBE0-tight.xyz]

82
Coordinates from ORCA-job PBE0-tight
  Fe  1.83276911469816      4.93689522179354      8.15609765319070
  Fe  1.52748438131960      7.52075257230977      7.30504734856255
  S   0.19936686081508      6.46025718561368      8.71544416832097
  S   3.09488345181692      6.10947181879909      6.62785870747989
  N   2.91397607309053      4.07565971445680      9.66873511017654
  N   3.70318224286873      2.46847337065068     11.06630692099947
  N   1.17951901920774      3.08459960148712      7.60145789245247
  N   0.87714034215212      0.83462445161337      7.65393127386759
  C   1.75031225886177      1.84502665927926      9.71503037929977
  H   2.16712999355892      0.84533265179607      9.84653704258772
  C   0.56277395730115      1.94929230936575     10.66239799657839
  C   -0.21702409204503      3.10162992223886     10.71536070814028
  H   0.01590894199143      3.94238085875275     10.07007125375691
  C   -1.29151331744794      3.18604139534821     11.58736920252680
  H   -1.88912739635052      4.09079434563976     11.61599008694657
  C   -1.60287497739461      2.11876999498714     12.42116736267893
  H   -2.44311283605908      2.18535779129389     13.10312062494025
  C   -0.83046685708407      0.96742269909817     12.37399557878644
  H   -1.06428886657293      0.12814833396280     13.01981479715407
  C   0.24553966495143      0.88520809786058     11.49912958438530
  H   0.84796578284998     -0.01677582739384     11.46574975534819
  C   2.82240129525480      2.80991808260054     10.12902858035449
  C   4.44751394566308      3.60931833529646     11.24748536810183
  C   5.52177282642229      3.87214927027907     12.09821356494586
  H   5.90224901493791      3.10861454973623     12.76917747287361
  C   6.08824202199613      5.13661837888610     12.06171083144197
  H   6.92253782076867      5.36765705079530     12.71537222621155
  C   5.60589047387776      6.12683568788825     11.19221036588905
  H   6.07549955117059      7.10466980042245     11.18962781003245
  C   4.54326725541682      5.87865855722163     10.33795329621003
  H   4.17628832448578      6.63859811482452      9.65763754903982
  C   3.96143547944311      4.61418118589483     10.37777783536174
  C   1.28983024153171      1.92808978046493      8.28984717256444
  C   0.45153530961455      1.30505913565647      6.43458532850875
  C   -0.08512060259228      0.63505851501176      5.33469439503977
  H   -0.22943531158501     -0.44045853014645      5.35217385676336
  C   -0.43080655023557      1.38365736365600      4.22052897127853
  H   -0.85372391483338      0.88747535401743      3.35360805911876
  C   -0.24274706837129      2.77395918435716      4.18871089885614
  H   -0.52376808749005      3.32671706738809      3.29868947647298
  C   0.29581177257843      3.45192438644493      5.27082533980518
  H   0.45268171731364      4.52436149450932      5.24317953974756
  C   0.63699603095888      2.70706401232340      6.39668179177893
  N   0.55575186548973      8.44905485915129      5.80883210844492
  N   0.07030717838218     10.19628228849304      4.45269282421130
  N   2.20279844200071      9.27378520820850      8.03270529384494
  N   2.63668154107525     11.49511257077015      7.94158874076991
  C   2.14688008017864     10.37367990408744      5.79040607933656
  H   2.05439253679332     11.41543053959041      5.47281297311035
  C   3.37563849046091      9.78376014912789      5.09902657465456
  C   3.26706575659644      9.19015142240986      3.84512352298276
  H   2.29762640401358      9.12751454584729      3.36349654905514
  C   4.38399679574626      8.66718172647620      3.20945137425821
  H   4.27780139274150      8.20225341927058      2.23549194290614
  C   5.62946075335237      8.73142423211691      3.81843867056883
  H   6.50151725641378      8.31681565704124      3.32555023870168
  C   5.74771706497004      9.32979031620347      5.06510504085471
  H   6.71507135105303      9.38658782871689      5.55188191229994
  C   4.62934960761586      9.85233848082473      5.69886972537669
  H   4.73248447233484     10.31030484309373      6.67627302457482
  C   0.89046494615041      9.68205918484196      5.35439277097747
  C   -0.89078050887029      9.22333381358773      4.28309665698674
  C   -2.01112104821125      9.19077470675811      3.45459651915637
  H   -2.24617077662795     10.02547214304744      2.80261761871052
  C   -2.81138552946132      8.06024577685934      3.48727275448992
  H   -3.68713403346255      8.00642446362016      2.84986108349300
  C   -2.51284778551210      6.98031899914598      4.33096951183838
  H   -3.16314135331656      6.11233830492607      4.33053864011398
  C   -1.40587407856982      6.99923924744038      5.16371463432514
  H   -1.18035020314614      6.16882804088594      5.82229271334191
  C   -0.59487031114769      8.13002424693202      5.12857837727745
  C   2.31390716040285     10.39633045660588      7.27960371959814
  C   2.75597800751199     11.07395315502438      9.24800504235912
  C   3.08282821945092     11.78502195375130     10.40151553009705
  H   3.29576561793517     12.84797725949429     10.35866247095721
  C   3.12738567534266     11.09300314096131     11.60082530008839
  H   3.38149368764342     11.62044516920042     12.51374518836154
  C   2.84761218693001      9.71987940888017     11.65974217973974
  H   2.89026664218339      9.21158243902212     12.61683010244501
  C   2.51872017837146      8.99971186297688     10.52278746279209
  H   2.29526379395485      7.94069074628106     10.57003960336241
  C   2.48147723437304      9.68883654184155      9.31370334495516
