# Supplementary material for: Analysis of the Geometric and Electronic Structure of Spin-Coupled Iron–Sulfur Dimers with Broken-Symmetry DFT: Implications for FeMoco
Source: J Chem Theory Comput. 2022 Feb 15;18(3):1437–57. doi: 10.1021/acs.jctc.1c00753 (PMC8908755; doi:10.1021/acs.jctc.1c00753)
Supplement: Supplementary file 2 — ct1c00753_si_002.zip [file ct1c00753_si_002.zip › XYZ-files-SI/2-UZOHIB/PBE-tight.xyz]

82
Coordinates from ORCA-job UZOHIB
  Fe  1.96447510881117      5.09769052834389      8.30219892355874
  Fe  1.62326694849386      7.50527945343035      7.46214289860615
  S   0.39549337954910      6.48293536284156      8.95310008549514
  S   3.24288805941197      6.14993170035369      6.87093293082111
  N   2.92714371568170      4.10340826540128      9.78912144045952
  N   3.61181715937073      2.40612548912806     11.17557404710264
  N   1.33435077144569      3.28848041304754      7.57815224663051
  N   1.00116443002549      1.02166287144046      7.41937534046237
  C   1.75929799935140      1.86046586170470      9.62431680815497
  H   2.17778572561047      0.84676968597167      9.70347565464989
  C   0.49829595472398      1.87968912358383     10.49547723788973
  C   -0.25672310872540      3.05197384500708     10.64202494668645
  H   0.06159677868924      3.96517668103685     10.13211663920091
  C   -1.40806293528571      3.05927628545538     11.43108331870111
  H   -1.98577362549257      3.98038561500574     11.53532103501054
  C   -1.82266803697418      1.89420001665016     12.08603814380854
  H   -2.72304539042030      1.90069970281887     12.70322431776517
  C   -1.07453158727237      0.72280773538894     11.94531961897359
  H   -1.38777673677787     -0.19190990966054     12.45284372902686
  C   0.07889535451495      0.71743018787199     11.15425560657448
  H   0.66168569306101     -0.20054045421667     11.04570688322930
  C   2.79749864327611      2.80099682734130     10.17896079835461
  C   4.34440447120874      3.54332755601765     11.47194020513570
  C   5.35581857847363      3.76050583511205     12.42085717408242
  H   5.68729847966325      2.95607475024925     13.08229335024953
  C   5.92513071367444      5.03397762960145     12.49578943959768
  H   6.71151002252926      5.22896587776451     13.22819062115499
  C   5.50576480884692      6.07714974763130     11.64159737533913
  H   5.97345162602048      7.06025415899287     11.72943866550618
  C   4.50488196091265      5.87539588420315     10.68836047941388
  H   4.18325446802178      6.67619875133942     10.01992255638142
  C   3.92335023153929      4.60377802330703     10.61299189088869
  C   1.39119273051870      2.06399942419594      8.17749076870372
  C   0.65689580237720      1.60579684013306      6.21203527362878
  C   0.17938241767125      1.03526796545370      5.02162415028091
  H   0.02055190495128     -0.04300581824053      4.93994100714002
  C   -0.09002465323282      1.88577210753278      3.94664985640366
  H   -0.46656905090457      1.46698239367311      3.01084424909875
  C   0.11665085071889      3.27930879316814      4.04368424181921
  H   -0.10522807320798      3.91286011916592      3.18204909305094
  C   0.59801914903434      3.86189198215605      5.21842896535682
  H   0.76952935703075      4.93694841208553      5.29531479729228
  C   0.86104663874286      3.01698162277982      6.30414167834963
  N   0.53474777791157      8.29405346640215      5.95005795647604
  N   -0.07020769989629      9.96481814493850      4.50555318308489
  N   2.28259174433289      9.33264267418734      8.01225840467748
  N   2.73396754934653     11.55299908934895      7.68517153595645
  C   2.13285394006575     10.21450719506484      5.66027559491563
  H   2.02223885876866     11.22969531993705      5.24766164284817
  C   3.32760507870616      9.55859432753301      4.94976262650701
  C   3.14446451120768      8.85035916112405      3.75452613011401
  H   2.13929130522374      8.74076632511278      3.34225658558815
  C   4.23103517072958      8.27301212623016      3.09336572984265
  H   4.06694117265591      7.71848307528958      2.16713677882348
  C   5.52089427324829      8.39792416720896      3.61668860306520
  H   6.36975215061592      7.94133080617467      3.10444126654334
  C   5.71334731844218      9.11115919060123      4.80298749719475
  H   6.71606413132105      9.21623538614354      5.22227731570539
  C   4.62502528274977      9.68811109439623      5.46199222784866
  H   4.78439225972928     10.23645053543230      6.39254840054722
  C   0.84136136584109      9.49557862561575      5.36831008556460
  C   -1.06381511811291      8.99606533584022      4.51158337980190
  C   -2.27504569126823      8.92868975851864      3.80771112774503
  H   -2.56412398200774      9.72029336002524      3.11239605633672
  C   -3.09957259084698      7.82278040552138      4.02521213043635
  H   -4.04744370393941      7.74475304309609      3.48874912140369
  C   -2.73452023223549      6.80209448470050      4.92919297768018
  H   -3.40759994598665      5.95485907087600      5.07626435209385
  C   -1.53276751585661      6.85274661143135      5.63833514843458
  H   -1.25161203190155      6.06855719041066      6.34298215303331
  C   -0.69663057651293      7.95442572859908      5.41678091549075
  C   2.37523548214911     10.38301150912419      7.13848282122865
  C   2.90026744161659     11.25494234496573      9.03024563614779
  C   3.27678569261914     12.07225942994797     10.10608069423365
  H   3.49844560795143     13.13132233394930      9.95466279211301
  C   3.35995007775459     11.49200790880742     11.37360328247850
  H   3.65396184432948     12.10554980780016     12.22766633960425
  C   3.06962070283808     10.12544238203144     11.57582985361044
  H   3.14364750861926      9.70790929220196     12.58211511522875
  C   2.69123091670288      9.29736651021293     10.51706103978439
  H   2.45948800293133      8.24247561949669     10.67296599746567
  C   2.61466918449699      9.87180881742934      9.24193001030349
