# Supplementary material for: Analysis of the Geometric and Electronic Structure of Spin-Coupled Iron–Sulfur Dimers with Broken-Symmetry DFT: Implications for FeMoco
Source: J Chem Theory Comput. 2022 Feb 15;18(3):1437–57. doi: 10.1021/acs.jctc.1c00753 (PMC8908755; doi:10.1021/acs.jctc.1c00753)
Supplement: Supplementary file 2 — ct1c00753_si_002.zip [file ct1c00753_si_002.zip › XYZ-files-SI/2-UZOHIB/r2SCAN-tight.xyz]

82
Coordinates from ORCA-job CEWTOP
  Fe  1.97682944077916      5.02900121423823      8.25992040474733
  Fe  1.65351268414252      7.52257334709760      7.40892831085701
  S   0.41094327239045      6.47708152528460      8.89766898272233
  S   3.25982789343376      6.12095490723145      6.80811316395631
  N   2.94042576654305      4.06014681694037      9.76191010244545
  N   3.62041997423440      2.39554140050953     11.17314489141112
  N   1.32362191353739      3.21919749288437      7.58672228284460
  N   0.97021823287602      0.96345709051995      7.47252602713231
  C   1.78999243327619      1.81810903139599      9.63118818399631
  H   2.21261922721190      0.81386333403733      9.71280453106353
  C   0.54171792634806      1.84129610317351     10.51505985323483
  C   -0.19955250130971      3.01429295049927     10.66771644448431
  H   0.11868379783940      3.91958522524781     10.15843484598956
  C   -1.33852535414709      3.02977911111269     11.46394877983796
  H   -1.90512244706533      3.94905081561387     11.57356469518631
  C   -1.75280579688936      1.87211631282198     12.11932598778809
  H   -2.64152249359748      1.88472052778085     12.74114494365745
  C   -1.01770600932626      0.70070644347731     11.97200402667045
  H   -1.33083378835677     -0.20598307436947     12.47929292043785
  C   0.12344306273169      0.68630313483898     11.17362408200909
  H   0.69490730454742     -0.23012560679190     11.06017848903759
  C   2.81895464407223      2.77089700627732     10.16960043679392
  C   4.33953943446698      3.53723761516052     11.45842173615753
  C   5.33511227874427      3.77350873240772     12.40979718541930
  H   5.66372312389074      2.98632583431756     13.08216447051638
  C   5.89161932182328      5.04678746107740     12.47163876792699
  H   6.66427637541525      5.25723975093411     13.20426762019119
  C   5.47582523371437      6.06981063590854     11.60191228092758
  H   5.93395292827030      7.05088060212573     11.67855102579576
  C   4.49028542353950      5.84725145790568     10.64593885622984
  H   4.17367209757487      6.63183574796377      9.96598847130729
  C   3.92193452136351      4.57575668944157     10.58513507645732
  C   1.39017245739065      2.00802409996286      8.19540527478752
  C   0.58998817848938      1.53069574172674      6.27441813456098
  C   0.06903204703567      0.94880253939249      5.11601692022628
  H   -0.09836065815008     -0.12269366592665      5.05574833056231
  C   -0.23300661806419      1.78259065027933      4.04443747494376
  H   -0.64347209555637      1.35644343249220      3.13451218587599
  C   -0.01547688184300      3.16966781991270      4.11379920630844
  H   -0.26209258046794      3.78904239340371      3.25712167586973
  C   0.51026846721739      3.76175016477542      5.25731845347171
  H   0.68965200562003      4.83079301051754      5.30947699782603
  C   0.80571061645933      2.93288179166021      6.33895920657838
  N   0.57499556889461      8.33771867908634      5.90495743449910
  N   -0.02583478366494     10.03144982955941      4.50199032102773
  N   2.30947437760118      9.34338772768505      7.98680183498963
  N   2.70525989230802     11.56994939949717      7.70034302331396
  C   2.15986287516269     10.26185902619205      5.65987086899262
  H   2.05349119786265     11.27591825285266      5.26211395999209
  C   3.35813867989920      9.61317191150716      4.95710964701923
  C   3.18681215392421      8.92105906912563      3.75764978134025
  H   2.19192744984361      8.81297640201698      3.33722715901686
  C   4.27688794030163      8.35869757417830      3.10202008556214
  H   4.12398526458741      7.81836654666123      2.17357865234512
  C   5.55612844473187      8.48287553957062      3.63510625015576
  H   6.40577254490580      8.03968545357639      3.12706114907865
  C   5.73576356434157      9.17954847751034      4.82603484278218
  H   6.72850023899055      9.28379535335782      5.25137712688706
  C   4.64480801601682      9.74194696212313      5.48052055841131
  H   4.79463966251036     10.27747823281678      6.41259362204521
  C   0.87565518026000      9.54709433104240      5.35130706784249
  C   -1.01435695867309      9.06541521577883      4.48436822241069
  C   -2.21780656354495      9.01771730248115      3.77917020578596
  H   -2.50204210243013      9.82182241104471      3.10722429483414
  C   -3.04023375043929      7.91272675178379      3.96715559586568
  H   -3.98141916124710      7.84886384656333      3.43091327716531
  C   -2.67933681728515      6.87562473302385      4.84349359266143
  H   -3.34929041391218      6.03121399412146      4.96924386230967
  C   -1.48458067565917      6.90870817037543      5.55413333007869
  H   -1.21195072664534      6.11222717154547      6.23773642937827
  C   -0.65127363203588      8.01002411025681      5.36132584299625
  C   2.38497686227849     10.40789830021847      7.13798725681592
  C   2.86108987555323     11.25712664654856      9.03774146272713
  C   3.19730092335210     12.06853591861985     10.12241145906692
  H   3.38989189897189     13.12842335106278      9.98666273857848
  C   3.27590553985771     11.47835954680538     11.37869675162808
  H   3.53693277839618     12.08520996465105     12.23953084163534
  C   3.02043339286543     10.10848731181278     11.55854186310349
  H   3.08736176393181      9.68342602986904     12.55475329939513
  C   2.68246752481894      9.28702734359289     10.48866198175640
  H   2.47641454253201      8.23180295822867     10.63093217729333
  C   2.61076557063146      9.87263153799465      9.22527139096729
