# Supplementary material for: Analysis of the Geometric and Electronic Structure of Spin-Coupled Iron–Sulfur Dimers with Broken-Symmetry DFT: Implications for FeMoco
Source: J Chem Theory Comput. 2022 Feb 15;18(3):1437–57. doi: 10.1021/acs.jctc.1c00753 (PMC8908755; doi:10.1021/acs.jctc.1c00753)
Supplement: Supplementary file 2 — ct1c00753_si_002.zip [file ct1c00753_si_002.zip › XYZ-files-SI/2-UZOHIB/TPSSh-tight.xyz]

82
Coordinates from ORCA-job TPSSh-tight
  Fe  1.94077409237138      5.05221790775744      8.28318596633191
  Fe  1.62074470128668      7.53372871793639      7.43123308558312
  S   0.35672199628065      6.52123343275596      8.92091921943462
  S   3.23981796402486      6.16533217226850      6.82036356509727
  N   2.92615550303245      4.07748493339185      9.77657303911229
  N   3.64796992691221      2.38765233830665     11.13423952224321
  N   1.30465789973221      3.23987754857390      7.58230348774618
  N   1.00518885030556      0.97864207441042      7.44530607736547
  C   1.76753494706107      1.83986256364670      9.63011191927185
  H   2.17077273971094      0.83050454618899      9.72272035556991
  C   0.51472981039965      1.89719906852813     10.50754910122166
  C   -0.21716551439322      3.07964068378672     10.63219988466241
  H   0.10806645797135      3.97013196725453     10.10379273417083
  C   -1.35770978195714      3.12341086705439     11.42659685290002
  H   -1.91611102806176      4.04915803272003     11.51373872463376
  C   -1.78309608790016      1.98388024718402     12.10860629100949
  H   -2.67201729404875      2.01825968281901     12.72825895250511
  C   -1.05731917863461      0.80211492412337     11.98907901225095
  H   -1.37860697043349     -0.08962163003009     12.51597576303545
  C   0.08544685666645      0.76060393221732     11.19213906239642
  H   0.64878269463900     -0.16221775374773     11.10068227075599
  C   2.81493490953312      2.78008496584150     10.16241149709198
  C   4.37795966426088      3.52709523663726     11.42009925133478
  C   5.40373950123766      3.74799117691795     12.34578056866232
  H   5.75407490160621      2.95159285741205     12.99448833336468
  C   5.96156397202421      5.02106928325882     12.41086960516315
  H   6.75601514317776      5.22002539796950     13.12218738844702
  C   5.51814896533889      6.05981984376413     11.57064035442562
  H   5.97794463411728      7.03903674684104     11.65051555707114
  C   4.50345260745393      5.85315092332082     10.64188142631160
  H   4.16583476947517      6.64711465546598      9.98608327288674
  C   3.93337118216413      4.58087394310870     10.57875823170111
  C   1.38589878481802      2.02656732461715      8.18640456703956
  C   0.63786783745228      1.54703808634355      6.23924184597250
  C   0.15603109945753      0.96262094976240      5.06277749507228
  H   0.01223624516249     -0.11053223267293      4.98865101054861
  C   -0.13645132014536      1.79967920351664      3.99047265203986
  H   -0.51560521875444      1.37319908946159      3.06793042937322
  C   0.05177277545787      3.19216254741391      4.07541732045136
  H   -0.18643676264587      3.81220933222507      3.21780253491791
  C   0.53691950706696      3.78619554710049      5.23582402222590
  H   0.69430182279134      4.85620681154800      5.30084200995155
  C   0.82156962367807      2.95305753396576      6.31894682642068
  N   0.54193667616889      8.33795082923221      5.93154554885646
  N   -0.05874708823192     10.00771670659841      4.50234624852891
  N   2.26843024588078      9.34969222434900      8.00837331848308
  N   2.69629227044514     11.56912196038039      7.72420207603894
  C   2.12059523430464     10.26744145499726      5.68012211202371
  H   2.01759591695661     11.27778007451931      5.27725180521800
  C   3.31834104717897      9.60310495413654      4.98712592768655
  C   3.14672230159628      8.90771337858535      3.78917565856756
  H   2.15526159025544      8.81698676164954      3.35985042703336
  C   4.23277327097932      8.31733473914973      3.14982014489247
  H   4.07982541679454      7.77392831134861      2.22396891146305
  C   5.50858608781495      8.41663848398278      3.69924077814528
  H   6.35396113845544      7.95074460548967      3.20584892125796
  C   5.68844687634934      9.11673781110881      4.88939090861200
  H   6.67684064057880      9.20004925352353      5.32752421174258
  C   4.60069815360450      9.70660111266990      5.52688442318405
  H   4.74871182426045     10.24076026099301      6.45851791998192
  C   0.83885180866915      9.54440748918071      5.36904177222556
  C   -1.03896392943940      9.02752093934010      4.48254721294170
  C   -2.23293665728663      8.95333115141211      3.75957549240487
  H   -2.52038091726817      9.74257314970879      3.07304170868044
  C   -3.04113084802101      7.83745959929680      3.94985229201211
  H   -3.97228831821965      7.75200825123953      3.40049684361084
  C   -2.67767871232802      6.81510626103793      4.84536910180480
  H   -3.33623226484795      5.96250329657393      4.97024217476495
  C   -1.49418615590407      6.87476316185287      5.57294585089262
  H   -1.21796240368442      6.09298704638382      6.26972490474562
  C   -0.67455079155619      7.98724137239125      5.37647974122118
  C   2.35090583623533     10.41410022835997      7.15972382929841
  C   2.86383743861474     11.24866385381799      9.06255880536786
  C   3.23107410765125     12.04863119056337     10.14843141247363
  H   3.44083967208845     13.10501433926427     10.01838237585282
  C   3.31966586204945     11.44779549338442     11.39969574941273
  H   3.60546736179692     12.04361897027385     12.25959008164685
  C   3.04392818805491     10.07936906098481     11.57564664557536
  H   3.12171454935494      9.64715815320923     12.56724364727123
  C   2.67483831295756      9.27071497069154     10.50618176954521
  H   2.45460548248015      8.21906144160204     10.64264008245978
  C   2.59375154551612      9.86776117574728      9.24726907629965
