# Supplementary material for: Analysis of the Geometric and Electronic Structure of Spin-Coupled Iron–Sulfur Dimers with Broken-Symmetry DFT: Implications for FeMoco
Source: J Chem Theory Comput. 2022 Feb 15;18(3):1437–57. doi: 10.1021/acs.jctc.1c00753 (PMC8908755; doi:10.1021/acs.jctc.1c00753)
Supplement: Supplementary file 2 — ct1c00753_si_002.zip [file ct1c00753_si_002.zip › XYZ-files-SI/2-UZOHIB/TPSS-tight.xyz]

82
Coordinates from ORCA-job TPSS-tight
  Fe  1.86202381674681      5.06981735818069      8.21516255795286
  Fe  1.56481304313981      7.48389748194571      7.40577847383342
  S   0.26912736491705      6.45604756362131      8.83927966295732
  S   3.15994864081131      6.11382900395369      6.78069754877215
  N   2.89877799719596      4.12599335538139      9.69330286942203
  N   3.72934537284453      2.45675014423910     11.03242556688583
  N   1.24700994328993      3.23751529472557      7.57093736469798
  N   0.93743260503760      0.96542320109936      7.46894348846120
  C   1.77956845149339      1.85839453884065      9.62280081117803
  H   2.20110806364329      0.85353672622444      9.71454647334291
  C   0.56235287240423      1.91401821202628     10.55574263145963
  C   -0.22582639384506      3.06822644078001     10.63453435347839
  H   0.02826635376604      3.93230502006844     10.02388795264049
  C   -1.32756879598770      3.11488102369031     11.48797007526495
  H   -1.93111011006391      4.01766801679004     11.53918139023548
  C   -1.65621874010549      2.00706771118197     12.27538345441628
  H   -2.51493714869917      2.04358680551585     12.94022278468754
  C   -0.87395547310159      0.85343981428287     12.20105171319691
  H   -1.12128218058807     -0.01340846709938     12.80838034601805
  C   0.22995283418877      0.80875135601876     11.34516522365678
  H   0.83833166935644     -0.09096772031275     11.28920099217276
  C   2.83543389693814      2.82440353770787     10.09695737053655
  C   4.45192832074492      3.61789939117333     11.26895722903037
  C   5.52484642724725      3.86803199268343     12.13679945929761
  H   5.92622539142254      3.08329780167848     12.77437577408507
  C   6.06336870698913      5.15561983159759     12.15848724367152
  H   6.89362957021868      5.37703202208706     12.82467776697019
  C   5.55438331046782      6.17915009391985     11.33102916470000
  H   6.00093188260443      7.16947521934502     11.37544512780571
  C   4.49166590037300      5.94346226331929     10.45814955532047
  H   4.10344988816399      6.72280483603076      9.80903314377469
  C   3.94040589055483      4.65815710459568     10.43997504641976
  C   1.34429589547910      2.02570712129715      8.18981717517110
  C   0.53565153103244      1.52379422388240      6.26342354767490
  C   0.01938778370582      0.92633788905165      5.10435717266148
  H   -0.12899714417409     -0.14971655998117      5.04553330909539
  C   -0.30117633981394      1.75480742986794      4.02764095695150
  H   -0.70703888205883      1.31769953957075      3.11860660860712
  C   -0.10748843251725      3.15119373940266      4.09162713418256
  H   -0.36840559616849      3.76345387654303      3.23186927673145
  C   0.41186195212542      3.75885168846631      5.23524416120479
  H   0.57414157783200      4.83147031113139      5.28667389760945
  C   0.72495706835623      2.93511997568067      6.32142551580925
  N   0.54409760822056      8.34591341825355      5.89799317503216
  N   0.04059802864612     10.05241544250124      4.45841969560505
  N   2.22713164292947      9.27491270748303      8.04928281954655
  N   2.69545854181351     11.50393699336884      7.82446549292164
  C   2.18706420101622     10.23987443346106      5.72809328195243
  H   2.12277477208860     11.26157375459073      5.33846462445077
  C   3.39963159496596      9.56055039934882      5.06687544383616
  C   3.26104871672834      8.89469893382997      3.84394977601118
  H   2.28273047040656      8.83442872329383      3.37458809968880
  C   4.36245758605180      8.29547006764008      3.23154131691952
  H   4.23515568507560      7.77521649287173      2.28580695420823
  C   5.62101346312268      8.35699916653523      3.83343362386230
  H   6.47790268174899      7.88471873420997      3.36098033994766
  C   5.76828884240375      9.02809146268563      5.04899268884595
  H   6.74261438039288      9.08171932711953      5.52759340072779
  C   4.66495994262189      9.62590266240219      5.65969063292806
  H   4.78604578003312     10.13689097739827      6.61095673818973
  C   0.89779225154243      9.55275266106854      5.35636222535869
  C   -0.96833794021627      9.09711303733558      4.39441607405556
  C   -2.14064773023376      9.06221706834297      3.62797957990638
  H   -2.38232457892438      9.86627208624323      2.93695667504453
  C   -2.98892342944222      7.96497818458172      3.78093207033043
  H   -3.90417327894032      7.91050777030109      3.19708483786070
  C   -2.68615091178319      6.92321042194163      4.68216729379531
  H   -3.37462485676241      6.08736469041896      4.77690522690282
  C   -1.52411173679008      6.94312791335093      5.45338981936736
  H   -1.29389823185083      6.14705694826611      6.15471396454715
  C   -0.66460799148332      8.03542489102099      5.29457647838083
  C   2.36140378469142     10.35710882026026      7.22100687432668
  C   2.79738564729639     11.15566149097637      9.16714903862236
  C   3.12379549251912     11.93322053844023     10.28607960952748
  H   3.35348217983145     12.99128288165586     10.18514406919107
  C   3.14543158244076     11.30771823775942     11.53300766392486
  H   3.39843861452644     11.88604815427253     12.41790569741094
  C   2.84302007821331      9.93704624108245     11.67160607816434
  H   2.86776802965321      9.48595849722703     12.66025530850641
  C   2.51396551411682      9.14943117311096     10.56840457466875
  H   2.27499161607663      8.09583170034601     10.67498270340538
  C   2.50065717128449      9.76997568479459      9.31461565998174
