# Supplementary material for: Analysis of the Geometric and Electronic Structure of Spin-Coupled Iron–Sulfur Dimers with Broken-Symmetry DFT: Implications for FeMoco
Source: J Chem Theory Comput. 2022 Feb 15;18(3):1437–57. doi: 10.1021/acs.jctc.1c00753 (PMC8908755; doi:10.1021/acs.jctc.1c00753)
Supplement: Supplementary file 2 — ct1c00753_si_002.zip [file ct1c00753_si_002.zip › XYZ-files-SI/2-UZOHIB/wB97M-D3BJ-tight.xyz]

82
Coordinates from ORCA-job wB97M-D3BJ-tight
  Fe  1.82728693652665      4.93809196631127      8.16778065433766
  Fe  1.53376788295210      7.53767583571273      7.29023931023571
  S   0.19030513265139      6.49528711995590      8.70521494643042
  S   3.10331251157664      6.11622760484688      6.62220071496938
  N   2.90140918316866      4.05910333511163      9.70369733651810
  N   3.70855155190888      2.44287574365098     11.08419974009924
  N   1.17420154563099      3.06088332046873      7.61842813308880
  N   0.90825340602904      0.80383279802800      7.65298800188796
  C   1.75595150663654      1.81354210360199      9.72938493981986
  H   2.17712528146458      0.81922048117701      9.85893139432525
  C   0.55978043324837      1.91220767151284     10.67195855516324
  C   -0.22344232255198      3.06194797047137     10.71841323695721
  H   0.01235869374871      3.89950152799582     10.07572145179906
  C   -1.30496601261021      3.14318473552896     11.58225245161124
  H   -1.90482419189828      4.04337299515485     11.60618442492443
  C   -1.61843327264800      2.07433511869165     12.41384259052714
  H   -2.46210943216845      2.13770844978265     13.08764784426862
  C   -0.84158859361286      0.92583425392398     12.37309272971085
  H   -1.07678324287164      0.08805452946165     13.01591584155077
  C   0.24171163886283      0.84736588729734     11.50595542105336
  H   0.84667260479035     -0.04987327866237     11.47697773597149
  C   2.82416249877670      2.78729893473413     10.15166139276101
  C   4.44556562358093      3.59687383207756     11.27810569799914
  C   5.51838005621369      3.86201178548222     12.13285682162860
  H   5.90533032173030      3.09627664857357     12.79329513810907
  C   6.07063552629178      5.13117400640161     12.11077318275369
  H   6.90073665874826      5.36397761521962     12.76490202597984
  C   5.57557972341222      6.12721132251846     11.25111373299728
  H   6.03281956825533      7.10805721080616     11.25938359258052
  C   4.51690929631333      5.87551492869494     10.39608761810643
  H   4.14062217058176      6.63662459116656      9.72640091935270
  C   3.94955916355113      4.60162952351678     10.42236394621021
  C   1.30024789564756      1.89976650715090      8.29730012830424
  C   0.47759488721800      1.28050897509172      6.42795630080028
  C   -0.04430800404559      0.60976458198392      5.31921637512936
  H   -0.17064259170579     -0.46547579525962      5.32868006918708
  C   -0.39668663426199      1.36029558481684      4.21062586152325
  H   -0.80666269074583      0.86607890737547      3.33958876107968
  C   -0.23034896716786      2.75605941525844      4.19122635810371
  H   -0.51543577773866      3.31005992956092      3.30640352211116
  C   0.29142372425432      3.43159649172887      5.28068332193984
  H   0.43143229184693      4.50415282899782      5.26488810054662
  C   0.64033472599321      2.68045363559158      6.40287886763896
  N   0.56201201610968      8.47333254944952      5.78435112003596
  N   0.05284639153799     10.24126305357726      4.45944866289406
  N   2.21908906422686      9.30006799302338      8.01566262297070
  N   2.65483981829430     11.52372709131417      7.92414832709632
  C   2.14989465879215     10.40534141412484      5.77178100496801
  H   2.06315144248151     11.44329836857999      5.45381174745625
  C   3.37259359222800      9.79950934265307      5.07514598139200
  C   3.25125916375775      9.20796459433214      3.82178127683358
  H   2.28166418605536      9.15593956819489      3.34524144573345
  C   4.35971102346701      8.67307178787170      3.18061903964767
  H   4.24462631984277      8.21133060608135      2.20912057810348
  C   5.60859303413140      8.72399867410799      3.78424300018562
  H   6.47198828961168      8.30208371321736      3.28810401939754
  C   5.73895723843354      9.31972657703619      5.03103205634886
  H   6.70669259058886      9.36555722730821      5.51223286079768
  C   4.62876231221594      9.85391782388611      5.67035953368928
  H   4.74144597789971     10.30809400036745      6.64545207130751
  C   0.88420683332446      9.71595596422814      5.34256504281226
  C   -0.91361802071096      9.26078130828039      4.28821325648649
  C   -2.04711372171053      9.23813398579538      3.47439724327309
  H   -2.29244940407168     10.08104226668069      2.84138789462811
  C   -2.84308280108819      8.10659072124316      3.50067280500699
  H   -3.72649466028176      8.05986225164654      2.87782172103694
  C   -2.52732180084929      7.01262749076805      4.32390814010708
  H   -3.17326271053792      6.14460539580697      4.31955864169197
  C   -1.40935643915414      7.02348656405617      5.13877835345547
  H   -1.17028853672605      6.18629043125585      5.77932413153026
  C   -0.60272634070802      8.16040770409954      5.10996780011069
  C   2.32595393244930     10.42638411970677      7.26493285901917
  C   2.78271430710244     11.09684027339996      9.23759004744579
  C   3.11745216218544     11.80776271890096     10.39107947875194
  H   3.33013066344931     12.86804030016183     10.34676628766293
  C   3.16815636919010     11.11609881275977     11.58824518292463
  H   3.42684349174562     11.64066872488442     12.49846235272358
  C   2.88669403517978      9.74078221830336     11.64664827500644
  H   2.93370300446311      9.23250759182230     12.60065752522931
  C   2.55122829481432      9.02448851090127     10.51149072755449
  H   2.32655182637870      7.96847757363038     10.55720130399574
  C   2.50808568829641      9.71709805502650      9.30184739059148
