# Supplementary material for: Analysis of the Geometric and Electronic Structure of Spin-Coupled Iron–Sulfur Dimers with Broken-Symmetry DFT: Implications for FeMoco
Source: J Chem Theory Comput. 2022 Feb 15;18(3):1437–57. doi: 10.1021/acs.jctc.1c00753 (PMC8908755; doi:10.1021/acs.jctc.1c00753)
Supplement: Supplementary file 2 — ct1c00753_si_002.zip [file ct1c00753_si_002.zip › XYZ-files-SI/2-UZOHIB/wB97X-D3BJ-tight.xyz]

82
Coordinates from ORCA-job wB97X-D3BJ-tight
  Fe  1.82683230479424      4.96007180100547      8.15875676990774
  Fe  1.53780920193371      7.51242810307061      7.30964526363955
  S   0.20522563438893      6.48339362515116      8.71710858457304
  S   3.09467106044664      6.11060263531331      6.63156132814519
  N   2.90784622150669      4.09184176979230      9.67483119952798
  N   3.71338472291295      2.48439070767292     11.06683345771778
  N   1.17889774584899      3.10039769380004      7.60027503989922
  N   0.90251769383653      0.84413180568813      7.62818421650887
  C   1.75329606359543      1.84858938603158      9.71361334538625
  H   2.17308138168208      0.85068906346845      9.84409202850690
  C   0.55470675752416      1.95348578021805     10.65490292415459
  C   -0.21692168933619      3.11316991582921     10.70766309395772
  H   0.03027285183645      3.95615731276779     10.07217647684971
  C   -1.30274418813558      3.19885809348267     11.56901702273835
  H   -1.89466114382131      4.10814689656999     11.59813105596924
  C   -1.63222309550801      2.12501773124887     12.39157720714770
  H   -2.48065584833181      2.19228190846401     13.06439730193286
  C   -0.86658350566956      0.96680524831895     12.34439747150512
  H   -1.11425949614094      0.12371096221598     12.98115951371000
  C   0.22117645616407      0.88363933864677     11.47972517939703
  H   0.81751270237243     -0.02302654729804     11.44622774856795
  C   2.82520275993234      2.82308634360334     10.13253409736767
  C   4.45814592695420      3.63883518574138     11.24808894536858
  C   5.53766996658599      3.90808123171576     12.09692334066297
  H   5.92542454965549      3.14579154329106     12.76614545068714
  C   6.09709296818245      5.17619473275033     12.05802607477959
  H   6.93386388503721      5.41266217918210     12.70783035804620
  C   5.60322013409203      6.16665016642758     11.18739599459130
  H   6.06823329172811      7.14753176605356     11.18200755365094
  C   4.53768820353406      5.91099208733801     10.33838186164928
  H   4.16198154672312      6.66718292152501      9.65839484316648
  C   3.96249931511086      4.63896276403038     10.38284609083654
  C   1.29820370888253      1.93755628490318      8.27906404100608
  C   0.47891054057371      1.32598441305308      6.39952340272163
  C   -0.04134390467392      0.65990628860447      5.28429538374623
  H   -0.17439491331792     -0.41782797779324      5.28944824103331
  C   -0.38316239340517      1.41684368698727      4.17388708972327
  H   -0.79198986138507      0.92584968214989      3.29638554970883
  C   -0.20752123351713      2.81390776301178      4.15880895969251
  H   -0.48374381441487      3.37315610413777      3.27040726351256
  C   0.31269193168297      3.48479629740800      5.25479242960050
  H   0.46173117085534      4.55887465405924      5.24243489320715
  C   0.64942624797765      2.72747893894640      6.37895539339467
  N   0.55936973025092      8.44076804674736      5.81621143696039
  N   0.05530240091029     10.19675268683464      4.47362377100782
  N   2.21965618319698      9.26463377682084      8.03611499911704
  N   2.65790838436504     11.48795736900218      7.94650672622894
  C   2.15964985502009     10.36483628863369      5.78709127095255
  H   2.07846649236646     11.40455325399574      5.46331413536410
  C   3.38099455879421      9.74924332534220      5.09369120931633
  C   3.25796306945406      9.15204792683828      3.84107539520358
  H   2.28638722662598      9.10178538424258      3.36162568834460
  C   4.36595226266501      8.60754323265748      3.20265428545665
  H   4.24907203307494      8.14019093877149      2.23032282623055
  C   5.61633894522682      8.65480585716695      3.80820202007780
  H   6.48069231699202      8.22438787492529      3.31372746361792
  C   5.74849280253309      9.25733436254426      5.05387776843060
  H   6.71894792344394      9.30090625036378      5.53733050187672
  C   4.63867398062824      9.80113846555022      5.69026308735415
  H   4.75414056334613     10.26031336244285      6.66599921758998
  C   0.88888061049912      9.67712444436455      5.36160479492271
  C   -0.91880545507908      9.21788814615631      4.31504332431220
  C   -2.05677079473445      9.19072420035465      3.50355357461102
  H   -2.30098965980146     10.02867699465761      2.85809082630713
  C   -2.85986543750177      8.06194221547270      3.54750236136785
  H   -3.74803451387692      8.01146835892190      2.92592729274636
  C   -2.54770531590766      6.97583248486370      4.38644483660420
  H   -3.20146426967267      6.10954675499373      4.39643183838149
  C   -1.42543628611631      6.99116055684594      5.19919110570697
  H   -1.18911633474198      6.16058204431374      5.85400126757875
  C   -0.61057959801465      8.12406642792392      5.15069355396302
  C   2.33249097882094     10.38933027591093      7.28303063387902
  C   2.77498896614939     11.06178910845198      9.26411049462209
  C   3.10091727891547     11.77358582143467     10.42246351860500
  H   3.31711447183512     12.83657579643508     10.38062825753529
  C   3.13837216299519     11.08066393363791     11.62202377475342
  H   3.39023741120673     11.60639235541624     12.53742571919996
  C   2.85202061809637      9.70379466416685     11.67831876925482
  H   2.88768240947338      9.19465877953115     12.63612866278608
  C   2.52558813974866      8.98654947299051     10.53838153596766
  H   2.29637594349966      7.92847910602229     10.58147810460794
  C   2.49700208661768      9.68013836566509      9.32651146125585
