# Supplementary material for: Analysis of the Geometric and Electronic Structure of Spin-Coupled Iron–Sulfur Dimers with Broken-Symmetry DFT: Implications for FeMoco
Source: J Chem Theory Comput. 2022 Feb 15;18(3):1437–57. doi: 10.1021/acs.jctc.1c00753 (PMC8908755; doi:10.1021/acs.jctc.1c00753)
Supplement: Supplementary file 2 — ct1c00753_si_002.zip [file ct1c00753_si_002.zip › XYZ-files-SI/3-CEWTIJ/a-crystal.xyz]

82
Fe2C42N8H28S2
Fe       8.333262880     20.784375077     10.174448512
Fe       5.588318205     20.784375077     10.312118240
S        6.960790543     18.980759350     10.243283376
S        6.960790543     22.575279970     10.243283376
N        9.986675227     20.871899170     11.488593480
H       12.660041551     21.718105200      9.815797016
C       11.669205061     21.842632660      9.869062090
N        9.807476422     20.678010560      8.661583846
C       11.246649838     21.299034810     11.221175495
N       12.136457192     21.192573510     12.203711237
C       11.399253256     20.642846070     13.234322122
H        8.236601564     19.701792700     13.343583811
C        9.124034847     19.864710750     13.642687686
C       10.077289510     20.435407840     12.793178051
C       11.091127097     21.085789600      8.709522412
N       11.840033071     20.840928610      7.617861558
C       10.952324876     20.211193890      6.771493197
C       11.119824098     19.731795430      5.463084467
H       11.950140628     19.817932300      5.009648456
C       10.038752283     19.134644320      4.859413634
H       10.122107204     18.821067400      3.967565094
C        8.818134475     18.974629760      5.520446854
H        8.100531148     18.537170600      5.077937012
C        8.637463924     19.447253410      6.815197873
H        7.810470430     19.330791200      7.271365426
C        9.701281233     20.091182970      7.417502935
C       11.416906287     23.335671740      9.686048760
C       10.361904987     24.001538780     10.292451136
H        9.766173975     23.524721200     10.857880378
C       10.172385749     25.349080750     10.080756613
H        9.454542952     25.799121700     10.510974515
C       11.022103491     26.050434890      9.244904690
H       10.892998240     26.979874300      9.105596036
C       12.050867899     25.400053130      8.615284205
H       12.625683864     25.873322000      8.025271082
C       12.249923291     24.057672920      8.840636439
H       12.971592588     23.615052000      8.410418537
N        3.934905859     20.871899170      8.997973272
C        2.252376024     21.842632660     10.617504662
H        1.261539535     21.718105200     10.670769735
N        4.114104663     20.678010560     11.824982906
C        2.674931247     21.299034810      9.265391256
N        1.785123893     21.192573510      8.282855515
C        2.522327829     20.642846070      7.252244630
C        2.147143792     20.284426360      5.947933214
H        1.253900247     20.408308600      5.646097797
C        3.109395889     19.744699830      5.113447061
H        2.876717164     19.508226700      4.222964293
C        4.413516107     19.545004240      5.560054216
H        5.055119544     19.179164500      4.963212238
C        4.797546238     19.864710750      6.843879066
H        5.684979522     19.701792700      7.142982941
C        3.844291575     20.435407840      7.693388701
C        2.830453988     21.085789600     11.777044340
N        2.081548014     20.840928610     12.868705194
C        4.220299852     20.091182970     13.069063817
C        2.504674798     23.335671740     10.800517992
C        3.559676098     24.001538780     10.194115616
H        4.155407110     23.524721200      9.628686373
C        3.749195336     25.349080750     10.405810139
H        4.467038133     25.799121700      9.975592237
C        2.899477594     26.050434890     11.241662062
H        3.028582846     26.979874300     11.380970716
C        1.870713186     25.400053130     11.871282547
H        1.295897221     25.873322000     12.461295670
C        1.671657794     24.057672920     11.645930313
H        0.949988497     23.615052000     12.076148215
C       11.774437294     20.284426360     14.538633538
H       12.667680838     20.408308600     14.840468955
C       10.812185196     19.744699830     15.373119691
H       11.044863921     19.508226700     16.263602459
C        9.508064979     19.545004240     14.926512535
H        8.866461541     19.179164500     15.523354513
C        2.969256209     20.211193890     13.715073555
C        2.801756988     19.731795430     15.023482285
H        1.971440457     19.817932300     15.476918295
C        3.882828802     19.134644320     15.627153118
H        3.799473882     18.821067400     16.519001657
C        5.103446610     18.974629760     14.966119898
H        5.821049937     18.537170600     15.408629740
C        5.284117161     19.447253410     13.671368879
H        6.111110655     19.330791200     13.215201326
