# Supplementary material for: Analysis of the Geometric and Electronic Structure of Spin-Coupled Iron–Sulfur Dimers with Broken-Symmetry DFT: Implications for FeMoco
Source: J Chem Theory Comput. 2022 Feb 15;18(3):1437–57. doi: 10.1021/acs.jctc.1c00753 (PMC8908755; doi:10.1021/acs.jctc.1c00753)
Supplement: Supplementary file 2 — ct1c00753_si_002.zip [file ct1c00753_si_002.zip › XYZ-files-SI/3-CEWTIJ/B3LYP-star-tight.xyz]

82
Coordinates from ORCA-job B3LYP-star-tight
  Fe  7.32766668765057     11.50039341232399      3.48533668263226
  Fe  10.07073927684281     11.49335132180651      3.34442904166418
  S   8.70386293502107     13.34048594374783      3.41460617718263
  S   8.69459088515160      9.66162723657783      3.41530135320394
  N   5.72884376569873     11.34812059660346      2.11948686111835
  C   4.12223565041513     10.34054893511973      3.74365437165168
  H   3.03075813146678     10.29319920779735      3.79867202844122
  N   5.84414258448469     11.66385390985243      4.98027190468120
  C   4.46751536052400     10.94843243416268      2.41340787077952
  N   3.57701677767254     11.04202874116212      1.41537054830317
  C   4.31797691475813     11.54268890077341      0.36032521030604
  N   3.78990384727886     11.43289999293108      5.95398107078962
  C   3.95227635258333     11.84986787239746     -0.95404044408662
  H   2.92970094062557     11.71605439712133     -1.29422430211576
  C   4.93612221641962     12.32411720600684     -1.81652479710419
  H   4.67729611506389     12.56548664303189     -2.84232654781656
  C   6.26536399653609     12.49303337597991     -1.38487956967909
  H   7.00957889095531     12.85779995776466     -2.08562258354058
  C   6.64220877215531     12.19856999970374     -0.07909113518155
  H   7.66509034662783     12.32136582323524      0.25424339152497
  C   5.66193987289947     11.72590292508158      0.79517845093214
  C   4.57994591000490     11.18258025352500      4.89985084026642
  C   4.60464236730328     12.14684253772696      6.81226196776093
  C   4.35104160967633     12.69127326302921      8.07533749022704
  H   3.37686973514020     12.58344165974371      8.54297454752180
  C   5.38050056140635     13.37385405363768      8.71556631474405
  H   5.20924686823146     13.80221459327622      9.69781769403292
  C   6.64218855735197     13.52521450757436      8.10951924654545
  H   7.42053233276659     14.07043221166261      8.63378199789868
  C   6.90751296926574     12.99452429401233      6.85177900289827
  H   7.86475374742591     13.13293900593188      6.36367510065006
  C   5.88600452080254     12.29389651329512      6.20723032405461
  C   4.65099218230874      8.90210475578935      3.85025997057793
  C   4.76740499299538      8.10164156063932      2.71238286340090
  H   4.49801278613164      8.50817195760662      1.74401264861526
  C   5.23862465179853      6.79561015958027      2.80370183987668
  H   5.32851829217506      6.19334606868424      1.90572627514047
  C   5.60177677485686      6.26544556327811      4.03877176378763
  H   5.97650562720968      5.25018548622053      4.11040784587914
  C   5.48167098797008      7.05310885113410      5.17989683596049
  H   5.76252290514918      6.65339488169019      6.14866527124813
  C   5.00951372370354      8.35905862410869      5.08478049852332
  H   4.93006469761930      8.96620290232720      5.97915250771886
  N   11.66942067478244     11.33465682757828      4.70973064810856
  C   13.27044982736000     10.31933436732387      3.08481426945896
  H   14.36166339566531     10.26680421361135      3.02928180909621
  N   11.55434916896679     11.65070842041193      1.84893364074839
  C   12.92875526336786     10.92926540959037      4.41504821455855
  N   13.82049239166000     11.01976344675355      5.41225597113073
  C   13.08265101763693     11.52458930883574      6.46749692310533
  N   13.60678689703685     11.40936544369450      0.87392834298205
  C   13.45091466083218     11.83145747360899      7.78120950928374
  H   14.47318301550991     11.69338372006484      8.12061008018689
  C   12.47002508204978     12.31116447086667      8.64403223306340
  H   12.73085951769842     12.55249656695915      9.66933379364931
  C   11.14119422834332     12.48573876920228      8.21335892673297
  H   10.39930879658629     12.85475341416257      8.91434671742769
  C   10.76182426645793     12.19153909711902      6.90824180955228
  H   9.73922294683123     12.31875168607449      6.57565321470008
  C   11.73913471955008     11.71338692056433      6.03362757710838
  C   12.81620439249866     11.16324460228807      1.92863691588662
  C   12.79503150404715     12.12717520991108      0.01603868526434
  C   13.05045058423745     12.66996990384736     -1.24737235794765
  H   14.02370002750046     12.55701912990104     -1.71572581341389
  C   12.02401541564817     13.35762766919136     -1.88702541941317
  H   12.19671944766995     13.78480457649960     -2.86953956411545
  C   10.76364011972241     13.51577822371849     -1.27999222323035
  H   9.98773687944973     14.06495319979296     -1.80374358229391
  C   10.49657093221851     12.98679000582970     -0.02190290034697
  H   9.54056531128649     13.13047458399581      0.46706414899775
  C   11.51487613383182     12.28089417514567      0.62195680034267
  C   12.73489754725515      8.88343563513375      2.97875771418096
  C   12.61522284835826      8.08383672133236      4.11687980955069
  H   12.88679680654686      8.48940515211512      5.08504723659288
  C   12.13806478995010      6.77992939540329      4.02605929034192
  H   12.04573079451816      6.17831032979827      4.92421981279335
  C   11.77222101377985      6.25106737359725      2.79122549343554
  H   11.39292330704552      5.23747910692323      2.71996837513580
  C   11.89552849659302      7.03787875442069      1.64985026914096
  H   11.61263401651358      6.63915078181147      0.68127070534825
  C   12.37360372880985      8.34171160533119      1.74446996669802
  H   12.45556291005226      8.94826676992715      0.84992552513995
