# Supplementary material for: Analysis of the Geometric and Electronic Structure of Spin-Coupled Iron–Sulfur Dimers with Broken-Symmetry DFT: Implications for FeMoco
Source: J Chem Theory Comput. 2022 Feb 15;18(3):1437–57. doi: 10.1021/acs.jctc.1c00753 (PMC8908755; doi:10.1021/acs.jctc.1c00753)
Supplement: Supplementary file 2 — ct1c00753_si_002.zip [file ct1c00753_si_002.zip › XYZ-files-SI/3-CEWTIJ/B3LYP-tight.xyz]

82
Coordinates from ORCA-job B3LYP-tight
  Fe  7.30754626662328     11.48816992869663      3.49067590405826
  Fe  10.09093938377862     11.48048354073618      3.33805687693907
  S   8.70427604180390     13.33950124420405      3.41382209172173
  S   8.69430854708709      9.63934134907965      3.41437325723596
  N   5.70385767650937     11.34143398116267      2.11862394806835
  C   4.09898729811044     10.33719958570315      3.74566034093651
  H   3.00941557803758     10.28978621532883      3.79985237449959
  N   5.81984623072810     11.65053418812471      4.99425312864971
  C   4.44308209847837     10.94905904464232      2.41645369813198
  N   3.54857752713652     11.05666287294760      1.42655450085093
  C   4.28591727964577     11.55999433728053      0.37105325255903
  N   3.75799624442037     11.43666005196131      5.94821117463951
  C   3.91364646235297     11.87979624479458     -0.93757894583954
  H   2.88958866791028     11.75548877171988     -1.27144165433661
  C   4.89389609471811     12.35460678432310     -1.80189859616606
  H   4.63054398857671     12.60564117027301     -2.82247736286501
  C   6.22602766428087     12.51177534164984     -1.37750377052236
  H   6.96662121972476     12.87761598409707     -2.07891560278329
  C   6.60919896735862     12.20444428814100     -0.07769964471187
  H   7.63363074429726     12.31873531989242      0.24842143531632
  C   5.63204780727433     11.73035178119394      0.79848457180648
  C   4.55466416174400     11.17807994477660      4.90420456855019
  C   4.56904033062153     12.14667749796525      6.81216618078562
  C   4.30641945404239     12.69555121671412      8.07057746100030
  H   3.32819272108505     12.59598297713796      8.52752496091057
  C   5.33326372615224     13.37133597007109      8.71942391728232
  H   5.15553699106919     13.80303398186841      9.69723106165369
  C   6.60171684821239     13.51037603499979      8.12666181384982
  H   7.37796472455519     14.04913580209657      8.65720091726724
  C   6.87589575538225     12.97480712138727      6.87409571609101
  H   7.83984599404824     13.10254717154789      6.40061195256055
  C   5.85556405355988     12.28240579510389      6.21980894599184
  C   4.62659714084512      8.89818077347181      3.84952888637020
  C   4.73850960165902      8.09907299683280      2.71119517633643
  H   4.47017126764801      8.50632288716951      1.74487016641979
  C   5.20321674198783      6.79155163325550      2.80004530700615
  H   5.28894177178162      6.19119115007472      1.90239192055225
  C   5.56460887134437      6.25802572001947      4.03312222342506
  H   5.93366858031255      5.24231687927012      4.10288452144727
  C   5.44963411182571      7.04420563859575      5.17452625828649
  H   5.72882612186713      6.64247687685389      6.14107730146107
  C   4.98388154707144      8.35176121735458      5.08185815810559
  H   4.90820862617495      8.95540029884834      5.97671660104987
  N   11.69360056069081     11.32702004520528      4.71046868421345
  C   13.29435375146770     10.31591197520511      3.08364450565906
  H   14.38370483452658     10.26359711349627      3.02957724697029
  N   11.57939235337528     11.63627051668387      1.83460436653110
  C   12.95280146651078     10.92957206842568      4.41268221430906
  N   13.84787379094845     11.03430298555026      5.40236543306896
  C   13.11270299589734     11.54129700843038      6.45763127721039
  N   13.64041027219957     11.41354968582519      0.88089820051116
  C   13.48649930697794     11.86079566788798      7.76589975826877
  H   14.51012066474550     11.73272994866094      8.09967884915720
  C   12.50834893269285     12.34042245695649      8.62993410702375
  H   12.77292247290151     12.59143112827334      9.65020303108971
  C   11.17677390189788     12.50255655178610      8.20564532926497
  H   10.43779805342211     12.87207876496338      8.90683465473210
  C   10.79210662110632     12.19545076798740      6.90623085056275
  H   9.76809539754350     12.31356270126245      6.58015673433131
  C   11.76718200454040     11.71665514395069      6.03030300245753
  C   12.84255658492812     11.15856557357021      1.92488582244455
  C   12.83242609940483     12.12683962694556      0.01673838906077
  C   13.09738363732310     12.67426452047027     -1.24181523480380
  H   14.07519191775335     12.57046944367479     -1.69872073964426
  C   12.07335950516394     13.35407585068378     -1.89092280433065
  H   12.25291285007642     13.78471657115255     -2.86886334543368
  C   10.80548172712684     13.49862348237914     -1.29824160899516
  H   10.03151421421190     14.04046017255741     -1.82898043279746
  C   10.52902443906894     12.96458800540718     -0.04552213740387
  H   9.56565436452330     13.09652027404113      0.42797183957297
  C   11.54644446470973     12.26811242058591      0.60897068917987
  C   12.76024551141882      8.87932475322581      2.97988684539191
  C   12.64434535733115      8.08096831903386      4.11832333200960
  H   12.91413647778004      8.48721097011088      5.08467155561908
  C   12.17394983656598      6.77547497021215      4.02954389758457
  H   12.08522993420455      6.17568073299716      4.92728421594785
  C   11.81076269215691      6.24328372409074      2.79641837298563
  H   11.43733854538614      5.22916984239797      2.72669650096225
  C   11.92964890444026      7.02873148252141      1.65490554034968
  H   11.64912829458570      6.62802463110941      0.68831565449418
  C   12.40106929399180      8.33425997628457      1.74750642341690
  H   12.47979703455374      8.93738351462126      0.85256498443294
