# Supplementary material for: Analysis of the Geometric and Electronic Structure of Spin-Coupled Iron–Sulfur Dimers with Broken-Symmetry DFT: Implications for FeMoco
Source: J Chem Theory Comput. 2022 Feb 15;18(3):1437–57. doi: 10.1021/acs.jctc.1c00753 (PMC8908755; doi:10.1021/acs.jctc.1c00753)
Supplement: Supplementary file 2 — ct1c00753_si_002.zip [file ct1c00753_si_002.zip › XYZ-files-SI/3-CEWTIJ/BHLYP-tight.xyz]

82
Coordinates from ORCA-job BHLYP-tight
  Fe  7.24469898226613     11.44738335980017      3.49170752718123
  Fe  10.15339841580195     11.43706615533949      3.33475021901283
  S   8.70554341393280     13.31847722406364      3.41403098644752
  S   8.69280333645310      9.58163441482232      3.41071591410590
  N   5.63008667976913     11.39395084762699      2.11641848977266
  C   4.05220030984006     10.31583809394660      3.69802933078425
  H   2.97151194797818     10.26833858881698      3.75504958564018
  N   5.76969191304493     11.52844029421103      5.01577063104662
  C   4.38447046629723     10.99815939985191      2.40872123083304
  N   3.47936809990082     11.18258601680624      1.46371671200524
  C   4.18984287573727     11.75252187493867      0.43796356620226
  N   3.71096274848277     11.32385280088291      5.91850700854660
  C   3.78721172285807     12.17467700061442     -0.82223538393378
  H   2.76171355523494     12.08214733886102     -1.13477759636413
  C   4.73854773183514     12.71381493373065     -1.66260151007599
  H   4.45342511339547     13.04625777300619     -2.64480869302767
  C   6.07202071034493     12.83385183225178     -1.26146285298529
  H   6.79000072806784     13.25485589530233     -1.94274499157431
  C   6.48308644300340     12.42310134858615     -0.01144967708580
  H   7.50767081850473     12.51477039098615      0.29410307825618
  C   5.53261180454280     11.88004553055147      0.84097301749946
  C   4.51002972838465     11.09163755502295      4.89202431835130
  C   4.51554590024775     11.97609040284558      6.81750056409877
  C   4.24400577993607     12.47601472925304      8.08445717442288
  H   3.26299376087696     12.38249126158181      8.51665460866972
  C   5.26655093505041     13.09430205770986      8.77258827484876
  H   5.08339362319519     13.48818647010213      9.75641579036893
  C   6.54105169536461     13.22079076047898      8.21266807708365
  H   7.31597796607199     13.70995889013021      8.77581139312478
  C   6.82209792669816     12.73247333656928      6.95450367407840
  H   7.79585713103094     12.84255689354503      6.51724237703183
  C   5.80066527250911     12.10336934674201      6.25742409088664
  C   4.57454009168309      8.88324722594192      3.72503131528926
  C   4.71553605794633      8.15927877004737      2.55223900742784
  H   4.48198869115113      8.62131624538918      1.61074398222756
  C   5.16275135894731      6.85277214275355      2.57480807954854
  H   5.27013100347550      6.31172992122994      1.65185266235729
  C   5.47731347422832      6.24483577296882      3.77472068878423
  H   5.83108879486299      5.22998062218012      3.79319738193916
  C   5.33521477983556      6.95640435752876      4.94985758704898
  H   5.57791617499158      6.49698504076519      5.89120975674328
  C   4.88732007762896      8.26303047766404      4.92348186845748
  H   4.78808452425585      8.80530378871721      5.84547009246371
  N   11.76636752409950     11.37910908049217      4.71215174932174
  C   13.34104763842156     10.29422233401739      3.13220135821775
  H   14.42155746231361     10.24190693920851      3.07606627679472
  N   11.62914121198769     11.51138935070552      1.81176510186413
  C   13.01070967219434     10.97863673549397      4.42086761324145
  N   13.91597907407506     11.16052589877717      5.36618302553966
  C   13.20708518506908     11.73415659866515      6.39097559542084
  N   13.68921934760625     11.30297688858131      0.91296620411832
  C   13.61070803646828     12.15643460458018      7.65082571849429
  H   14.63572021643239     12.06055023856540      7.96394520905943
  C   12.66100759870356     12.70023544913367      8.49003553906251
  H   12.94692689707881     13.03297477171630      9.47191229913619
  C   11.32815988527012     12.82466040560359      8.08814787138436
  H   10.61145564226780     13.24927475181042      8.76854036366490
  C   10.91613603459340     12.41374790170670      6.83850259018530
  H   9.89212250167305     12.50899585794276      6.53219930158610
  C   11.86496579964785     11.86609902739265      5.98719049461973
  C   12.88758706349948     11.07168856775870      1.93760757348306
  C   12.88794053789135     11.95804574684650      0.01303845225318
  C   13.16325642685718     12.45870001000929     -1.25280888462528
  H   14.14498513885600     12.36351517434604     -1.68301117847861
  C   12.14353287444272     13.07991392275220     -1.94248728247769
  H   12.32965486014994     13.47447779344977     -2.92548595323945
  C   10.86809671147663     13.20846729467987     -1.38520199604998
  H   10.09538741229845     13.69976920957345     -1.94952828523299
  C   10.58330304964582     12.71939875056452     -0.12817643355623
  H   9.60873983405443     12.83091960594372      0.30695122906593
  C   11.60192980336598     12.08756164722608      0.57055335054382
  C   12.81224546597525      8.86410162127490      3.10520544650874
  C   12.66262901353794      8.14249795713832      4.27834487994665
  H   12.89374945083711      8.60485461421429      5.22027089706423
  C   12.21002595940401      6.83783149733785      4.25554233156657
  H   12.09602185947509      6.29859522440565      5.17875812112671
  C   11.89860815791219      6.22948247431029      3.05504247146674
  H   11.54074574672498      5.21606720308741      3.03634188446592
  C   12.04916013865833      6.93877140164289      1.87955159596517
  H   11.80897316858895      6.47899069954221      0.93773134164945
  C   12.50243633754719      8.24350977142598      1.90617451489629
  H   12.60836869522815      8.78409079390491      0.98391125440378
