# Supplementary material for: Analysis of the Geometric and Electronic Structure of Spin-Coupled Iron–Sulfur Dimers with Broken-Symmetry DFT: Implications for FeMoco
Source: J Chem Theory Comput. 2022 Feb 15;18(3):1437–57. doi: 10.1021/acs.jctc.1c00753 (PMC8908755; doi:10.1021/acs.jctc.1c00753)
Supplement: Supplementary file 2 — ct1c00753_si_002.zip [file ct1c00753_si_002.zip › XYZ-files-SI/3-CEWTIJ/BP86-tight.xyz]

82
Coordinates from ORCA-job BP86-tight
  Fe  7.39469052340729     11.44497538936512      3.45293332042580
  Fe  10.00431085815766     11.43781109337433      3.37728450619173
  S   8.70433692019306     13.23937357084965      3.41480971974244
  S   8.69457354553580      9.64471344580062      3.41619283171043
  N   5.75503099184141     11.72201675362699      2.20452615173722
  C   4.19943131006963     10.28269578570151      3.53762385147053
  H   3.10290905822176     10.21584721012999      3.61762103575181
  N   5.99720957057919     11.24673180789403      4.98184225868260
  C   4.50407166058632     11.21228972318906      2.39591367976839
  N   3.58026268168356     11.54101975850034      1.46589616362347
  C   4.28265608379412     12.34947709913198      0.58511885188402
  N   3.96145420737102     10.83241012606820      5.97327566291994
  C   3.86912956001710     13.00759309550538     -0.58461649904291
  H   2.83987356858074     12.92270203571589     -0.94218339243398
  C   4.80970038564075     13.77529604252053     -1.27788331591220
  H   4.51251500990500     14.29389299962817     -2.19180052564272
  C   6.13877649237358     13.90124084950346     -0.81366392490262
  H   6.84362326616504     14.51824293328060     -1.37495567469108
  C   6.56498635986800     13.25745890634323      0.35121570078664
  H   7.57723024537596     13.37493384817047      0.74296191870056
  C   5.63559366092494     12.46894546536463      1.04328209948485
  C   4.70906973257469     10.82069199249649      4.84802138569281
  C   4.84075395617007     11.30319679376871      6.93937018677954
  C   4.66141915231683     11.53355883343453      8.31290407567202
  H   3.69650093873009     11.35052449271326      8.79230823540752
  C   5.75452811548674     11.99650211830906      9.05259791898354
  H   5.64023414580656     12.17904631583533     10.12309890330524
  C   7.00882126638678     12.22789823500765      8.44359201856750
  H   7.84245567766188     12.58064919227591      9.05451323061201
  C   7.20207602063590     12.01030417726589      7.07672994913583
  H   8.16835283382031     12.18072314313290      6.59974124074574
  C   6.11146992150216     11.55248407293632      6.32582185839293
  C   4.73849678700857      8.86665631790460      3.27701296350058
  C   5.01481667099213      8.42782855100335      1.97533478426380
  H   4.84857754927647      9.10410368315162      1.13523569606120
  C   5.52040495590120      7.14522081799914      1.74494586981726
  H   5.73964460322796      6.82611989479791      0.72417078513553
  C   5.75559154691569      6.27796894447009      2.81607261373985
  H   6.15976919053753      5.27992891628262      2.63874281016700
  C   5.47021483881027      6.70318227126046      4.11784780337242
  H   5.64965436229195      6.03570777176770      4.96293600056530
  C   4.96490478350936      7.98588804646340      4.34426537758997
  H   4.75995826534359      8.31807196523822      5.36382614490696
  N   11.64612672941322     11.70797338778779      4.62432395987555
  C   13.19442988257867     10.26215776767906      3.28997128944753
  H   14.29055384690323     10.19021541241884      3.20903471457184
  N   11.39929313221606     11.23289210678655      1.84723689060699
  C   12.89496100992350     11.19357688489578      4.43157100361677
  N   13.82115546078307     11.51930023958680      5.36024602337308
  C   13.12286339692343     12.33073432977427      6.24156859054160
  N   13.43252520029973     10.81069122226873      0.85395078952730
  C   13.54030643739632     12.98791919182254      7.41042899144736
  H   14.56972307858776     12.89951555017468      7.76668051407644
  C   12.60343136823652     13.75934529786282      8.10457248799436
  H   12.90370773659638     14.27733703848259      9.01782177597645
  C   11.27418401004135     13.88981349941199      7.64209739446718
  H   10.57231544930057     14.50961581559812      8.20403522827085
  C   10.84411005030487     13.24699446135601      6.47810978824509
  H   9.83179032172943     13.36796934267655      6.08763020177936
  C   11.76976705160792     12.45489703601428      5.78513077859747
  C   12.68591798407487     10.80197299041752      1.97989470050727
  C   12.55408073892266     11.28463781452551     -0.11140167182223
  C   12.73294002660282     11.51406184668345     -1.48515859286210
  H   13.69671096093422     11.32738556156927     -1.96546647724090
  C   11.64081893993092     11.98083942360605     -2.22390574568963
  H   11.75476087818200     12.16274115200943     -3.29455420126814
  C   10.38796237403287     12.21695818724442     -1.61375382807608
  H   9.55501697971875     12.57257880152313     -2.22395838008346
  C   10.19521935833840     12.00037898095760     -0.24666037736271
  H   9.23000202961570     12.17432684790107      0.23117338858920
  C   11.28488758003781     11.53879454929744      0.50329836667990
  C   12.64874365776643      8.84888885211661      3.55184863849403
  C   12.37300824832661      8.41173212252760      4.85421940897217
  H   12.54471649664235      9.08724264569538      5.69383632236796
  C   11.86122715492984      7.13183860942039      5.08598525258910
  H   11.64262563815957      6.81406641836166      6.10731112787906
  C   11.61911407925029      6.26564385564010      4.01554225572172
  H   11.21011800342240      5.26976243362974      4.19395276950469
  C   11.90376341023157      6.68916342621830      2.71306196144834
  H   11.71890153330689      6.02252349816869      1.86848395098671
  C   12.41524049106422      7.96918052872328      2.48527327287691
  H   12.61950799846222      8.30008338197890      1.46516416270098
