# Supplementary material for: Analysis of the Geometric and Electronic Structure of Spin-Coupled Iron–Sulfur Dimers with Broken-Symmetry DFT: Implications for FeMoco
Source: J Chem Theory Comput. 2022 Feb 15;18(3):1437–57. doi: 10.1021/acs.jctc.1c00753 (PMC8908755; doi:10.1021/acs.jctc.1c00753)
Supplement: Supplementary file 2 — ct1c00753_si_002.zip [file ct1c00753_si_002.zip › XYZ-files-SI/3-CEWTIJ/CAM-B3LYP-tight.xyz]

82
Coordinates from ORCA-job CAM-B3LYP-tight
  Fe  7.30729273699780     11.48870823562333      3.49081901744477
  Fe  10.09109512735887     11.48123925520694      3.33785005305555
  S   8.70405631531292     13.34026544023730      3.41375098380596
  S   8.69439413154659      9.63981532257789      3.41434235772331
  N   5.70331366839453     11.34312414586348      2.11876522107645
  C   4.09920299515932     10.33686908717307      3.74517771109634
  H   3.00966112540605     10.28958494963450      3.80016973529811
  N   5.82034345878518     11.64976348636004      4.99426796356430
  C   4.44271993906873     10.94976692540553      2.41631431408883
  N   3.54822932359296     11.05722941475024      1.42639488500364
  C   4.28530341891879     11.56161490183256      0.37121693902565
  N   3.75902453377962     11.43393158036268      5.94894332265648
  C   3.91282735388693     11.88183163639782     -0.93724202784678
  H   2.88887550519700     11.75695297844770     -1.27121418421925
  C   4.89274676408109     12.35784652238113     -1.80128218196616
  H   4.62926118485746     12.60923013706969     -2.82173940187192
  C   6.22473538783813     12.51579631177500     -1.37672851920109
  H   6.96505462950106     12.88257197533922     -2.07794304400595
  C   6.60805786094261     12.20806870284158     -0.07706390626056
  H   7.63239040329343     12.32296882773903      0.24912855145173
  C   5.63127733985647     11.73271134268531      0.79883331743873
  C   4.55533966009255     11.17676867189611      4.90426814443926
  C   4.57013936400794     12.14349468967356      6.81321797443668
  C   4.30786818445044     12.69109360228969      8.07224875112971
  H   3.32994394297736     12.59058911674473      8.52963601439411
  C   5.33465757700879     13.36697838645258      8.72110694141375
  H   5.15719980636290     13.79771438586422      9.69938688931096
  C   6.60267766991649     13.50741085736313      8.12774630976985
  H   7.37884216859787     14.04626636094138      8.65830983762642
  C   6.87648124827981     12.97308632869937      6.87457038066418
  H   7.84003211900480     13.10190361001253      6.40058057971921
  C   5.85625217835496     12.28051023600674      6.22036187871171
  C   4.62682668791097      8.89774965414441      3.84763131310539
  C   4.73937792921294      8.09983503256226      2.70859002622180
  H   4.47153111468810      8.50786149384773      1.74245861829672
  C   5.20415384871144      6.79221971697146      2.79634722976545
  H   5.29035617355324      6.19285582186487      1.89807399165850
  C   5.56495930365458      6.25744645989818      4.02900997391022
  H   5.93406232120696      5.24169618815541      4.09792808991983
  C   5.44934065099854      7.04246876669797      5.17119056761048
  H   5.72807245345335      6.63973653885774      6.13745714855164
  C   4.98355957503967      8.35003343897967      5.07960926711544
  H   4.90729407608457      8.95288591562242      5.97494833625153
  N   11.69412342460577     11.32956607208554      4.71021023177484
  C   13.29406593777803     10.31602016373827      3.08419827432758
  H   14.38338860485960     10.26382889887140      3.02934143941818
  N   11.57885278446238     11.63576200819883      1.83444204071073
  C   12.95306211036259     10.93076624069629      4.41285868169903
  N   13.84801201208940     11.03502486874849      5.40269280650263
  C   13.11311040133637     11.54318407286787      6.45758208441046
  N   13.63949923460507     11.41134148185283      0.88031244391013
  C   13.48702661692634     11.86286299272298      7.76575515684514
  H   14.51045283438772     11.73387288873053      8.09977408142409
  C   12.50924256652119     12.34392929118640      8.62941555397190
  H   12.77388854082404     12.59510853189569      9.64962283176999
  C   11.17793470479686     12.50732195473159      8.20478268569139
  H   10.43924798651784     12.87796520173007      8.90568610163288
  C   10.79320667081077     12.20004945149612      6.90542443236044
  H   9.76938983428807     12.31914181768451      6.57912881523922
  C   11.76786645697334     11.71971984482708      6.02989004120350
  C   12.84186321532829     11.15764157014332      1.92483310481151
  C   12.83149750312770     12.12412626746869      0.01574569556909
  C   13.09626781252844     12.67035319612999     -1.24336077686745
  H   14.07386269885200     12.56573938765223     -1.70053349144814
  C   12.07234775547505     13.35018805254138     -1.89263374995925
  H   12.25174471432836     13.77992121860881     -2.87100204063870
  C   10.80478911106101     13.49596095064522     -1.29956742562834
  H   10.03093904562128     14.03782892025306     -1.83044432324234
  C   10.52855125690254     12.96309281951588     -0.04630181128154
  H   9.56547027898238     13.09599591667298      0.42749985881957
  C   11.54581502872260     12.26651987550993      0.60827544566226
  C   12.75999007620528      8.87931140508520      2.98189355176899
  C   12.64317472767781      8.08224324217634      4.12106181417590
  H   12.91222017092934      8.48932007986716      5.08726300013843
  C   12.17271110373429      6.77665111639851      4.03335281985806
  H   12.08328200076976      6.17793494727873      4.93174311602432
  C   11.81040819265453      6.24311279359284      2.80060005037669
  H   11.43695168656620      5.22895458400256      2.73170943251126
  C   11.93023013324227      7.02731356430088      1.65827606727236
  H   11.65039412361730      6.62553671785187      0.69193135314000
  C   12.40167574134900      8.33284355436904      1.74981105141757
  H   12.48122164282894      8.93512258461233      0.85437118324388
