# Supplementary material for: Analysis of the Geometric and Electronic Structure of Spin-Coupled Iron–Sulfur Dimers with Broken-Symmetry DFT: Implications for FeMoco
Source: J Chem Theory Comput. 2022 Feb 15;18(3):1437–57. doi: 10.1021/acs.jctc.1c00753 (PMC8908755; doi:10.1021/acs.jctc.1c00753)
Supplement: Supplementary file 2 — ct1c00753_si_002.zip [file ct1c00753_si_002.zip › XYZ-files-SI/3-CEWTIJ/M062X-tight.xyz]

82
Coordinates from ORCA-job M062X-tight
  Fe  7.21706273887762     11.54794031231698      3.50504035029128
  Fe  10.18266937037766     11.53705321492540      3.32082907264159
  S   8.70688672560742     13.43324486205677      3.41338175583801
  S   8.69326647055766      9.66015068717941      3.41041740296510
  N   5.58567902166608     11.37036211123618      2.13052017742435
  C   4.03772544953989     10.28189976777634      3.75025287637064
  H   2.95218289252317     10.17716232406311      3.80515990841535
  N   5.69838673294357     11.64370981212959      5.01863912005686
  C   4.35199409735117     10.91347109910676      2.42302562150266
  N   3.45351177773793     10.97569114024602      1.44474227407053
  C   4.15830923721888     11.52350384174934      0.39581518779012
  N   3.63594359223734     11.36649718835576      5.93642254349656
  C   3.76193583464016     11.83395528878544     -0.90844167527527
  H   2.74549306093553     11.65178570866923     -1.23839886812266
  C   4.70596907698312     12.37660741681282     -1.76536502340938
  H   4.42624222548044     12.62366117541696     -2.78229408514521
  C   6.02715625464306     12.61143829879855     -1.34162383316626
  H   6.73930604040941     13.03288765314733     -2.04102497693009
  C   6.43246032918255     12.31281422647378     -0.05111578117347
  H   7.45068930920939     12.48757666165907      0.27663225443087
  C   5.48648579501083     11.76526696395238      0.81914416243425
  C   4.45292841673926     11.13906104516335      4.91261542170846
  C   4.41176364678251     12.09299077253415      6.81155624657615
  C   4.11182455519588     12.62738877740647      8.06831195285500
  H   3.12815528638303     12.49865087910916      8.50544361493484
  C   5.10720672167549     13.32161639056855      8.73627137576219
  H   4.90297971115808     13.74386008259105      9.71274280772159
  C   6.38332654682174     13.49233147646793      8.16838019281121
  H   7.13675206230418     14.04286146929153      8.71904408398870
  C   6.69314795697063     12.97257247835924      6.92220707217372
  H   7.67065688253890     13.11398519352529      6.47631777357471
  C   5.69638590282597     12.26520163415570      6.24419849605740
  C   4.64792081304213      8.87996074017227      3.84981082798085
  C   4.82272932125048      8.09899071816965      2.70785961909510
  H   4.54058008856520      8.49576365323863      1.73917126569384
  C   5.36874311546937      6.82406440283592      2.79410622009914
  H   5.50363771436839      6.23693057738207      1.89385797370455
  C   5.74758739909652      6.30633466822975      4.02715370346007
  H   6.17982270512450      5.31574012257919      4.09465339313295
  C   5.56708897621423      7.07258860747854      5.17212345121697
  H   5.85712909256181      6.68060397821582      6.13936962891479
  C   5.02078658881666      8.34776240569066      5.08311036502790
  H   4.89366913834263      8.93803687486082      5.98337113877205
  N   11.81004802774528     11.35295540495315      4.69879003171785
  C   13.35739368082959     10.26098937112027      3.08117191823234
  H   14.44254390983876     10.15143768244081      3.02817357909671
  N   11.70363264992751     11.62736628419698      1.80941647969738
  C   13.04327454833716     10.89386728026546      4.40781270441294
  N   13.94086316386964     10.95514134794537      5.38694367628945
  C   13.23589550321404     11.50484744539171      6.43481758190701
  N   13.76727622612410     11.34491706935846      0.89590618598429
  C   13.63156051487534     11.81574993531238      7.73917695254466
  H   14.64742526646811     11.63232487582064      8.07021070592310
  C   12.68760218348707     12.36062688208203      8.59478106163051
  H   12.96681185966773     12.60818312687326      9.61172982797261
  C   11.36712891636861     12.59702463370484      8.16969127777239
  H   10.65493514270503     13.02003522958034      8.86811272697462
  C   10.96255334591380     12.29793154064365      6.87907168180936
  H   9.94484852581737     12.47377652109208      6.55031770615077
  C   11.90852984829854     11.74845964467658      6.01002851102913
  C   12.94762242109307     11.11972154504706      1.91805695785279
  C   12.99492768635144     12.07299555661159      0.01894615104270
  C   13.29845588857951     12.60589535169924     -1.23759622431802
  H   14.28269744112639     12.47481990729896     -1.67273359781067
  C   12.30572691252863     13.30150739214436     -1.90809478341859
  H   12.51270488493297     13.72252989499205     -2.88451619081210
  C   11.02876364649183     13.47508479325550     -1.34296904687244
  H   10.27743268241832     14.02641301234063     -1.89569952957849
  C   10.71547208284687     12.95696914322488     -0.09698669822601
  H   9.73725937533202     13.10035826686149      0.34669520372540
  C   11.70953625091850     12.24833651301006      0.58362452615451
  C   12.74059458000375      8.86207426635553      2.98040406308442
  C   12.55860946561169      8.08249233188249      4.12212182747260
  H   12.84015657081607      8.47813243176042      5.09145708482955
  C   12.00607673744414      6.81044129085785      4.03489830295150
  H   11.86564490417671      6.22439479201727      4.93500805014855
  C   11.62776829824563      6.29428588055513      2.80103228988612
  H   11.19041556925256      5.30599605697312      2.73273133271639
  C   11.81541426344062      7.05913441536600      1.65626903695580
  H   11.52585938964134      6.66834874004707      0.68839392589100
  C   12.36820894746681      8.33142102257068      1.74628808125868
  H   12.50076001240676      8.92071141677946      0.84616253815054
