# Supplementary material for: Analysis of the Geometric and Electronic Structure of Spin-Coupled Iron–Sulfur Dimers with Broken-Symmetry DFT: Implications for FeMoco
Source: J Chem Theory Comput. 2022 Feb 15;18(3):1437–57. doi: 10.1021/acs.jctc.1c00753 (PMC8908755; doi:10.1021/acs.jctc.1c00753)
Supplement: Supplementary file 2 — ct1c00753_si_002.zip [file ct1c00753_si_002.zip › XYZ-files-SI/3-CEWTIJ/M06-tight.xyz]

82
Coordinates from ORCA-job M06-tight
  Fe  7.32217171741058     11.43739595773031      3.45494808348090
  Fe  10.07631382388242     11.43062709304864      3.37256344464881
  S   8.70363740691109     13.28395437875831      3.41312266130776
  S   8.69475847077106      9.58521013279104      3.41336443961964
  N   5.65693041088163     11.70927738496202      2.17347434027439
  C   4.08251166998222     10.38606471384251      3.57329914042008
  H   2.98988553110155     10.36676666979921      3.65889872836115
  N   5.91133592901794     11.23478740162794      5.01218149611566
  C   4.40708912600376     11.26205865761558      2.40357821476960
  N   3.48695270826044     11.57183783788705      1.49430167508326
  C   4.19344597528358     12.29589639370450      0.56577397449232
  N   3.84708690466855     11.03513000335435      5.95104788569160
  C   3.77774662366708     12.89846848557203     -0.62011666643914
  H   2.74244568389196     12.83279336607674     -0.94147585589203
  C   4.71734949317144     13.58040850772302     -1.37226511905227
  H   4.41923024102711     14.05635134096381     -2.30060639245867
  C   6.05085968882967     13.67499294556372     -0.95171751347166
  H   6.76131445601158     14.22490048696526     -1.56058428259040
  C   6.47635920784701     13.08714201014289      0.22633778094389
  H   7.50050090644830     13.18573010630281      0.57344964178628
  C   5.54084489312883     12.38546973763089      0.98382108328185
  C   4.60963469536596     10.92613259267782      4.86652464024605
  C   4.73419137657033     11.44694312279035      6.91775401295574
  C   4.54222822410705     11.73133222176400      8.26842606837672
  H   3.55681895719823     11.65229958587596      8.71793197439390
  C   5.64070231520604     12.10985030758468      9.02073452560152
  H   5.51715347759399     12.33322863013910     10.07525734882111
  C   6.91629014628463     12.20143305662496      8.44756166034696
  H   7.75883556901069     12.48723829050168      9.06914835435184
  C   7.11994552417815     11.92995649014875      7.10633042671833
  H   8.10886543805700     11.98322295650371      6.66107365785504
  C   6.01884453214673     11.55963123326739      6.33952102209562
  C   4.54961933291235      8.95051934641501      3.35005058921257
  C   4.76943522159570      8.45237727781756      2.07032342100064
  H   4.62715392107054      9.09923973137461      1.20987299093670
  C   5.17932816757458      7.14226185629852      1.87657775818724
  H   5.35012722794214      6.77801865255807      0.86933838561203
  C   5.37620619151470      6.30369664684437      2.96145923152295
  H   5.70236290454661      5.28066250201086      2.81127682966647
  C   5.15258015681899      6.78663051971763      4.24155433496946
  H   5.30188737539499      6.14135002185178      5.10050312507537
  C   4.74308184158351      8.09599378387334      4.43167131149365
  H   4.57946128575899      8.46497716480299      5.44005582463446
  N   11.74212558982119     11.69639528998270      4.65483225849813
  C   13.31075959252859     10.36503635934737      3.25627006721842
  H   14.40332316190728     10.34031355184074      3.17124475213827
  N   11.48684292192473     11.22205821060617      1.81620755579889
  C   12.98991898670009     11.24316387917023      4.42542658946967
  N   13.91116085522391     11.54899831493201      5.33492653945812
  C   13.20773785240337     12.27681473128278      6.26284451314198
  N   13.55050608471892     11.01207065575286      0.87830739523204
  C   13.62580343217867     12.87788732490504      7.44866805337907
  H   14.66066171904310     12.80747495603678      7.77045085009089
  C   12.68912243302709     13.56446323579003      8.20024152788286
  H   12.98911793347131     14.03932614555426      9.12853129776338
  C   11.35624933467799     13.66523372756375      7.77909928737888
  H   10.64815235427401     14.21876172444783      8.38743522949916
  C   10.92848075244134     13.07901700101728      6.60105635363493
  H   9.90502242280145     13.18256416723999      6.25337819993642
  C   11.86094361847602     12.37258497256298      5.84422568396729
  C   12.78695392168806     10.90710946302445      1.96252562244156
  C   12.66583143254814     11.42789586795353     -0.08891698967432
  C   12.85975363507853     11.71094145871313     -1.43960476244269
  H   13.84495250706344     11.62701900392926     -1.88868597777428
  C   11.76343644035657     12.09456331749662     -2.19248598346963
  H   11.88852554939797     12.31700685729240     -3.24702566641010
  C   10.48806518620015     12.19254638707232     -1.61988638057437
  H   9.64719056503802     12.48230790411420     -2.24190757567130
  C   10.28251310520962     11.92247768735933     -0.27865657236097
  H   9.29370041188893     11.98081573181816      0.16620071964927
  C   11.38147926891205     11.54700965569623      0.48872231044737
  C   12.83643869310444      8.93193306777281      3.47998314006340
  C   12.61313287977022      8.43561904946798      4.75981552251241
  H   12.75766109537595      9.08234465870795      5.61999865693595
  C   12.19713375621517      7.12749647899784      4.95400635274710
  H   12.02385020915631      6.76463848729607      5.96132095981355
  C   11.99735269655745      6.28918811143294      3.86945844222704
  H   11.66648191715384      5.26771919975737      4.01998354460423
  C   12.22421465919724      6.77033897429559      2.58925673864910
  H   12.07262907936771      6.12525166172762      1.73056158622902
  C   12.63986174797130      8.07770240354408      2.39869891407897
  H   12.80599744649409      8.44532572098363      1.39022798904059
