# Supplementary material for: Analysis of the Geometric and Electronic Structure of Spin-Coupled Iron–Sulfur Dimers with Broken-Symmetry DFT: Implications for FeMoco
Source: J Chem Theory Comput. 2022 Feb 15;18(3):1437–57. doi: 10.1021/acs.jctc.1c00753 (PMC8908755; doi:10.1021/acs.jctc.1c00753)
Supplement: Supplementary file 2 — ct1c00753_si_002.zip [file ct1c00753_si_002.zip › XYZ-files-SI/3-CEWTIJ/PBE0-tight.xyz]

82
Coordinates from ORCA-job PBE0-tight
  Fe  7.30547659153397     11.49892701499044      3.48485009415828
  Fe  10.09292552524448     11.49103463170229      3.34481264957004
  S   8.70436038807686     13.34090882307652      3.41444995297887
  S   8.69411636137206      9.65716911753655      3.41529947207349
  N   5.70731744529893     11.34635376817518      2.12478925972139
  C   4.11971508878644     10.32806958104980      3.74734867177014
  H   3.02860912442385     10.28087788611285      3.80359538355730
  N   5.82884360266899     11.65100289568195      4.98230290859624
  C   4.45761064560534     10.93663575538077      2.42080809088736
  N   3.55983786813909     11.02848093722180      1.44038521598894
  C   4.28374044982869     11.54078285055580      0.38999089885816
  N   3.77750518256423     11.41552224526033      5.94055098215085
  C   3.90131040500108     11.85445019134509     -0.91455462036340
  H   2.87714393452068     11.71237962230547     -1.24495888949659
  C   4.86731463548649     12.34607103305805     -1.77898450712783
  H   4.59590290610720     12.59394765100939     -2.79957534660435
  C   6.19466056210963     12.52604669379659     -1.36012776487882
  H   6.92673089484155     12.90657894422947     -2.06478108572644
  C   6.58723602385510     12.22458231293734     -0.06589368797091
  H   7.61272956536606     12.35656083542297      0.25743771020617
  C   5.62323675520951     11.73283034476633      0.81131135900150
  C   4.57365858606016     11.16727483756056      4.90121274599057
  C   4.58021685232527     12.13253956677423      6.79458220722630
  C   4.31450741980164     12.67969977668804      8.05036664652295
  H   3.33786106860997     12.56874537354098      8.51098251070716
  C   5.33208222459747     13.36790860595427      8.69225657062324
  H   5.15183303724764     13.80036444968184      9.67068646755459
  C   6.59363815619055     13.52205321395873      8.09655971962722
  H   7.36479543058071     14.07385817006391      8.62392488351477
  C   6.87045786279860     12.98843778327776      6.84804007388855
  H   7.83171526279149     13.12857041055731      6.36711186225695
  C   5.85841431799983     12.28244346851906      6.20069866276917
  C   4.64501209658239      8.89765741749986      3.85197432624299
  C   4.76518970746562      8.10141537334099      2.71608653582275
  H   4.50147152789555      8.51133461921070      1.74726832068907
  C   5.22927199138835      6.79704863682455      2.80762353055056
  H   5.32175653207184      6.19629490699770      1.90937091318875
  C   5.58129014802891      6.26446371344112      4.04039090192180
  H   5.95082653616679      5.24772339430617      4.11229814089369
  C   5.45718639596070      7.04771089798727      5.17928497772311
  H   5.72903399204992      6.64459711881786      6.14877578056544
  C   4.99219296418435      8.35207226355648      5.08441246943597
  H   4.90654027241971      8.95763742331931      5.97973764022873
  N   11.69083434316614     11.33244936881983      4.70449977629115
  C   13.27283385009074     10.30635095923016      3.08133069198886
  H   14.36366772065101     10.25377079915994      3.02467054758984
  N   11.56959888361585     11.63692645052198      1.84678691233371
  C   12.93850181866422     10.91699760449390      4.40782760453333
  N   13.83752769028349     11.00599639358773      5.38735073120456
  C   13.11683083394537     11.52275635858208      6.43776583157574
  N   13.61968018792692     11.39243561001327      0.88808865157799
  C   13.50194446867546     11.83663423890316      7.74146145452005
  H   14.52577433887595     11.69038272005506      8.07108367484225
  C   12.53912176095379     12.33427607496754      8.60597973765985
  H   12.81268168860389     12.58260551912574      9.62588698350666
  C   11.21225114927876     12.51985956619837      8.18806264542968
  H   10.48267441408566     12.90509550391832      8.89274378979401
  C   10.81701389312244     12.21804110240779      6.89472360322502
  H   9.79185124276814     12.35440143789850      6.57211173463428
  C   11.77782910600394     11.72027923506478      6.01740250807420
  C   12.82261275162254     11.14761615943877      1.92753603533371
  C   12.82004026254826     12.11331552812639      0.03440374600572
  C   13.08791109540978     12.65953064035714     -1.22133585722712
  H   14.06389875712088     12.54417781754148     -1.68226932836869
  C   12.07331723622453     13.35253341568881     -1.86279729000732
  H   12.25527425238606     13.78434417022238     -2.84119754106007
  C   10.81271223048919     13.51253972912885     -1.26663294218514
  H   10.04399651172037     14.06811234574405     -1.79360994042251
  C   10.53380949757074     12.97997880785374     -0.01812462069581
  H   9.57351243401120     13.12471125397079      0.46330646852024
  C   11.54270700149483     12.26900785881134      0.62866491322032
  C   12.74042557361652      8.87864115676876      2.97702484582517
  C   12.61642716834694      8.08324907884642      4.11306229615028
  H   12.88208053099824      8.49211887764293      5.08179935920918
  C   12.14612053872623      6.78109607279548      4.02176981782416
  H   12.05072864688689      6.18096420635542      4.92013344774119
  C   11.79171778986788      6.24993668628853      2.78907379568542
  H   11.41738699894327      5.23494014484055      2.71734330567510
  C   11.91965017241760      7.03233019139063      1.65001145080250
  H   11.64603635742523      6.63027004161035      0.68058117600513
  C   12.39083837098995      8.33447860823711      1.74464276330274
  H   12.47951209120703      8.93945870789000      0.84921558458718
