# Supplementary material for: Analysis of the Geometric and Electronic Structure of Spin-Coupled Iron–Sulfur Dimers with Broken-Symmetry DFT: Implications for FeMoco
Source: J Chem Theory Comput. 2022 Feb 15;18(3):1437–57. doi: 10.1021/acs.jctc.1c00753 (PMC8908755; doi:10.1021/acs.jctc.1c00753)
Supplement: Supplementary file 2 — ct1c00753_si_002.zip [file ct1c00753_si_002.zip › XYZ-files-SI/3-CEWTIJ/r2scan-tight.xyz]

82
Coordinates from ORCA-job CEWTIJ
  Fe  7.31857919345616     11.47359950798241      3.38990731554885
  Fe  10.02778018707258     11.48472288699955      3.29687957936897
  S   8.64794940126719     13.28606192258589      3.33513243942253
  S   8.65812488619102      9.67497299543710      3.26856405663666
  N   5.63375573888059     11.66897880936082      2.17379315839696
  C   4.10992915848810     10.31119162047941      3.60968169812186
  H   3.02226925766915     10.26874057742628      3.72879688653500
  N   5.96471920216092     11.25896875581913      4.97141415069471
  C   4.38766386151170     11.20316343509939      2.43700662938797
  N   3.43254217872017     11.51791749272384      1.55164675737613
  C   4.10748926916170     12.26574603975957      0.61052663949438
  N   3.96095808099184     10.89351413456357      6.02137826348594
  C   3.65098799017504     12.88127604159484     -0.55769090673978
  H   2.60732732019002     12.81450838852799     -0.85191950179734
  C   4.56996479003961     13.58021627368011     -1.33308786524471
  H   4.24121811707221     14.06533228125991     -2.24677521628812
  C   5.92053550176841     13.67342815067475     -0.95376337852388
  H   6.61030917227974     14.22931372893955     -1.58133802388725
  C   6.38818383327128     13.07114547244499      0.20932919882225
  H   7.42409897038861     13.15824111478531      0.51966409614895
  C   5.47539497695918     12.36065021746210      0.99039380934104
  C   4.67295488775376     10.86013449899868      4.88671578390316
  C   4.87244059179143     11.34916307379447      6.95183993017072
  C   4.73489506457409     11.58674216391706      8.32178921741537
  H   3.78485517278992     11.42621722091067      8.82372482573323
  C   5.85115938621977     12.02577061350004      9.02697268871444
  H   5.77106045504363     12.21287606717920     10.09317429523441
  C   7.08677368066477     12.22474607180748      8.38624354845596
  H   7.94042704822404     12.55660901516516      8.96951722967451
  C   7.23638449455048     12.00008380380570      7.02189819064602
  H   8.19011284494465     12.14354362346229      6.52552661851451
  C   6.12086117760584     11.56673733800326      6.30512803223129
  C   4.60408170354984      8.87949444455703      3.35897483620572
  C   4.74799877717093      8.38820205612357      2.06067690622146
  H   4.52266850325226      9.03233274720421      1.21673011829049
  C   5.19203336481749      7.08877748428731      1.83576264471451
  H   5.30540867481533      6.72938241855514      0.81804618922412
  C   5.49845029723447      6.25638770237967      2.90759594864090
  H   5.85277349334046      5.24609593524658      2.73306128560873
  C   5.34935294533899      6.73454666436928      4.20604238917172
  H   5.58637155625743      6.09649695555729      5.05130468598022
  C   4.90493642760924      8.03373640460118      4.42843700139221
  H   4.80259215068459      8.40121628780726      5.44471043072201
  N   11.66567963633164     11.71424509622501      4.62435251201382
  C   13.22003305124042     10.25210592250410      3.32556512144748
  H   14.31148424998613     10.17137902953619      3.28513465987952
  N   11.51441724263522     11.27368050428346      1.82242622190879
  C   12.89647764348771     11.16758557737174      4.46811868809329
  N   13.80266023136102     11.45042187155939      5.41453559635457
  C   13.11096927545004     12.27007549890140      6.27904161063842
  N   13.59635348405175     10.87990947065570      0.95055881983942
  C   13.52266277353671     12.89907733739635      7.45678790110321
  H   14.53384559179293     12.77061198219615      7.83290899900107
  C   12.60364781591799     13.69592011460329      8.13076682031107
  H   12.89802182082214     14.19431208650370      9.04906923559833
  C   11.29930838598019     13.87694271491469      7.63808505138835
  H   10.61131911634744     14.51662177804364      8.18232260321822
  C   10.87640446939924     13.26052593384439      6.46495992653345
  H   9.88192792658517     13.42270997122814      6.06277353814668
  C   11.78465152202247     12.44201491497439      5.79108210910566
  C   12.77988404151322     10.82788964910089      2.01176039910354
  C   12.79343628344982     11.40681597890491     -0.03988013803635
  C   13.07261993488673     11.70285388763756     -1.37629101117493
  H   14.06071457024708     11.52730893243131     -1.79250762506948
  C   12.04851525857220     12.22513548751648     -2.15972366011288
  H   12.23924408862364     12.46167437833347     -3.20175702728384
  C   10.76644753336538     12.45067934528280     -1.62849097719694
  H   9.98986781328081     12.85398570763744     -2.27097353747424
  C   10.47537353333953     12.16667787438360     -0.29831921482074
  H   9.48582031696091     12.33735606559471      0.11356175953867
  C   11.49710699451590     11.64584508857742      0.49634639666925
  C   12.66672320418336      8.83959894213943      3.54094799202665
  C   12.36968757999550      8.37045767702518      4.82103382532797
  H   12.51068080992890      9.02359185179368      5.67625614527742
  C   11.88363641583196      7.08034176459046      5.01083967513395
  H   11.65145232223850      6.73661708764220      6.01367240278376
  C   11.68875867102960      6.23672420532497      3.92193283989874
  H   11.30386011671902      5.23319570733890      4.06838840478724
  C   11.99151825366054      6.69322856498930      2.64224984857930
  H   11.84448295838848      6.04487501705090      1.78450153066481
  C   12.47693070956546      7.98298461508561      2.45494785194731
  H   12.70161056679910      8.33471492802870      1.45268312167960
