# Supplementary material for: Analysis of the Geometric and Electronic Structure of Spin-Coupled Iron–Sulfur Dimers with Broken-Symmetry DFT: Implications for FeMoco
Source: J Chem Theory Comput. 2022 Feb 15;18(3):1437–57. doi: 10.1021/acs.jctc.1c00753 (PMC8908755; doi:10.1021/acs.jctc.1c00753)
Supplement: Supplementary file 2 — ct1c00753_si_002.zip [file ct1c00753_si_002.zip › XYZ-files-SI/3-CEWTIJ/TPSSh-tight.xyz]

82
Coordinates from ORCA-job TPSSh-tight
  Fe  7.34964015784044     11.49078288864570      3.46240000503199
  Fe  10.04940249360768     11.48372037018599      3.36598575875762
  S   8.70416943717619     13.32634268727536      3.41308531780350
  S   8.69480680104208      9.65690083414484      3.41528349253954
  N   5.69382538056761     11.68794022167781      2.17848799889947
  C   4.13806860104996     10.31589593142874      3.57572563352638
  H   3.04877042395568     10.26679433568087      3.65534514598227
  N   5.93308148119844     11.30336958408957      4.99849822497341
  C   4.45130419708989     11.18944148050134      2.39502256590457
  N   3.52942246322383     11.46319553883606      1.46032247470622
  C   4.22579475573900     12.21737758813751      0.53539943775777
  N   3.88625341411654     10.96036323354777      5.96690063006047
  C   3.80687890477959     12.80054436433472     -0.66563436946881
  H   2.78321608291074     12.69464492888667     -1.01091931478222
  C   4.74005357202239     13.52016582724272     -1.40508866636866
  H   4.44211790891090     13.97937606802439     -2.34171009092236
  C   6.06634185323173     13.67040900707133     -0.95725419936443
  H   6.76556487505064     14.24541201242276     -1.55528267197460
  C   6.49478835454023     13.10133935666150      0.23731913688696
  H   7.50530527980382     13.23704049883432      0.60341381379424
  C   5.57011388452908     12.36172049344510      0.97862770885021
  C   4.64808735112803     10.89411433875718      4.86520278082697
  C   4.75357203252095     11.45337096538060      6.92523246750919
  C   4.55282263182670     11.73804841450885      8.28043641459690
  H   3.58405466419271     11.58756261397055      8.74641670657590
  C   5.63377221627765     12.21367123840258      9.01705626362198
  H   5.50536982511562     12.43851060343751     10.07052866856197
  C   6.89590290771478     12.40502513224073      8.42316283795084
  H   7.71798215057534     12.76983617152481      9.03009507029479
  C   7.10801872176925     12.13236034555797      7.07586966643976
  H   8.07800246883608     12.27326037368515      6.61512110340064
  C   6.02808971149696     11.65917112227471      6.32782454325517
  C   4.65289383323381      8.88420020638583      3.37113121757578
  C   4.88689044926389      8.38083010832881      2.09063500615423
  H   4.71602687960889      9.01526427033944      1.22842175733984
  C   5.34885695610951      7.07958803254689      1.90992059234334
  H   5.53159291016208      6.70971892559570      0.90691607760256
  C   5.58411251857760      6.25935096856140      3.01005372962290
  H   5.95102673722545      5.24869367855013      2.87112589732837
  C   5.34674329041724      6.75133105127845      4.29149872392414
  H   5.52764847323219      6.12343078737247      5.15708770749315
  C   4.88506799105656      8.05236269838181      4.46860193448195
  H   4.71351468493517      8.43197747101731      5.46980810824415
  N   11.70588883314929     11.67536558229543      4.64995740038301
  C   13.25515906314345     10.29505831998025      3.25396055241813
  H   14.34420157102974     10.24022775583524      3.17462966772558
  N   11.46518758041731     11.28986687563777      1.83008782151639
  C   12.94604475110770     11.17077010760321      4.43412535896143
  N   13.86896839222685     11.44069457696478      5.36889557227761
  C   13.17601214184348     12.19900979992681      6.29301665252106
  N   13.51129460419279     10.93885226078820      0.86299714903681
  C   13.59740104614290     12.78109740979873      7.49370888904071
  H   14.62042738990532     12.67049440344574      7.83940446829795
  C   12.66752592512318     13.50585095822759      8.23230971736094
  H   12.96742140208690     13.96435864191700      9.16865007747474
  C   11.34214313075039     13.66228686842678      7.78391899037164
  H   10.64557310645443     14.24123490910218      8.38123708181891
  C   10.91128816197973     13.09436376235846      6.58967145304469
  H   9.90159075696356     13.23482247466720      6.22311636620042
  C   11.83254105521187     12.34958246486710      5.84927019692251
  C   12.74844810234552     10.87545301746451      1.96414778054306
  C   12.64660722062080     11.43555991614009     -0.09581047294085
  C   12.84947035863106     11.71971549758762     -1.45080868954274
  H   13.81796674507188     11.56545565555274     -1.91611907627109
  C   11.77097801468400     12.19981206117555     -2.18811547334880
  H   11.90104225503635     12.42436133077930     -3.24144562179629
  C   10.50921719054976     12.39614147675862     -1.59507611902203
  H   9.68904559203700     12.76439242013346     -2.20251228094555
  C   10.29504377594665     12.12405318658388     -0.24799497744410
  H   9.32528716869095     12.26879241574617      0.21203433745929
  C   11.37250121950641     11.64635034543420      0.50076054176519
  C   12.73256535826537      8.86627175451233      3.45887628020409
  C   12.49390473012518      8.36506348146883      4.73934015471099
  H   12.66671384149676      8.99920658456930      5.60137926247730
  C   12.02477541347582      7.06640679494633      4.92023568697371
  H   11.83850115964064      6.69822032535311      5.92320750752009
  C   11.78693330077587      6.24666688595864      3.82029858476770
  H   11.41448576157368      5.23805107911352      3.95933771305625
  C   12.02893075396308      6.73647895734845      2.53887573396035
  H   11.84607507685518      6.10892238825554      1.67344705159771
  C   12.49771221824687      8.03493211798660      2.36159515204836
  H   12.67276610306310      8.41297336610691      1.36039520111421
