# Supplementary material for: Analysis of the Geometric and Electronic Structure of Spin-Coupled Iron–Sulfur Dimers with Broken-Symmetry DFT: Implications for FeMoco
Source: J Chem Theory Comput. 2022 Feb 15;18(3):1437–57. doi: 10.1021/acs.jctc.1c00753 (PMC8908755; doi:10.1021/acs.jctc.1c00753)
Supplement: Supplementary file 2 — ct1c00753_si_002.zip [file ct1c00753_si_002.zip › XYZ-files-SI/3-CEWTIJ/TPSS-tight.xyz]

82
Coordinates from ORCA-job TPSS-tight
  Fe  7.39101993315283     11.46514344576059      3.45125026517800
  Fe  10.00778777895877     11.45832333457759      3.37681406515022
  S   8.70398030816567     13.27649133400514      3.41366314679237
  S   8.69462546558621      9.64874179084267      3.41382573460975
  N   5.73259814627229     11.71782966397696      2.19680814999907
  C   4.17136800562766     10.29636010034434      3.54864326483778
  H   3.07951289447822     10.24723484923505      3.63134166614351
  N   5.97806303164311     11.26050658026659      4.98382348398467
  C   4.48422633099082     11.20934040049254      2.39493956060202
  N   3.55661693290705     11.52339618994899      1.46816158183462
  C   4.25488345270137     12.32063990812238      0.57484295830061
  N   3.93648695534920     10.86855690065031      5.97084259675911
  C   3.83320447432973     12.95971362123976     -0.60055225861906
  H   2.80693697787774     12.86832482370533     -0.95044320127687
  C   4.76714767556981     13.71727838005783     -1.30862599277141
  H   4.46646578153374     14.21997418059992     -2.22477508664219
  C   6.09664202493507     13.85059860753148     -0.85368761647029
  H   6.79543498220833     14.45635822579761     -1.42594243725198
  C   6.52886373218452     13.22596531378664      0.31663198664010
  H   7.54063652926677     13.34862594781013      0.69257147155127
  C   5.60475713511004     12.44773223576779      1.02433815679229
  C   4.68998950950839     10.84000256333554      4.85324657119648
  C   4.81387826846052     11.34667396991882      6.93421104694688
  C   4.62621363264350     11.59468590053498      8.30195497550430
  H   3.66236780346018     11.42213339002792      8.77650037478595
  C   5.71445992341108     12.06339726418351      9.04048039667132
  H   5.59567285993536     12.25997674179436     10.10329658082991
  C   6.97093610133766     12.28318976589058      8.43604320615674
  H   7.79828944845158     12.64103844754422      9.04449668674679
  C   7.17079153589965     12.04702530752696      7.07554749227846
  H   8.13599602234834     12.20923666853261      6.60535244114158
  C   6.08422528698718     11.58219242914575      6.32597189557459
  C   4.68255266783271      8.86597897100276      3.30072528007221
  C   4.93275504874432      8.40444130552659      2.00358687095071
  H   4.77646865962628      9.07134441084948      1.16016897012978
  C   5.39348170739361      7.10468820777207      1.78456347646183
  H   5.58962385069144      6.76731259681754      0.76997913595966
  C   5.61055638912024      6.24426852465918      2.86238901830624
  H   5.97642856569881      5.23507436381257      2.69386882967826
  C   5.35587343235223      6.69430391623562      4.16006651161625
  H   5.52215887744055      6.03453905367324      5.00785353834871
  C   4.89562591128439      7.99400470511362      4.37548560305391
  H   4.71068870225893      8.34248320599958      5.38832885530444
  N   11.66710977192165     11.70444449266107      4.63179500955406
  C   13.22200431849759     10.27560898198756      3.28060568998029
  H   14.31362079030638     10.22112145196118      3.19815628421314
  N   11.42000695188714     11.24736168751546      1.84480897496589
  C   12.91327267181085     11.19051787597286      4.43388539023953
  N   13.84225281625537     11.50099196455320      5.36048789920485
  C   13.14745235630740     12.30166589695239      6.25344205144349
  N   13.46008215231425     10.84641321889831      0.85830760078412
  C   13.57192373678493     12.93956168841463      7.42847082281303
  H   14.59781384312639     12.84398924409371      7.77835202801590
  C   12.64128028675278     13.70150339591518      8.13619835172173
  H   12.94417744920376     14.20342237768213      9.05204343313539
  C   11.31233935508293     13.84026827886097      7.68127316083206
  H   10.61618479311510     14.44935379714875      8.25321350930301
  C   10.87738574077542     13.21684820488005      6.51132292705734
  H   9.86615489347364     13.34371393610949      6.13533522025296
  C   11.79810391447441     12.43430001168498      5.80395397216461
  C   12.70621809926702     10.82130122242931      1.97573363290392
  C   12.58493408639870     11.32807343360807     -0.10535498997171
  C   12.77392191447769     11.57487984923797     -1.47313380026508
  H   13.73711631586062     11.39809126945896     -1.94744286062268
  C   11.68780931273661     12.04793141256123     -2.21202550070252
  H   11.80763158084694     12.24365385290303     -3.27488368930802
  C   10.43216401647791     12.27325638318737     -1.60790601222257
  H   9.60645337883235     12.63437983965421     -2.21665659230235
  C   10.23103218729742     12.03838081404539     -0.24737411014409
  H   9.26639620176305     12.20476380897373      0.22253142458326
  C   11.31547917384411     11.56918989641936      0.50255987377241
  C   12.70359920332339      8.84792839251221      3.52901787013721
  C   12.45064092265954      8.38832460462058      4.82630697499501
  H   12.61003516781580      9.05485341084303      5.66943714063268
  C   11.98328821212933      7.09103128539576      5.04585367031518
  H   11.78511993553632      6.75517588146246      6.06054864161454
  C   11.76224823962645      6.23116499210159      3.96839508732190
  H   11.39124283318426      5.22391177323854      4.13730516822946
  C   12.01963475863812      6.67924772565339      2.67057407835510
  H   11.85029677646832      6.01989613884596      1.82306976357186
  C   12.48648436450388      7.97650291774352      2.45463149856450
  H   12.67340472248013      8.32352204538730      1.44165215099942
