# Supplementary material for: Analysis of the Geometric and Electronic Structure of Spin-Coupled Iron–Sulfur Dimers with Broken-Symmetry DFT: Implications for FeMoco
Source: J Chem Theory Comput. 2022 Feb 15;18(3):1437–57. doi: 10.1021/acs.jctc.1c00753 (PMC8908755; doi:10.1021/acs.jctc.1c00753)
Supplement: Supplementary file 2 — ct1c00753_si_002.zip [file ct1c00753_si_002.zip › XYZ-files-SI/3-CEWTIJ/wB97M-D3BJ-tight.xyz]

82
Coordinates from ORCA-job wB97M-D3BJ-tight
  Fe  7.29440632167382     11.47577850891344      3.48649990477652
  Fe  10.10118345862396     11.46997648675156      3.34077422323687
  S   8.70090929177188     13.33521295072479      3.41255205543935
  S   8.69367522310533      9.62181968771779      3.41312768635710
  N   5.66659938348279     11.35707394942538      2.12049054570729
  C   4.08867904026023     10.30703059108339      3.73791364083540
  H   3.00233391776924     10.24646829122269      3.79741251874847
  N   5.80057761039197     11.60566562609446      5.00183651463348
  C   4.41760835149720     10.94392827340326      2.41673151254107
  N   3.51063347164992     11.05894766577730      1.44782161469630
  C   4.23096009563847     11.59972330967087      0.39806868755246
  N   3.73718332246000     11.38051358073077      5.94068552648465
  C   3.83526542011212     11.94934593840480     -0.89523227994019
  H   2.81029885914494     11.81518995262664     -1.21772476187372
  C   4.79040100775848     12.46800869571500     -1.75285877574278
  H   4.51045023023412     12.74425721874466     -2.76106322204793
  C   6.12287717015287     12.64047556484173     -1.33906538858978
  H   6.84548219269873     13.04432751791638     -2.03642480123506
  C   6.52593172627701     12.30255588696257     -0.05922523878039
  H   7.55034649149511     12.43016850945270      0.25987602152414
  C   5.56918985380889     11.77980005349476      0.81175615666807
  C   4.54076116956324     11.13529455560241      4.90699809476618
  C   4.54485970336440     12.08675943856771      6.81278323766822
  C   4.27228682631213     12.62622269370169      8.07241995572222
  H   3.29253063330834     12.51994854426586      8.52118352457270
  C   5.28868503196634     13.29866162875391      8.72863649161578
  H   5.10466905449946     13.72421057785334      9.70654411306416
  C   6.55915995533922     13.44492128106414      8.14433878657108
  H   7.32936726205176     13.98273957376902      8.68208342540527
  C   6.84051887456933     12.91888487839066      6.89574549651639
  H   7.80667790474597     13.04879713681335      6.42939929814393
  C   5.82462623942357     12.22856808088958      6.23259828832333
  C   4.63596312941971      8.87950765405287      3.81842014512048
  C   4.77482098514093      8.10784664694562      2.66835607259910
  H   4.51497327241564      8.53164787126603      1.70750562256041
  C   5.25454365620743      6.80738640537682      2.73847191985697
  H   5.36135211252773      6.22659819421696      1.83192274006186
  C   5.60313813656687      6.25560619291983      3.96385935738651
  H   5.98339493139311      5.24458196814930      4.01923389959378
  C   5.46072157087689      7.01516136712566      5.11674944844490
  H   5.72927019180248      6.59755519101913      6.07803300687888
  C   4.98012949627062      8.31560854919667      5.04307935742454
  H   4.88060672348122      8.90087916203044      5.94721449363663
  N   11.72804872401530     11.34512718316812      4.70836968787526
  C   13.30253582478050     10.28738594365971      3.09210921877675
  H   14.38872399583093     10.22322703990566      3.03344906381684
  N   11.59669937579647     11.59230580601481      1.82610661167002
  C   12.97522698855658     10.92590657444934      4.41282192941576
  N   13.88229976667003     11.03660180952530      5.38212703031133
  C   13.16415643682988     11.58089433637749      6.43147453898291
  N   13.66011115121289     11.35808859076245      0.88933761649829
  C   13.56127059685933     11.92854605709013      7.72486534333079
  H   14.58545711742344     11.78912652950228      8.04761978131974
  C   12.60861160479852     12.45229561756276      8.58210057860114
  H   12.88966864707510     12.72725544941494      9.59035098725354
  C   11.27717782559717     12.63148790638956      8.16780857804656
  H   10.55640531149357     13.03919727623526      8.86481204296440
  C   10.87282439314281     12.29539820783613      6.88789638558651
  H   9.84911914521341     12.42807539928104      6.56860857337075
  C   11.82702177904504     11.76752063151040      6.01720373682867
  C   12.85448100939986     11.11668817439924      1.92230772602752
  C   12.85630630297212     12.06731626897503      0.01614658077276
  C   13.13258374625669     12.60500729034858     -1.24343597616447
  H   14.11240172514695     12.49435047062530     -1.69101986402649
  C   12.11977891168124     13.28136932873352     -1.90113041183265
  H   12.30667378900675     13.70563833010352     -2.87904857783837
  C   10.84930677542466     13.43325373444790     -1.31828533704530
  H   10.08196140797578     13.97401781434004     -1.85715188382195
  C   10.56434486342694     12.90904083505182     -0.06972578075934
  H   9.59814431822445     13.04320992791859      0.39529761395694
  C   11.57654943225778     12.21478455626855      0.59495555639153
  C   12.75122588474506      8.86145226639994      3.01171322517915
  C   12.60835812075050      8.09095053858105      4.16203829719383
  H   12.86720126118714      8.51486248232612      5.12310683264761
  C   12.12633519979051      6.79133317765796      4.09184331520727
  H   12.01657069010326      6.21139570112841      4.99858617877496
  C   11.77945873735552      6.23925879983603      2.86611132468514
  H   11.39758862498508      5.22884921151331      2.81063282456862
  C   11.92564161363014      6.99776759583938      1.71299310281607
  H   11.65842742250747      6.57993730285212      0.75143622821164
  C   12.40853273912140      8.29735431505382      1.78673213258131
  H   12.51132943845020      8.88174066726061      0.88238727089768
