# Supplementary material for: Analysis of the Geometric and Electronic Structure of Spin-Coupled Iron–Sulfur Dimers with Broken-Symmetry DFT: Implications for FeMoco
Source: J Chem Theory Comput. 2022 Feb 15;18(3):1437–57. doi: 10.1021/acs.jctc.1c00753 (PMC8908755; doi:10.1021/acs.jctc.1c00753)
Supplement: Supplementary file 2 — ct1c00753_si_002.zip [file ct1c00753_si_002.zip › XYZ-files-SI/3-CEWTIJ/wB97X-D3BJ-tight.xyz]

82
Coordinates from ORCA-job wB97X-D3BJ-tight
  Fe  7.32393870613850     11.47663668709179      3.50386973579597
  Fe  10.07435410312093     11.47016466866912      3.32634063507478
  S   8.70339934759358     13.32545708732809      3.41440931708134
  S   8.69495455575027      9.63016253484820      3.41632396560297
  N   5.73280567900337     11.29899194222369      2.13217683889498
  C   4.11324698161520     10.34958975469150      3.76922830229624
  H   3.02276753596081     10.30769378529392      3.82194248015972
  N   5.83770601614026     11.67181902623248      4.99909220957341
  C   4.46844792537939     10.93484078054431      2.42901785485382
  N   3.57795554488704     11.03689241477548      1.44028367467170
  C   4.33096690855612     11.50764956399556      0.37581995633511
  N   3.77380182204823     11.48439228627235      5.94730825293695
  C   3.96865963776308     11.80701561665824     -0.94231083194891
  H   2.94175274842197     11.69528194519785     -1.27787970006994
  C   4.95921216340465     12.24236483229964     -1.81022330469944
  H   4.70478574787827     12.47753568373209     -2.83896740881982
  C   6.29452352375609     12.37952212381441     -1.38409538610232
  H   7.04663407300041     12.71380436614499     -2.09230599976964
  C   6.66434652908423     12.09212216688576     -0.07962110741363
  H   7.69154131657592     12.18456650666159      0.25129702899929
  C   5.67065169525448     11.66087134212297      0.80241661443363
  C   4.57380201819278     11.20686586478245      4.91627456822134
  C   4.58855111721631     12.20745161206325      6.80245778390078
  C   4.32133917439822     12.77924469188443      8.05163273129109
  H   3.33947574763301     12.68838298839373      8.50696015683711
  C   5.34429241999332     13.46346317145457      8.68980510107378
  H   5.16468382771409     13.91440929712773      9.66080663102784
  C   6.61496389907388     13.59169227636325      8.09628089349219
  H   7.39088231991743     14.14319626622838      8.61849678620200
  C   6.89046976806525     13.03378274132237      6.85771463197301
  H   7.85493770219714     13.15582407410432      6.37987221186756
  C   5.86964234733073     12.32768746760657      6.21483336233609
  C   4.63942808460643      8.91527099990372      3.89788747498778
  C   4.74761725676907      8.09723653860039      2.77408477258756
  H   4.47849571824337      8.48883343952728      1.79886198526877
  C   5.20848668774360      6.79088260342806      2.88597290297079
  H   5.29115430496261      6.17282059174902      1.99774641094849
  C   5.56904573408388      6.27890886953032      4.12759627045701
  H   5.93521643862488      5.26144441718659      4.21546481515518
  C   5.45738205631296      7.08486212653395      5.25428669659084
  H   5.73578132570356      6.69846247324210      6.22947244634590
  C   4.99533567360802      8.39145205913994      5.13886537104659
  H   4.92025155034578      9.01211437254351      6.02500211276501
  N   11.66553411710027     11.28683655594816      4.69679855566309
  C   13.27970537082412     10.32916616939108      3.05922299992667
  H   14.36994872781385     10.28229053538206      3.00585509878855
  N   11.56065910776227     11.65903415156995      1.83011357741743
  C   12.92797507878626     10.91656390410201      4.39940131458827
  N   13.81954806110238     11.01505657453240      5.38751415986965
  C   13.06944743269830     11.49007938132283      6.45212650837843
  N   13.62293834631289     11.46137544233670      0.88041018801719
  C   13.43404525922523     11.78864296249049      7.76979793070852
  H   14.46061139654124     11.67216294102623      8.10479294664549
  C   12.44618757508733     12.22948858307140      8.63800980407655
  H   12.70241133769515     12.46423307452399      9.66640525897937
  C   11.11130957007628     12.37290909915525      8.21259754967261
  H   10.36129757502676     12.71144212513894      8.92101065107656
  C   10.73925421284781     12.08625376128343      6.90859382615648
  H   9.71231936791763     12.18347745538628      6.57821923668192
  C   11.73025269318659     11.64944961204208      6.02625181807563
  C   12.82238647584377     11.18811644753176      1.91216143286491
  C   12.81101351944776     12.18799236534760      0.02559852888422
  C   13.07996530787267     12.75798412330395     -1.22402886327860
  H   14.06098210291171     12.66215117697260     -1.68016349585531
  C   12.05981281661344     13.44689817483572     -1.86163038342279
  H   12.24079977924810     13.89653384206880     -2.83298497676050
  C   10.79033165160194     13.58174331573924     -1.26701860521505
  H   10.01672025321308     14.13690815147763     -1.78878108637352
  C   10.51313574793948     13.02571987046681     -0.02798395921491
  H   9.54982164971046     13.15291872570485      0.45081964341080
  C   11.53100082369108     12.31474957036430      0.61422384530024
  C   12.74701296498984      8.89724411492952      2.93122282861119
  C   12.63557720516105      8.08004081593397      4.05528628490920
  H   12.90674422909147      8.47073826408482      5.03030580558308
  C   12.16892620544544      6.77569574455429      3.94390268552889
  H   12.08377842132873      6.15826786188679      4.83233660290834
  C   11.80589318830119      6.26492286307411      2.70250931484008
  H   11.43529546947365      5.24902835376921      2.61502871416737
  C   11.92084157271343      7.07003162462186      1.57553787702471
  H   11.64061130832508      6.68451635733313      0.60052780493843
  C   12.38859758331408      8.37463093439391      1.69045501248159
  H   12.46622875968265      8.99471591469365      0.80413531870964
