# Supplementary material for: Analysis of the Geometric and Electronic Structure of Spin-Coupled Iron–Sulfur Dimers with Broken-Symmetry DFT: Implications for FeMoco
Source: J Chem Theory Comput. 2022 Feb 15;18(3):1437–57. doi: 10.1021/acs.jctc.1c00753 (PMC8908755; doi:10.1021/acs.jctc.1c00753)
Supplement: Supplementary file 2 — ct1c00753_si_002.zip [file ct1c00753_si_002.zip › XYZ-files-SI/4-MUWQUS/a-crystal.xyz]

124
Fe2C50N4H66S2
Fe       5.504902391     10.536652047      7.907709083
Fe       3.059607337     10.660897953      6.819980818
S        3.727752599      9.333422582      8.416727501
S        4.836757129     11.864127418      6.310962399
N        2.273159467      9.740415542      5.233631883
H        1.962263293      9.736741300      2.533162663
C        1.136622850      9.870003231      3.045538994
H        0.556173733     10.499853100      2.569981888
H        0.674462200      9.013198260      3.148780101
N        1.430239008     11.805480863      7.106404931
C        1.474986395     10.428770649      4.411974063
C        0.869520968     11.645086068      4.767795051
H        0.508289535     12.151848830      4.050114723
C        0.727589218     12.210071434      6.047484027
C       -0.346284245     13.275036346      6.200210171
H       -1.028889964     12.961595240      6.829229807
H       -0.759841420     13.449138890      5.328478206
H        0.058166315     14.100610260      6.540567085
C        2.659078275      8.397762725      4.863083205
C        1.879693596      7.326579865      5.325679945
C        2.247670110      6.031126926      4.952185729
H        1.740032501      5.290908480      5.262203601
C        3.349363759      5.812226893      4.132295232
H        3.582246190      4.927723790      3.876327982
C        4.104108179      6.879735511      3.690611812
H        4.857823446      6.716797010      3.135525180
C        3.787717249      8.196244683      4.040983555
C        4.648948171      9.345010576      3.551287866
H        5.439350715      9.418778050      4.141426400
H        4.133535329     10.184716190      3.639212174
C        5.129176231      9.221782152      2.112981670
H        5.676136469      8.414014180      2.019166285
H        5.664491441     10.008069940      1.879253231
H        4.354893200      9.162994280      1.514006522
C        0.635343567      7.524706299      6.186807973
H        0.460601804      8.494564870      6.281359743
H       -0.142580852      7.119550460      5.727598602
C        0.770062422      6.910542617      7.564877917
H        0.952314660      5.950858870      7.478720931
H       -0.062028579      7.041826110      8.063410220
H        1.509774833      7.341418150      8.044264224
C        1.096627766     12.333582492      8.411425533
C        1.557286804     13.605294175      8.797732839
C        1.186263478     14.071922909     10.065934216
C        0.421570639     13.299484187     10.918372908
H        0.180988797     13.635677330     11.773315306
C        0.005971099     12.038371279     10.531918325
H       -0.505869002     11.508856480     11.132660796
C        0.327472559     11.533163004      9.273879053
C       -0.171665538     10.164225225      8.870340350
H        0.505031963      9.738154470      8.285798338
H       -0.262561045      9.605316490      9.681983341
H       -2.163322217     10.604427680      8.724683497
C       -1.485687620     10.188955700      8.151776360
H       -1.756336833      9.271808370      7.936752087
H       -1.394869817     10.706175920      7.324080187
N        6.291350261     11.457134458      9.494058017
C        7.427886878     11.327546769     11.682150906
H        6.602246435     11.460808700     12.194527238
H        8.008335995     10.697696900     12.157708013
H        7.890047528     12.184351740     11.578909800
N        7.134270720      9.392069137      7.621284970
C        7.089523333     10.768779351     10.315715837
C        7.694988760      9.552463932      9.959894849
H        8.056220193      9.045701170     10.677575178
C        7.836920509      8.987478566      8.680205873
C        8.910793973      7.922513654      8.527479729
H        9.593399692      8.235954760      7.898460094
H        9.324351148      7.748411110      9.399211694
H        8.506343413      7.096939740      8.187122816
C        5.905431453     12.799787275      9.864606695
C        6.684816132     13.870970135      9.402009956
C        4.776792479     13.001305317     10.686706346
C        3.915561557     11.852539424     11.176402035
H        3.125159012     11.778771950     10.586263500
H        4.430974399     11.012833810     11.088477726
C        3.435333497     11.975767848     12.614708230
H        2.888373259     12.783535820     12.708523615
H        2.900018287     11.189480060     12.848436669
H        4.209616528     12.034555720     13.213683379
C        7.929166161     13.672843701      8.540881927
H        8.103907924     12.702985130      8.446330158
H        8.707090580     14.077999540      9.000091298
C        7.467881962      8.863967508      6.316264368
C        7.007222924      7.592255825      5.929957061
C        7.378246250      7.125627091      4.661755684
H        7.097599795      6.261756270      4.382960514
C        8.142939089      7.898065813      3.809316993
H        8.383520931      7.561872670      2.954374594
C        8.558538629      9.159178721      4.195771576
H        9.070378730      9.688693520      3.595029105
C        8.237037169      9.664386996      5.453810847
C        8.736175266     11.033324775      5.857349550
H        8.059477765     11.459395530      6.441891562
H        8.827070773     11.592233510      5.045706560
C       10.050197348     11.008594300      6.575913541
H       10.727831945     10.593122320      6.003006403
H       10.320846561     11.925741630      6.790937813
H        9.959379545     10.491374080      7.403609713
C        6.112424182      6.742658021      6.809641979
H        6.153021429      7.092700230      7.734982736
H        5.178162580      6.835503290      6.494911246
C        6.475660628      5.265754054      6.830702576
H        7.407967393      5.162310010      7.112001453
H        5.891145662      4.794885810      7.459574935
H        6.361931938      4.888155030      5.932313492
H        1.466909933     14.935793730     10.344729386
C        2.452085546     14.454891979      7.918047921
H        2.411488299     14.104849770      6.992707165
H        3.386347148     14.362046710      8.232778654
C        2.088849100     15.931795946      7.896987325
H        1.156542335     16.035239990      7.615688447
H        2.673364066     16.402664190      7.268114966
H        2.202577790     16.309394970      8.795376409
C        6.316839618     15.166423074      9.775504171
H        6.824477227     15.906641520      9.465486299
C        5.215145968     15.385323107     10.595394668
H        4.982263538     16.269826210     10.851361919
C        4.460401549     14.317814489     11.037078088
H        3.706686282     14.480752990     11.592164721
C        7.794447306     14.287007383      7.162811983
H        7.054734895     13.856131850      6.683425677
H        7.612195068     15.246691130      7.248968969
H        8.626538307     14.155723890      6.664279680
