# Supplementary material for: Analysis of the Geometric and Electronic Structure of Spin-Coupled Iron–Sulfur Dimers with Broken-Symmetry DFT: Implications for FeMoco
Source: J Chem Theory Comput. 2022 Feb 15;18(3):1437–57. doi: 10.1021/acs.jctc.1c00753 (PMC8908755; doi:10.1021/acs.jctc.1c00753)
Supplement: Supplementary file 2 — ct1c00753_si_002.zip [file ct1c00753_si_002.zip › XYZ-files-SI/4-MUWQUS/B3LYP-star-tight.xyz]

124
Coordinates from ORCA-job B3LYP-star-tight-tight
  Fe  1.03620073661483     -0.11529676222334      0.37288245585798
  Fe  -1.29079760298106     -0.28505342191044     -1.02633988069478
  S   0.58665614351616     -1.42847082274962     -1.36022790840166
  S   -0.83318670484688      1.01125437029257      0.69681736385578
  N   1.87423807516415     -1.06425454514065      1.92169705998178
  C   3.71276776027075     -1.72813589702997      3.40364857226248
  H   3.22767310843133     -1.41213471495907      4.33190605278758
  H   4.78504713014007     -1.56726557831657      3.49910143984249
  H   3.52034786773924     -2.79650632419033      3.29338960338202
  N   2.53019630719895      1.19571538096227      0.22348550118007
  C   3.15927846287369     -0.93569572995458      2.24553688212977
  C   4.04469722852424     -0.04928549404769      1.61583914666901
  H   5.06930872811234     -0.09192831434566      1.95656382299177
  C   3.73912728884920      0.99979534446222      0.74219972831258
  C   4.83866403787335      1.98151796458752      0.42940073109150
  H   4.96800922618520      2.08913496732240     -0.65012557728798
  H   5.77998185798846      1.66050201805011      0.87256321646883
  H   4.58681988717429      2.97124683057215      0.82012436123258
  C   1.06616363896743     -1.94202709011276      2.71039156811295
  C   1.05152802751022     -3.31763181013991      2.39900317676525
  C   0.33416818629249     -4.17211521473232      3.23126603600574
  H   0.30814953041637     -5.23292812339793      3.01732346757952
  C   -0.35239554992627     -3.68323428244378      4.33738780269022
  H   -0.90519958415558     -4.36505278300406      4.97442667330259
  C   -0.34971743929537     -2.32605039354379      4.61254043191751
  H   -0.89801104718849     -1.95089719035200      5.46952250546209
  C   0.35316269380688     -1.42943748311053      3.80476572070841
  C   0.37819963369447      0.04044215511774      4.15282262468905
  H   0.88943955536959      0.58948656417137      3.36314629388422
  H   0.98031861599199      0.17732309532514      5.05972905354804
  C   -1.00933747076383      0.64815205887512      4.37080982838849
  H   -1.62686004827517      0.52021238283875      3.47913977615173
  H   -0.92603688896428      1.71897640598934      4.57573298928691
  H   -1.52821624529684      0.18462637405181      5.21318612129450
  C   1.83603543981262     -3.82895531478088      1.21337859009941
  H   1.48639738938465     -3.30172924295553      0.31969461233449
  H   2.88311838323889     -3.52635580005000      1.32200833683582
  C   1.78024852445514     -5.33244759064408      0.97177891612803
  H   2.18273385524957     -5.89459857378483      1.81927131456266
  H   2.37384108305831     -5.58701259873885      0.09031831181332
  H   0.75883925951341     -5.67779837259197      0.79630939778578
  C   2.24536860932099      2.43503815249998     -0.42527065297310
  C   1.77588815385553      3.50369360930203      0.36230738462517
  C   1.47349589828972      4.70638552812510     -0.27246470383252
  H   1.09724445678176      5.54024409940309      0.30769207203314
  C   1.65115089560523      4.85175890254964     -1.64314914877174
  H   1.40754380295548      5.79266413942362     -2.12450683011210
  C   2.12935438388788      3.79237883938148     -2.39954093526973
  H   2.26030105286462      3.91732706467259     -3.46540925449758
  C   2.42268835511666      2.56210115889977     -1.81108057792259
  C   2.91723428496991      1.39996719682768     -2.63939130667104
  H   3.44583094496541      0.69845981653828     -1.99260730602737
  H   2.04906144742939      0.84689376211098     -3.01216429004620
  C   3.81963759735805      1.78298414046697     -3.81054947031688
  H   3.29423941294057      2.38692285871312     -4.55338228298237
  H   4.18199562065434      0.88385935895946     -4.31541099878734
  H   4.68762515074149      2.35266428714202     -3.46549786085225
  C   1.64281938541011      3.33959191474259      1.85820642023763
  H   2.63528691327057      3.45157595980493      2.31512689006670
  H   1.34451520098122      2.31163791273029      2.06567882493373
  C   0.66177727611865      4.28623853387133      2.54224579487197
  H   0.97599419422909      5.33076562671243      2.47560326264252
  H   0.57845316339472      4.03275209774313      3.60214766486709
  H   -0.33360562523279      4.20417219419958      2.09644538812242
  N   -2.05045443120331      0.50172186447473     -2.70323248050907
  C   -3.56162735096021      0.56911556835932     -4.63607535171264
  H   -2.75761017962508      0.69031349319651     -5.36332339961406
  H   -4.35207429538513     -0.03605744745267     -5.07618903895970
  H   -3.95893846543194      1.56816478038371     -4.43295455441162
  N   -2.93819983275948     -1.33514848880909     -0.63935052595002
  C   -3.07442833843826     -0.05017631935691     -3.34963632291715
  C   -3.79720429876885     -1.15606369757640     -2.87749544883383
  H   -4.55864299781433     -1.53427444090382     -3.54431907169702
  C   -3.78960616576754     -1.70963638855547     -1.59293194688962
  C   -4.84275485191129     -2.74377481127702     -1.28558393395827
  H   -5.42186741702507     -2.46249078828646     -0.40407803876102
  H   -5.51870843697906     -2.86712853912069     -2.13000900216377
  H   -4.37687140144150     -3.70759866026149     -1.06415462894957
  C   -1.44987401458322      1.66945895466964     -3.27005195829404
  C   -1.87971965598096      2.93910699667164     -2.85878870294923
  C   -1.34700043652731      4.05812951523446     -3.50366802466828
  H   -1.67813035936835      5.04760362064202     -3.20732826577893
  C   -0.41314346349076      3.92024047894490     -4.51641221757965
  H   -0.00939036390091      4.79944802515228     -5.00670484154096
  C   0.02634193946656      2.65486921131147     -4.89167172747736
  H   0.77141007768954      2.56213055636402     -5.67155185272803
  C   -0.47630513504379      1.51101724988099     -4.27925182274459
  C   -0.04281551456252      0.12503268367287     -4.69685620582403
  H   0.33985264034984     -0.39517052875214     -3.81272179945676
  H   -0.92573688362056     -0.45085421577543     -4.99403710868172
  C   0.98792382589791      0.05480123766506     -5.81677526312002
  H   1.91484496909379      0.56649199653882     -5.54863926251580
  H   1.23277735193181     -0.98894884213490     -6.02825866647876
  H   0.61314890683064      0.50411692020897     -6.74083011672156
  C   -2.92871650029349      3.11929454650351     -1.78724744397280
  H   -3.20874900919903      2.14586414463935     -1.38523164498637
  H   -3.83383007594054      3.53450359641905     -2.24684482291626
  C   -2.48105398382256      4.03133579017158     -0.64199602239341
  H   -2.26067833635915      5.04210743706436     -0.99387185581278
  H   -3.26500868940188      4.10240188719404      0.11704307830017
  H   -1.58273989536240      3.63383119359725     -0.16537041493892
  C   -3.17421197878552     -1.75781481247643      0.70393531154272
  C   -2.71311925262578     -3.01059166616463      1.14410918477649
  C   -3.01733157531847     -3.40147702602825      2.44742585885510
  H   -2.68221360408743     -4.36535872261070      2.80502311554782
  C   -3.72035281016070     -2.56544512859206      3.30433499148392
  H   -3.92805153035986     -2.88286843814983      4.32047532128299
  C   -4.13260129653606     -1.31514862506553      2.86525558085309
  H   -4.66422868091966     -0.64874553540301      3.53746319725545
  C   -3.87402874639730     -0.89183115905316      1.56196439790029
  C   -4.36480585110523      0.46072856743738      1.11094935126868
  H   -3.63503666846066      0.90815506196102      0.43579445348338
  H   -4.42135264052214      1.11023474590273      1.98963241045697
  C   -5.73452364829890      0.43520384517596      0.42367758094291
  H   -6.48789763941815     -0.03052111251958      1.06525849171790
  H   -6.06291350520290      1.45310524123653      0.19532195534811
  H   -5.69932839467894     -0.12058783347702     -0.51507898551566
  C   -1.89281389986432     -3.89880738683308      0.23804176774580
  H   -2.09508705187214     -3.64310712512118     -0.80221307259857
  H   -0.83673071598928     -3.65299217447038      0.38942742303852
  C   -2.09871539711328     -5.39806010615150      0.43933354677661
  H   -3.15268364786109     -5.66876793817588      0.32511999748018
  H   -1.52214727172064     -5.95846008840703     -0.30088854014004
  H   -1.77075725191629     -5.72734879626936      1.42750595851059
