# Supplementary material for: Analysis of the Geometric and Electronic Structure of Spin-Coupled Iron–Sulfur Dimers with Broken-Symmetry DFT: Implications for FeMoco
Source: J Chem Theory Comput. 2022 Feb 15;18(3):1437–57. doi: 10.1021/acs.jctc.1c00753 (PMC8908755; doi:10.1021/acs.jctc.1c00753)
Supplement: Supplementary file 2 — ct1c00753_si_002.zip [file ct1c00753_si_002.zip › XYZ-files-SI/4-MUWQUS/B3LYP-tight.xyz]

124
Coordinates from ORCA-job B3LYP-tight-tight-re
  Fe  1.06765467963767     -0.10724412295632      0.39137755018213
  Fe  -1.30433973269342     -0.29554540815960     -1.01391269027122
  S   0.59335889671947     -1.42624498642495     -1.34687515951855
  S   -0.82063790553780      1.01818674935337      0.71124021605524
  N   1.89308861048610     -1.06634625697520      1.94413280134519
  C   3.71842113856151     -1.72650996079522      3.44379465557281
  H   3.22805985120411     -1.40794231112057      4.36636907862017
  H   4.78850888794748     -1.56628953342234      3.54593649205023
  H   3.52662660214491     -2.79321018966478      3.33425592585515
  N   2.57454684873929      1.18950503411608      0.23487869767579
  C   3.17341565992318     -0.93600487852928      2.27990708992512
  C   4.06503310681415     -0.05161142205883      1.65805218362367
  H   5.08351897692093     -0.09320987330978      2.01109473387420
  C   3.77340477946568      0.99223967055175      0.77474658997444
  C   4.88273236300540      1.96903416150535      0.47869123761913
  H   5.02091484812518      2.08700207468992     -0.59673208367936
  H   5.81658486830135      1.63617302582400      0.92481290429728
  H   4.63616242934310      2.95451915965642      0.87875587304499
  C   1.07911572819688     -1.94640383345966      2.72633524006176
  C   1.06492571963729     -3.32017155052271      2.41124075158653
  C   0.34134681669850     -4.17542608649380      3.23564085281189
  H   0.31426823796104     -5.23386578199209      3.01913712366233
  C   -0.35073911764042     -3.68920003652332      4.33812746525446
  H   -0.90803880185351     -4.37098601829129      4.96841170818934
  C   -0.34709396482105     -2.33418984533019      4.61785044756416
  H   -0.89816740967361     -1.96268810085360      5.47229697551672
  C   0.36144229375440     -1.43639599286546      3.81745809666163
  C   0.38962466159277      0.03214592640639      4.17403257102672
  H   0.88788400077268      0.58659872727819      3.38244733083100
  H   1.00429808075389      0.16308912346185      5.07147151422128
  C   -0.99368365593200      0.63988851928430      4.41677572701947
  H   -1.62486265594146      0.51686163352987      3.53603341445569
  H   -0.90483271143704      1.70826770752847      4.62371980037286
  H   -1.49883647972016      0.17578157097790      5.26500065403124
  C   1.85771115486401     -3.83082560412140      1.23006289148410
  H   1.51497060331060     -3.30434980774105      0.33602858117865
  H   2.90275565799916     -3.53082553165563      1.34722558593676
  C   1.80310601840087     -5.33407321418409      0.98551520308191
  H   2.19845684277880     -5.89727196275874      1.83364775576163
  H   2.40305892159429     -5.58599538041612      0.10941971284682
  H   0.78458241164009     -5.67835887101310      0.80101003244771
  C   2.31548397057862      2.42961751851140     -0.42714347703212
  C   1.85408769829391      3.51301066758667      0.34100014699397
  C   1.61168230366914      4.72321101498749     -0.30632652718035
  H   1.25253805198711      5.57160990892884      0.26091440402889
  C   1.83797914674770      4.85918849683831     -1.66836663771890
  H   1.64647895518351      5.80629234981239     -2.15736272946543
  C   2.29725025631309      3.78027360614260     -2.40862243434711
  H   2.46221137467349      3.89835424039585     -3.46874233784278
  C   2.52979409143122      2.54430908833159     -1.80966631916207
  C   3.00004400663074      1.35809769425595     -2.61938103246639
  H   3.56476776426369      0.68633794199504     -1.97367469509746
  H   2.12218771015002      0.78378992941166     -2.92885056171333
  C   3.84363159670588      1.69896832110877     -3.84515260079510
  H   3.28018638695205      2.26462122928280     -4.58762994333616
  H   4.18964131010472      0.78217056457944     -4.32573959183108
  H   4.72062267554671      2.28800950175602     -3.56665064898827
  C   1.67596391484761      3.37968966897174      1.83649651382875
  H   2.61499421167473      3.66151221589277      2.32793198627956
  H   1.52215824607812      2.33081916236135      2.07870800060384
  C   0.53047816445906      4.19584365555055      2.43161106597288
  H   0.69284189171061      5.27037008815342      2.33695927813223
  H   0.42599203714126      3.97000948936910      3.49451951988814
  H   -0.41277005637381      3.94997462884060      1.93997236662734
  N   -2.06311160430252      0.52574670822364     -2.67774387724827
  C   -3.59115659708503      0.66329622294904     -4.59152713869923
  H   -2.79963090380800      0.72773760162135     -5.33732042278359
  H   -4.42783447971190      0.10985450404157     -5.00970808111410
  H   -3.91696513725214      1.68486003814527     -4.38387626335877
  N   -2.95619907134001     -1.34616471714738     -0.64229606392692
  C   -3.11074569256300      0.01455049957578     -3.31675951765384
  C   -3.85428775619225     -1.08153848639317     -2.85634212375065
  H   -4.63316867615456     -1.42635180100793     -3.51809177596925
  C   -3.82991016453122     -1.67530973427047     -1.59096095513993
  C   -4.88446831222220     -2.71377863140601     -1.30198828217068
  H   -5.43288529342015     -2.47580026597791     -0.39115405803721
  H   -5.58573381009895     -2.79002468211628     -2.12904885432405
  H   -4.41835512702831     -3.68878528296490     -1.14624767493988
  C   -1.42542986979601      1.67802955348762     -3.23582801346193
  C   -1.80624151604831      2.95115096684528     -2.78373066936456
  C   -1.22867702378844      4.06459390373699     -3.39178864187226
  H   -1.50076520810245      5.05766501755094     -3.06254872219497
  C   -0.30614765818390      3.91585941230606     -4.41579178294978
  H   0.13458243686728      4.79139644178502     -4.87608964736068
  C   0.07792930801187      2.64944053526696     -4.83350511867124
  H   0.81470011910957      2.55154723800197     -5.61805877205003
  C   -0.46510479794345      1.50778823775248     -4.24952459717645
  C   -0.07500260847994      0.11752646954408     -4.69666626246801
  H   0.32006533252004     -0.41975413743113     -3.83077355622148
  H   -0.97597871730544     -0.43368276710389     -4.97824321091737
  C   0.92590768949760      0.03827988771741     -5.84294996891866
  H   1.87340563946301      0.51406951801498     -5.58785512939660
  H   1.13177381584064     -1.00695523861292     -6.07970899355059
  H   0.54362004207469      0.51655980930670     -6.74742238085602
  C   -2.85421574741267      3.08449848603237     -1.70348787142539
  H   -2.67862914737035      2.31023968688700     -0.95751317837636
  H   -3.83539116781966      2.85378377111156     -2.13428025389692
  C   -2.91208770325439      4.43655554637233     -1.00080605132512
  H   -3.19993190282581      5.24303018838094     -1.67740130157568
  H   -3.64696806854123      4.40339201920693     -0.19463550199148
  H   -1.94411741129282      4.69286791472920     -0.56391244318173
  C   -3.18067602043493     -1.80041275983963      0.69395223062368
  C   -2.71236549180343     -3.05933195337947      1.10507146998882
  C   -3.00470202599778     -3.47667097742153      2.40184489302778
  H   -2.66366635997060     -4.44424273633771      2.73805368255407
  C   -3.70462409888215     -2.66158231044439      3.27983600256430
  H   -3.90284271514628     -2.99963057751433      4.28940770852322
  C   -4.12476032965425     -1.40566935657167      2.86947752509757
  H   -4.65385598538508     -0.75671236617742      3.55787361826880
  C   -3.87702716531267     -0.95588628817143      1.57385254441267
  C   -4.38205739954158      0.40211466212111      1.15486086903361
  H   -3.70491001411038      0.83788603627632      0.42363103016156
  H   -4.36432991369257      1.05525246259979      2.03056040518208
  C   -5.80167886228369      0.38740030954236      0.57688029199580
  H   -6.50680291305048     -0.06153092452021      1.27972090426430
  H   -6.13432398130632      1.40568770585866      0.36412690665975
  H   -5.84704736630255     -0.17847346081814     -0.35379212688903
  C   -1.89575122513431     -3.92738839943992      0.17585161848245
  H   -2.10436519412338     -3.64991088548525     -0.85580443598368
  H   -0.84053521655302     -3.68519279755352      0.32716799370341
  C   -2.09937024219966     -5.43122001232503      0.34384718803904
  H   -3.15177407586868     -5.70038184075567      0.22674812247846
  H   -1.52501313118039     -5.97217451577322     -0.41029043917875
  H   -1.76797345238885     -5.78285395362034      1.32140187767968
