# Supplementary material for: Analysis of the Geometric and Electronic Structure of Spin-Coupled Iron–Sulfur Dimers with Broken-Symmetry DFT: Implications for FeMoco
Source: J Chem Theory Comput. 2022 Feb 15;18(3):1437–57. doi: 10.1021/acs.jctc.1c00753 (PMC8908755; doi:10.1021/acs.jctc.1c00753)
Supplement: Supplementary file 2 — ct1c00753_si_002.zip [file ct1c00753_si_002.zip › XYZ-files-SI/4-MUWQUS/B97D3-tight.xyz]

124
Coordinates from ORCA-job MUWQUS
  Fe  1.02258303166613     -0.12393102183117      0.35833899934422
  Fe  -1.26567290988666     -0.28974461996979     -1.02703449212185
  S   0.59566091975386     -1.43460107982657     -1.36814236021721
  S   -0.82577250113430      1.00104540212243      0.68317139540960
  N   1.86290068773756     -1.07477053340944      1.91828039914640
  C   3.71227230143109     -1.74418287545561      3.39687817469191
  H   3.24254996249361     -1.40342334898775      4.32691437184122
  H   4.79060076837863     -1.60064690931408      3.47784244216491
  H   3.49850773874437     -2.81251997089882      3.30740832406239
  N   2.52066339997935      1.19483807181471      0.22063140547302
  C   3.15556566365942     -0.95701360465066      2.23164748190037
  C   4.04432560075160     -0.07820058381239      1.58572809062790
  H   5.07507181658958     -0.13289642973510      1.91421008353645
  C   3.74085998423778      0.98062955770928      0.71712436266323
  C   4.85007021375229      1.95163721783499      0.38786607859634
  H   4.98216092714466      2.03640969647636     -0.69534290886541
  H   5.79105744059078      1.63377941236193      0.83972123687470
  H   4.60164656715747      2.95250097292060      0.75743617808534
  C   1.05606708226460     -1.94970901463218      2.71103873514124
  C   1.04135708739836     -3.33135137070857      2.39979959981525
  C   0.32610880177962     -4.18749285265764      3.23964395406937
  H   0.29880724061307     -5.25080794273648      3.02646555810860
  C   -0.35700568952958     -3.69710793206391      4.35258656099122
  H   -0.90789012984122     -4.38056697710212      4.99390674553202
  C   -0.35172584353826     -2.33548006440071      4.62906643390389
  H   -0.89376391008467     -1.95926152611708      5.49271753620995
  C   0.34812617023112     -1.43586261292474      3.81517793046565
  C   0.38063344491699      0.03520711403474      4.16763948582100
  H   0.90867589584881      0.58113973695752      3.38387261464049
  H   0.97236879583054      0.16389000064430      5.08531074935477
  C   -1.00714032688359      0.65714167751964      4.36961592824418
  H   -1.61590629883824      0.53337907926106      3.46868739228217
  H   -0.91581681355274      1.72944542473175      4.57592559113052
  H   -1.54118224515720      0.19637590875611      5.20704594335281
  C   1.82436949657804     -3.84388244970084      1.21029885085439
  H   1.46405518109227     -3.32133488010018      0.31467849040921
  H   2.87058397631450     -3.52833735098562      1.30981122153332
  C   1.78392119630471     -5.35161321759820      0.97298295904206
  H   2.19915415122940     -5.90660329100989      1.82203823210673
  H   2.37663939761473     -5.60173391855066      0.08662958723627
  H   0.76337419803839     -5.70916471686720      0.80433128916524
  C   2.23654993345798      2.44076796708094     -0.41499733903180
  C   1.77765758620456      3.51055607839829      0.38816963846264
  C   1.47107289315614      4.72151752057867     -0.23786642313964
  H   1.10373827528372      5.55495473283185      0.35315486608305
  C   1.63350646833897      4.87628350808804     -1.61450117446351
  H   1.38460627315119      5.82277500773309     -2.08818725488940
  C   2.10276139950898      3.81770953135321     -2.38486229941556
  H   2.22127934096046      3.94763749490416     -3.45419211835021
  C   2.40158532995648      2.57891725803523     -1.80623939638043
  C   2.88558005473243      1.42417083240140     -2.65419625596115
  H   3.31398436603205      0.65608240261546     -2.00632642069348
  H   2.01367698234867      0.95646466592780     -3.12475390240372
  C   3.90234818677021      1.80373083583437     -3.73526101487113
  H   3.47173059862429      2.47714642302335     -4.48284268495897
  H   4.24775442566606      0.90596802219609     -4.25957047753224
  H   4.77481279368374      2.30001026864277     -3.29461936751987
  C   1.66439148007157      3.33356665342396      1.88659763301755
  H   2.66864553911197      3.42067362247585      2.32826389498017
  H   1.35175488210353      2.30551654321853      2.08549045398458
  C   0.71133754004603      4.29033784649649      2.60246624376258
  H   1.04510058306288      5.33179401746355      2.54447285832151
  H   0.64250646473430      4.02201571890955      3.66218546871406
  H   -0.29511979978994      4.23246790820984      2.17243867190784
  N   -2.03182898217043      0.49691030004245     -2.71397268795575
  C   -3.55066020358884      0.55221378625798     -4.65111471607745
  H   -2.74562336097043      0.71482182080903     -5.37202781740767
  H   -4.31861903923262     -0.07437287298521     -5.10673938189928
  H   -3.98544236273227      1.53514591324357     -4.43403816080488
  N   -2.92769244921839     -1.33141761200725     -0.63432670217932
  C   -3.05080188549102     -0.06762925446018     -3.36528253774008
  C   -3.76406455996807     -1.18344251949396     -2.88898267530858
  H   -4.51859697283086     -1.57419551910772     -3.56064350750047
  C   -3.76748827099193     -1.72730550323451     -1.59591472145681
  C   -4.82101416018590     -2.76637456788092     -1.28806977595016
  H   -5.38656636168362     -2.49584308963060     -0.39199005156614
  H   -5.51099876744476     -2.87775026486948     -2.12584204383093
  H   -4.35249104345852     -3.73554527594009     -1.08687482516791
  C   -1.44296795044554      1.67073532488284     -3.27990617631439
  C   -1.89403818962664      2.94140470034925     -2.87521289818658
  C   -1.36735664336368      4.06801043080556     -3.52045678269358
  H   -1.71487904963898      5.05621932925265     -3.22951308644012
  C   -0.42104771703341      3.93815627977718     -4.52914110062416
  H   -0.02099186125249      4.82300110753428     -5.01808199967344
  C   0.03362675524974      2.67300145542972     -4.90272202128125
  H   0.78482145495705      2.58803480345378     -5.68088957729022
  C   -0.46208000373187      1.52009585448669     -4.29112467307645
  C   -0.02138372555387      0.13499070605246     -4.71419842816017
  H   0.36805878472158     -0.38638414934987     -3.83020909338089
  H   -0.90538264763890     -0.44623902479568     -5.00528828956034
  C   1.00339026438096      0.06747790168069     -5.84411491518301
  H   1.93208996157372      0.58511125543902     -5.58440286082058
  H   1.25140910114498     -0.97810127437695     -6.05540719009817
  H   0.61677159631055      0.51424606863808     -6.76724149628368
  C   -2.96136427083046      3.11046860032341     -1.81666133680846
  H   -3.24718863167708      2.13005060031503     -1.43048108602944
  H   -3.86011075304727      3.53229487465555     -2.28813164294937
  C   -2.53322866302481      4.01181971267672     -0.65076128166433
  H   -2.31416241138278      5.03048331710105     -0.98755618738023
  H   -3.32893658738467      4.06682290862656      0.10090969095796
  H   -1.63594753065829      3.61219747990062     -0.16854488651826
  C   -3.17523216859107     -1.74175808476545      0.71058738321841
  C   -2.72036913571207     -2.99754962524992      1.16529615570591
  C   -3.03702911587322     -3.37885777685782      2.47322996517123
  H   -2.70481730026915     -4.34264862229925      2.84117452728098
  C   -3.74794625085637     -2.53304675620262      3.32095457709937
  H   -3.96469903638650     -2.84333082409102      4.34025143908084
  C   -4.15626899183611     -1.28144941314683      2.86728517910110
  H   -4.69520575703933     -0.60818759056990      3.53096978135534
  C   -3.88449272911577     -0.86555831278450      1.55961356560501
  C   -4.36979396439086      0.48593608151015      1.09225349479296
  H   -3.62794565093239      0.92676179507012      0.42243037525062
  H   -4.43941864400947      1.14372217097995      1.96679875695175
  C   -5.73154117658390      0.45643541437801      0.38161133459519
  H   -6.49526496327019     -0.01007187664161      1.01433785553690
  H   -6.05728022310116      1.47596300451448      0.14466419275499
  H   -5.67809521825721     -0.10341349652958     -0.55625698301691
  C   -1.89519340752874     -3.89792493175563      0.27224930780009
  H   -2.04718019099310     -3.61438968665024     -0.77131800342692
  H   -0.83733923904872     -3.69173566109053      0.47297815919477
  C   -2.15786419594364     -5.39691185056603      0.43656121211126
  H   -3.21952815968297     -5.62838432437348      0.29099233347519
  H   -1.58053719370631     -5.96223148425769     -0.30294303507177
  H   -1.86530721784495     -5.75729478916296      1.42737909749149
