# Supplementary material for: Analysis of the Geometric and Electronic Structure of Spin-Coupled Iron–Sulfur Dimers with Broken-Symmetry DFT: Implications for FeMoco
Source: J Chem Theory Comput. 2022 Feb 15;18(3):1437–57. doi: 10.1021/acs.jctc.1c00753 (PMC8908755; doi:10.1021/acs.jctc.1c00753)
Supplement: Supplementary file 2 — ct1c00753_si_002.zip [file ct1c00753_si_002.zip › XYZ-files-SI/4-MUWQUS/BHLYP-tight.xyz]

124
Coordinates from ORCA-job BHLYP-tight-tight
  Fe  1.08922770042303     -0.09287243557647      0.41924425848385
  Fe  -1.38722783538720     -0.31815418343714     -1.09520229999645
  S   0.57449703350812     -1.41043634736910     -1.34304742982742
  S   -0.87110430257803      1.00541766731050      0.66171457114691
  N   1.91674199645576     -1.05985606869505      1.95357197954367
  C   3.75675562281424     -1.78280349487791      3.37658065111113
  H   3.30267961923953     -1.46574601701827      4.30879823298556
  H   4.82461677658047     -1.64772081839538      3.44875317720149
  H   3.53942453289285     -2.83519751220186      3.25893745004997
  N   2.59685679309390      1.18334314002165      0.27162795608821
  C   3.19948798034881     -0.97101711643326      2.24579847559596
  C   4.09500958727269     -0.11884872617753      1.60261455677292
  H   5.11656759410137     -0.19824807473951      1.91188214523562
  C   3.80049042747641      0.93916921893518      0.75169664831281
  C   4.92356600338281      1.87093959183694      0.41523388454857
  H   5.01888346035202      1.98165405219671     -0.65745834531274
  H   5.85543326336686      1.50764394383176      0.82034609907424
  H   4.72685386487985      2.85623529242479      0.82182939103118
  C   1.09693050882037     -1.90053847024855      2.76112232135308
  C   1.00716860604012     -3.26117363489444      2.47036053516137
  C   0.23603602153816     -4.05430719561363      3.30232773327593
  H   0.14562962923955     -5.10480518521580      3.10470770955781
  C   -0.42765920685339     -3.51182551610321      4.38084235471183
  H   -1.02987081631359     -4.14201686797627      5.00993371199184
  C   -0.33772971365110     -2.16327343442907      4.64677322850722
  H   -0.86669235258301     -1.75576802999935      5.48659038923906
  C   0.42733671702041     -1.33449893139662      3.84430889480932
  C   0.58283604490894      0.13386696738962      4.12997870033731
  H   0.33688341704840      0.68482487951946      3.23026467445056
  H   1.63270162711771      0.34384533781319      4.31593392004495
  C   -0.24387723877273      0.67592765958862      5.27729448174935
  H   -1.30443123084682      0.52290284357905      5.10992776276990
  H   -0.07387534362907      1.74134878753944      5.37788612655426
  H   0.01632343488020      0.20799214445023      6.22004074066513
  C   1.75632377872434     -3.83391631685492      1.29799244149450
  H   1.41179283588919     -3.33648726105852      0.39835834528697
  H   2.80423908594754     -3.56622412197993      1.38248986496376
  C   1.65175355386016     -5.33426487787971      1.11652172057492
  H   2.03578271120506     -5.87006041392050      1.97763897643639
  H   2.22994884586335     -5.63792737959565      0.25189106805503
  H   0.62833928272164     -5.65138453548006      0.95694579375543
  C   2.34723409370291      2.43568797792781     -0.35751191096561
  C   1.95227056546208      3.50188813490345      0.45628145071844
  C   1.68048492756806      4.71696387518933     -0.14054723309264
  H   1.37163475814453      5.55159970451050      0.45915878154842
  C   1.80398229166694      4.87433053410619     -1.50790951731784
  H   1.58338762979796      5.82436304742772     -1.96031688381896
  C   2.20235922723527      3.81739452927433     -2.29059214247442
  H   2.29064674713202      3.94912739760916     -3.35109582400856
  C   2.47842769432807      2.57773603922647     -1.73213250864450
  C   2.90494474897949      1.43196759309246     -2.60606751200881
  H   3.27221830513961      0.62590219784098     -1.98777343430848
  H   2.02835598267933      1.04058244034569     -3.10929651450405
  C   3.95979687429447      1.78958727146774     -3.63990362346010
  H   3.59692437332690      2.51808563303101     -4.35430472430060
  H   4.25194461594685      0.90510151692685     -4.19440173478616
  H   4.84602877369966      2.19807474727088     -3.16618518691279
  C   1.84505649558024      3.29897234201851      1.94227547995327
  H   2.81999768272684      3.01575036686109      2.32979360300829
  H   1.20744175210580      2.44193291794560      2.12141302865637
  C   1.32048760676796      4.47679941431831      2.73618897188607
  H   1.96396988759436      5.34480475716799      2.64653610136350
  H   1.26430003888795      4.21331792332807      3.78582688468611
  H   0.32605414285462      4.76328616929510      2.41165551969726
  N   -2.12078309025613      0.45655107933393     -2.77915933515126
  C   -3.57560105058506      0.50587668702347     -4.73232995498239
  H   -2.76037665751141      0.62768020103201     -5.43156033593566
  H   -4.34282221454711     -0.10305392256030     -5.18441896715852
  H   -3.98319601048192      1.49289083276853     -4.54286351363941
  N   -3.01354772333864     -1.39615349858782     -0.75650805045953
  C   -3.11737459873817     -0.09931508669606     -3.43933863716482
  C   -3.83531697761615     -1.20671544829354     -2.99136302653631
  H   -4.57206479359440     -1.58752970936089     -3.66776805937942
  C   -3.83867587802198     -1.76367988841646     -1.71826143133724
  C   -4.86947264502883     -2.81650778911717     -1.44550522335524
  H   -5.45298533378324     -2.57264708285379     -0.56818341004036
  H   -5.53088693020746     -2.93070565941669     -2.29033909089323
  H   -4.38411609459570     -3.76583568289599     -1.25085010002789
  C   -1.53441013814609      1.64059875635425     -3.31237042001901
  C   -2.01366771731560      2.87421733430722     -2.87716048375929
  C   -1.46845847885621      4.02034475662532     -3.42950460081267
  H   -1.81777638898320      4.98463416871730     -3.11455420371603
  C   -0.48011835347221      3.93825344567347     -4.38578602534754
  H   -0.06305800973159      4.83701193349842     -4.80283525638793
  C   -0.01166774685694      2.71002109341767     -4.79866796722607
  H   0.76553672663114      2.66594393312192     -5.53683247122897
  C   -0.52571697767090      1.53901876033995     -4.26945501312249
  C   -0.04438483258207      0.18606335799361     -4.71852545025620
  H   0.33862314616833     -0.34378836118305     -3.85342703059032
  H   -0.89476368243778     -0.40007066415379     -5.05089363229206
  C   1.00165535456974      0.18683667912181     -5.81443080451030
  H   1.90382477804822      0.70574389529943     -5.51299079080952
  H   1.27386897474654     -0.83309482033528     -6.05868099815449
  H   0.63402546659781      0.65862052268199     -6.71902069741908
  C   -3.11570397298905      2.92370834780532     -1.85513605091295
  H   -2.78938461705720      2.37788830151491     -0.97730941683478
  H   -3.97048809045596      2.37123093346004     -2.23481833507805
  C   -3.56415228142036      4.30678791307248     -1.43227278056780
  H   -3.95475901395150      4.87722417463205     -2.26755694604779
  H   -4.34923333492468      4.22494869213756     -0.68994819101796
  H   -2.74989067807139      4.87276220790411     -0.99334622741396
  C   -3.26518108331615     -1.82814190209957      0.57650951072079
  C   -2.77971962478319     -3.05369196143685      1.02783585106459
  C   -3.07335732406591     -3.43499818628594      2.32613355056898
  H   -2.71364676484999     -4.37520864640999      2.69435141483189
  C   -3.80036946116199     -2.61772236937126      3.16314321832621
  H   -4.00298025052303     -2.92710267493523      4.17258186801874
  C   -4.24747021362909     -1.39616504656347      2.70966160561567
  H   -4.80256804715912     -0.74756942389909      3.36452489208656
  C   -3.99220423971768     -0.98328777107817      1.41392391066900
  C   -4.51602254607701      0.34633152426281      0.95359523555461
  H   -3.83144626754315      0.78647267045353      0.24395680697169
  H   -4.54625550312223      1.00974240374751      1.81093898478661
  C   -5.90451382735732      0.28291641531213      0.33266077343319
  H   -6.61673779630777     -0.16392956662960      1.01758937142908
  H   -6.25168893823617      1.28047271342923      0.08699610708947
  H   -5.90599428587568     -0.30049468186663     -0.57916446336279
  C   -1.93585142098170     -3.93408881511681      0.14735135561507
  H   -2.07825661475936     -3.65514017113286     -0.88648147822885
  H   -0.89314913017178     -3.72285789995775      0.35890243576593
  C   -2.18891335020758     -5.42300475940822      0.30267646003136
  H   -3.23263698270729     -5.66168403371941      0.12767626738290
  H   -1.59225190402085     -5.97661190734763     -0.41305412837685
  H   -1.92507856026993     -5.77955542823663      1.29043220463896
