# Supplementary material for: Analysis of the Geometric and Electronic Structure of Spin-Coupled Iron–Sulfur Dimers with Broken-Symmetry DFT: Implications for FeMoco
Source: J Chem Theory Comput. 2022 Feb 15;18(3):1437–57. doi: 10.1021/acs.jctc.1c00753 (PMC8908755; doi:10.1021/acs.jctc.1c00753)
Supplement: Supplementary file 2 — ct1c00753_si_002.zip [file ct1c00753_si_002.zip › XYZ-files-SI/4-MUWQUS/BLYP-tight.xyz]

124
Coordinates from ORCA-job MUWQUS
  Fe  1.01304447655944     -0.13917367847539      0.34757726713752
  Fe  -1.23869552975960     -0.28539671324873     -1.02479417129798
  S   0.60157460414407     -1.44843528479266     -1.37669330953220
  S   -0.81506214068470      1.00080415935109      0.68395100049977
  N   1.86643718358787     -1.09769573016460      1.90395973054831
  C   3.74624779561451     -1.79629663931339      3.35110448838013
  H   3.28006818427552     -1.48245770127336      4.29476718250328
  H   4.82533716924607     -1.63874304756040      3.42589796238193
  H   3.54924094825937     -2.86812156250693      3.24008580921840
  N   2.50998693859067      1.18995187059253      0.21419016804378
  C   3.16967221963808     -0.98997931514143      2.19962045480744
  C   4.05388156618907     -0.10244778321622      1.55043333913977
  H   5.09014845226572     -0.16159308219886      1.86710952112002
  C   3.73931241888352      0.97378176188024      0.70124108429956
  C   4.84532324929636      1.96568435046197      0.39260842926085
  H   4.96055267910044      2.10287948295822     -0.68929004576780
  H   5.79592708852755      1.62714656634756      0.81385592460057
  H   4.60418890535197      2.94961138641833      0.81602181189620
  C   1.06323731155619     -1.97685035731735      2.70979397665425
  C   1.04589087340470     -3.36290160781584      2.40034042158824
  C   0.34506128775342     -4.22111647262348      3.25623517462773
  H   0.31847714890777     -5.28694751722392      3.04651436744670
  C   -0.32456554402552     -3.72830895059904      4.38124079114791
  H   -0.86284063757883     -4.41300149632189      5.03493486079718
  C   -0.32248142662732     -2.36173146963695      4.65180542320121
  H   -0.85737732398276     -1.98319141366175      5.52130853726224
  C   0.36469090502143     -1.46000330328077      3.82294178578921
  C   0.38909110205260      0.01919515961878      4.16859490678157
  H   0.92330713268753      0.56548058198986      3.38680934585024
  H   0.96851944248763      0.15670465471204      5.09522835571451
  C   -1.01141132666397      0.63647418437673      4.35098409174270
  H   -1.60437101236683      0.51720744721289      3.43688560878885
  H   -0.92851923505693      1.70922436543369      4.56814834027660
  H   -1.55875547510359      0.16424613494913      5.17614951538251
  C   1.81036358759074     -3.87923827939972      1.19207401525490
  H   1.43180328368364     -3.35990109446901      0.29987197664607
  H   2.86048195558633     -3.56376488347312      1.27053501417643
  C   1.76686905319041     -5.39480410105836      0.95864140484830
  H   2.19925919055174     -5.94853990762973      1.80271419900545
  H   2.34501453349992     -5.64668877866380      0.06055314624375
  H   0.74224251926330     -5.75547829464700      0.80899441658561
  C   2.21398535566228      2.45305886903586     -0.39931158710106
  C   1.74609283393235      3.50922312470060      0.42080764066039
  C   1.43877726172797      4.73368041509878     -0.18892434656078
  H   1.06870901084589      5.55780872368748      0.41731191916213
  C   1.60617876727577      4.91247852003715     -1.56447568722898
  H   1.35835224136637      5.86819882721886     -2.02403777400850
  C   2.08244112516728      3.86432992015366     -2.35318979439194
  H   2.20648776522140      4.01441973280601     -3.42071856972362
  C   2.38354950254916      2.61471951479358     -1.79271307825146
  C   2.88227872841307      1.46776799601733     -2.65490441824069
  H   3.39890187093160      0.73920157092620     -2.02223155037547
  H   2.01140875327441      0.93387613870240     -3.05734780136491
  C   3.80902461162622      1.88062838510632     -3.81072367809288
  H   3.29510501661200      2.51196329690324     -4.54496057499939
  H   4.17298836594482      0.98961855008324     -4.33810060281321
  H   4.67957456563658      2.43568090112593     -3.43553851117296
  C   1.62929501902328      3.32616940577099      1.92542186902466
  H   2.58139333703746      3.62994021983784      2.39202127167034
  H   1.52326933110202      2.25925925811613      2.14007939256646
  C   0.47170764760407      4.08576448226008      2.59415067812874
  H   0.58331249115264      5.17386224733955      2.51126991673090
  H   0.42733068020638      3.83526977541287      3.66176763435297
  H   -0.48666551566766      3.80505301795028      2.13952024536768
  N   -2.00634045267584      0.49814451431750     -2.72001732580428
  C   -3.51776742323992      0.53441036448497     -4.67877005537350
  H   -2.71071299212460      0.65944091510218     -5.40837931961221
  H   -4.30231677363088     -0.08712769564672     -5.11813909633308
  H   -3.93085700841245      1.53394172665241     -4.48603898901178
  N   -2.91631685155814     -1.31180152640207     -0.62576080633795
  C   -3.02565425803030     -0.07285570643441     -3.37584218893295
  C   -3.74684702633551     -1.18506569940473     -2.89070017314884
  H   -4.50035334321838     -1.58103088114638     -3.56364398303265
  C   -3.75886791832643     -1.71643581984076     -1.58860273875780
  C   -4.82553787591352     -2.74950004162254     -1.27249679276747
  H   -5.40502289195795     -2.45882625327765     -0.38904570766226
  H   -5.50581939083901     -2.87244907396733     -2.11953017175455
  H   -4.36645663009423     -3.72042713396362     -1.04722337888900
  C   -1.40961387592317      1.67228482613688     -3.29638542293026
  C   -1.85439557546348      2.95003732466230     -2.89499234257657
  C   -1.32730152214644      4.07385037089377     -3.55276547140236
  H   -1.66863911338151      5.06684578101259     -3.26371442263937
  C   -0.38653054995890      3.93438537823645     -4.57050684810463
  H   0.01158185396863      4.81617040859488     -5.07044022453524
  C   0.06578332349401      2.66204455916333     -4.93730026899617
  H   0.81329842845593      2.56940447486143     -5.72057942158421
  C   -0.42889861395163      1.51173112560691     -4.31163038680753
  C   0.01571472810281      0.11718619907666     -4.72292154303924
  H   0.41861232301659     -0.39183789071778     -3.83549905579488
  H   -0.86865752399814     -0.47392543266056     -4.99990010110591
  C   1.03467609254924      0.03971001989852     -5.86691933945070
  H   1.96669765753941      0.56202073791895     -5.62127192729451
  H   1.28264436413522     -1.00981412899431     -6.06993574031090
  H   0.63796906240623      0.47665437389146     -6.79307006904213
  C   -2.91419635183193      3.13055748156496     -1.82210005639796
  H   -3.20936440657470      2.15206485787427     -1.43298333760549
  H   -3.81371711723747      3.56742907822367     -2.28309222777278
  C   -2.45842095342114      4.02740653122492     -0.65396154551027
  H   -2.21931432868473      5.04261284931795     -0.99446281199847
  H   -3.25009481352532      4.10014122496143      0.10343129534510
  H   -1.56575232701961      3.60936222676355     -0.17540695596692
  C   -3.16983331191386     -1.70158011572885      0.73173513125493
  C   -2.71833301932481     -2.95502361294723      1.20722623995445
  C   -3.02908799100228     -3.31114940410864      2.52756756133188
  H   -2.69966254633020     -4.27125216087707      2.91203972172421
  C   -3.73082728348391     -2.44296430547555      3.36647727565082
  H   -3.94200630797702     -2.73300630910924      4.39471839410714
  C   -4.13750336349683     -1.19485726276428      2.89086022592070
  H   -4.66799186347179     -0.50515816191502      3.54733542984871
  C   -3.87158829494112     -0.80362696622928      1.57053659058520
  C   -4.35496907971601      0.54636380341743      1.07833115604161
  H   -3.61207763800264      0.97457942223582      0.39850747834815
  H   -4.42290515077154      1.22063472898206      1.94291935856177
  C   -5.72414690583447      0.50950863883844      0.36622008708687
  H   -6.49224183776108      0.06201239536759      1.01087302248412
  H   -6.04389365312648      1.52761741181394      0.10661187580334
  H   -5.67589374510371     -0.07241693345742     -0.56079615264122
  C   -1.90254263610982     -3.88006140975717      0.31970497791492
  H   -2.07242692869978     -3.62384749049531     -0.73000738171782
  H   -0.83999278361000     -3.66879821170163      0.49709090252043
  C   -2.16278001162319     -5.38131741067036      0.52529204011465
  H   -3.22612923429421     -5.61942720815746      0.38621846571236
  H   -1.58393775259087     -5.96586631006738     -0.20102847317697
  H   -1.86812390656996     -5.71522972723024      1.52696410911929
