# Supplementary material for: Analysis of the Geometric and Electronic Structure of Spin-Coupled Iron–Sulfur Dimers with Broken-Symmetry DFT: Implications for FeMoco
Source: J Chem Theory Comput. 2022 Feb 15;18(3):1437–57. doi: 10.1021/acs.jctc.1c00753 (PMC8908755; doi:10.1021/acs.jctc.1c00753)
Supplement: Supplementary file 2 — ct1c00753_si_002.zip [file ct1c00753_si_002.zip › XYZ-files-SI/4-MUWQUS/BP86-tight.xyz]

124
Coordinates from ORCA-job BP86-tight-tight
  Fe  0.80372701723734      0.14728280421016      0.57018704272000
  Fe  -1.44314037931059     -0.06238441259006     -0.65770183271961
  S   0.32797297980374     -1.14401987010155     -1.03875894197773
  S   -0.98386246803024      1.17863755694521      0.99921065619854
  N   1.80467689482930     -0.98604804566098      1.73292564571565
  C   3.42627883652099     -1.66208633951270      3.45990458344387
  H   2.67640420135539     -1.88906408393036      4.23190959425455
  H   4.32300388003674     -1.26083870515046      3.94443443772286
  H   3.67750661372279     -2.61501264651790      2.97321362923444
  N   2.10235856202635      1.53646788046456      0.68782080571380
  C   2.88248750380230     -0.66777186434737      2.46369379195472
  C   3.54135931606187      0.56048327227607      2.34664343911726
  H   4.42337201548523      0.71168214832958      2.96466284490248
  C   3.19944723874733      1.58378258121022      1.45779605358130
  C   4.13118175911449      2.76635892920132      1.35773208727898
  H   4.53144303125133      2.85899015483198      0.33717993853451
  H   4.96725487122957      2.64936686748735      2.05573260847471
  H   3.60856913429937      3.70707664826890      1.57979214265133
  C   1.27592932417922     -2.30661700623632      1.91132353562399
  C   1.77578590416080     -3.35715221902668      1.11009423523214
  C   1.29818626014434     -4.65162086502693      1.34716825866680
  H   1.66418696877873     -5.48027263046480      0.73946808020412
  C   0.38551704599922     -4.90104944657783      2.37363739680360
  H   0.03957963119124     -5.91910497620408      2.55951858581562
  C   -0.08903935247981     -3.85127542545432      3.15821884660817
  H   -0.80087287238029     -4.05752038610917      3.95640956674419
  C   0.32651930161875     -2.53248345431536      2.93072571249396
  C   -0.21626450209887     -1.38577941424711      3.75242006008501
  H   -1.13347054954599     -1.01873296824668      3.26043243033194
  H   0.48977595738174     -0.54603294445435      3.71008689214633
  C   -0.52192506426172     -1.72319869702715      5.21239331023506
  H   -1.31071884144821     -2.48174578437757      5.30275159381732
  H   -0.86896491754512     -0.82518997340122      5.74297750175046
  H   0.37461054711329     -2.09992116696906      5.72750475256267
  C   2.84780850933310     -3.09171568320596      0.07535176303654
  H   2.81799792648598     -2.02791529852294     -0.19487956916900
  H   3.83516670215499     -3.25218520803365      0.54525622275230
  C   2.74652625274021     -3.94071616833616     -1.19397460458065
  H   2.88405781276112     -5.01225305921065     -0.99262706445180
  H   3.51822630757686     -3.63727141801546     -1.91539271260989
  H   1.76443359172449     -3.80567833599884     -1.67042617885509
  C   1.92557245271810      2.61441249765795     -0.24156883456976
  C   1.29782421717816      3.81010858146084      0.16256782160049
  C   1.27732508945009      4.88159923628836     -0.74232372414279
  H   0.80970811779827      5.82178446551014     -0.44557071190104
  C   1.87741731159387      4.77613036321636     -1.99416928239075
  H   1.86319770012427      5.62540627277650     -2.67922315196989
  C   2.48785855671166      3.58157860285059     -2.38031085965827
  H   2.94366202289063      3.50678878716202     -3.36627178211245
  C   2.51409821376750      2.47875293307069     -1.52304999277278
  C   3.18407379667450      1.17954907907888     -1.90743256761628
  H   3.89055376987698      0.89384633760518     -1.11060946406189
  H   2.41658465931187      0.38556272553334     -1.89178298660860
  C   3.90526654386940      1.17197085975824     -3.25176749290461
  H   3.21433391102785      1.37670261040011     -4.08143511462993
  H   4.35536638515109      0.18547305847734     -3.42947115960087
  H   4.70990367494901      1.92163530326063     -3.28665823345635
  C   0.75117511979119      3.98623829532407      1.56204971705732
  H   1.46625113292817      4.59811856658204      2.14055806064672
  H   0.71583747226631      3.00829897359875      2.05887357969501
  C   -0.63229956441162      4.64241013147985      1.62329764812969
  H   -0.62616276572100      5.65838525100007      1.20493806693858
  H   -0.97572836181153      4.71220041165891      2.66535382061144
  H   -1.36504720646263      4.04549503858177      1.06242963163314
  N   -2.01278023229294      0.37455826718001     -2.42261141738455
  C   -3.45821592367419      0.57144244841948     -4.41056682685276
  H   -2.70842998071992      0.20741728764244     -5.12654400323104
  H   -4.45089350141016      0.24280258619200     -4.73698902979738
  H   -3.42025808154948      1.67044754214064     -4.44168150429334
  N   -3.16043088811728     -0.76081612577116     -0.20125354504375
  C   -3.17648514341901      0.07011836829614     -3.01569454760679
  C   -4.16594330305737     -0.68877540007883     -2.38458980613024
  H   -5.04436375824040     -0.94863199132319     -2.97067937179314
  C   -4.15349904169379     -1.08436038857813     -1.04252587500230
  C   -5.31021578465184     -1.92164885752235     -0.55242928613266
  H   -5.71917845058401     -1.54413441508074      0.39286890147876
  H   -6.10451126606514     -1.94810532343619     -1.30653294209703
  H   -4.97554802179012     -2.95298051647903     -0.36300779177860
  C   -1.11087853899690      1.20673209724137     -3.16322782773808
  C   -1.22693400604117      2.60952237778207     -3.00369888240934
  C   -0.46285051477923      3.43278465348909     -3.83451929671554
  H   -0.54129544297928      4.51463865859633     -3.73904271552921
  C   0.40770058687836      2.88782155123275     -4.78007686111454
  H   0.99870553900383      3.54692271744683     -5.41805832636118
  C   0.53144121878583      1.50647856545549     -4.90238799605684
  H   1.20887059579116      1.08913501765460     -5.64913847632126
  C   -0.22947352321666      0.63846656459545     -4.10578758881843
  C   -0.17181942677692     -0.85529149259387     -4.33919176828058
  H   -0.70973242279759     -1.36625218460914     -3.53036564679805
  H   -0.72600310861692     -1.08320167671887     -5.26732868440436
  C   1.24526891006010     -1.42723648178633     -4.45223942986330
  H   1.81177411187938     -1.23777836805929     -3.52989656097017
  H   1.20599982495808     -2.51461752924778     -4.60899008241273
  H   1.80150032210126     -0.98831008150087     -5.29199186670122
  C   -2.19182452050013      3.17117271862027     -1.98485171323608
  H   -1.89161240224406      2.79512369677036     -0.99082754032953
  H   -3.18771358664656      2.72947055224793     -2.15659383873716
  C   -2.30952049742841      4.69164911219555     -1.94464764650925
  H   -2.66117743823849      5.09956603719688     -2.90405898890504
  H   -3.02651964543950      4.99145475868134     -1.16789339836264
  H   -1.34519405665756      5.16312934448542     -1.70855598305085
  C   -3.32561696449315     -1.13956533038198      1.17049468210858
  C   -2.97964911535298     -2.44777987396962      1.57215870413268
  C   -3.24911373769073     -2.81937205841891      2.89619625808736
  H   -3.01442196358678     -3.83092202672199      3.22519677631985
  C   -3.79820080588273     -1.91373662536503      3.80359782127191
  H   -3.98487007963760     -2.22072135270133      4.83390560451980
  C   -4.09514001478713     -0.61247938454965      3.39577794676384
  H   -4.51585708928503      0.10316971185320      4.10611538906307
  C   -3.88280612353025     -0.20792839501522      2.07231995216125
  C   -4.29081259618937      1.18044533440663      1.63744450368965
  H   -3.63600250010386      1.51910141547804      0.82344201919414
  H   -4.13307236623350      1.86557551378811      2.48455640404058
  C   -5.75447301071466      1.28063269496427      1.17938263596720
  H   -6.43948199381407      0.90563628513052      1.95391721743979
  H   -6.01741938819063      2.32692720471132      0.96631602721672
  H   -5.92635098580088      0.69943393506135      0.26368399314368
  C   -2.33173420039336     -3.41074052696963      0.60339637954771
  H   -2.52911237831083     -3.08055057883737     -0.42456726190978
  H   -1.23854161273650     -3.33175579985840      0.72746859100809
  C   -2.75495413776524     -4.87179815837031      0.76281558018644
  H   -3.84377853938785     -4.98411514623379      0.64863535054769
  H   -2.26521376542951     -5.49264893799873     -0.00076333741289
  H   -2.47221490424590     -5.27600475343181      1.74378959199311
