# Supplementary material for: Analysis of the Geometric and Electronic Structure of Spin-Coupled Iron–Sulfur Dimers with Broken-Symmetry DFT: Implications for FeMoco
Source: J Chem Theory Comput. 2022 Feb 15;18(3):1437–57. doi: 10.1021/acs.jctc.1c00753 (PMC8908755; doi:10.1021/acs.jctc.1c00753)
Supplement: Supplementary file 2 — ct1c00753_si_002.zip [file ct1c00753_si_002.zip › XYZ-files-SI/4-MUWQUS/CAM-B3LYP-tight.xyz]

124
Coordinates from ORCA-job CAM-B3LYP-tight-tight-re
  Fe  1.06908343608778     -0.10406284148078      0.40095575487502
  Fe  -1.32349077792385     -0.30530404951838     -1.02978564081403
  S   0.58428884352815     -1.41020380116069     -1.33582535613118
  S   -0.82822581877097      1.00839901993459      0.68761080015006
  N   1.89186879605127     -1.07111447052514      1.94272414361157
  C   3.72801303590777     -1.75395577560530      3.40651992359831
  H   3.27561851165729     -1.40191465751501      4.33486227021793
  H   4.80357153916996     -1.62406826670131      3.47503133408575
  H   3.50202267946607     -2.81465527725489      3.32417125779433
  N   2.57952625341424      1.17202141098737      0.24156585392303
  C   3.17586750548012     -0.96772734573906      2.24920277603473
  C   4.07559130429854     -0.11588990708852      1.60209716096458
  H   5.10107493167904     -0.18642811637929      1.92625695677179
  C   3.78629644898243      0.93341721798658      0.73302049100156
  C   4.91381743024110      1.86614945407747      0.39297718064923
  H   5.02635017373269      1.95971309709162     -0.68643712842381
  H   5.84703404565157      1.51043060551216      0.81914397675041
  H   4.71077135242585      2.86474838867181      0.78097830468921
  C   1.08379641891554     -1.93567374365865      2.74817384924516
  C   1.04952707958887     -3.30616823462456      2.44567312033345
  C   0.32950116388143     -4.14351686936457      3.28154834776402
  H   0.28817871385647     -5.20281201580218      3.07397929717732
  C   -0.33949461516646     -3.64355309165413      4.38590395952829
  H   -0.89485916247470     -4.31403817879816      5.02883601978481
  C   -0.31105047276647     -2.29326925725155      4.65729228972026
  H   -0.83972883670567     -1.90945689805348      5.51986786683330
  C   0.39618177358913     -1.41335313912856      3.84401823321618
  C   0.45033471452937      0.05118427707450      4.19906016770814
  H   0.95937354154885      0.59774544175703      3.40995479351211
  H   1.06560717278835      0.16961107151164      5.09585632932242
  C   -0.91795567410800      0.67824767007668      4.44122787787536
  H   -1.55195204833113      0.56615487827647      3.56214089747965
  H   -0.81388472658892      1.74387958969214      4.64873940942082
  H   -1.42905274318493      0.22300158264566      5.28908863741696
  C   1.81907390594916     -3.83784297505302      1.26230867654031
  H   1.47252678136584     -3.31910724170635      0.36732924698040
  H   2.86812395297460     -3.55160179604286      1.36336695180316
  C   1.74285974440537     -5.33814447643898      1.03875220567446
  H   2.14199205184566     -5.89501195039691      1.88760576100504
  H   2.32719013523767     -5.60863686617454      0.15937333555047
  H   0.71898300181361     -5.67263415510438      0.87212871593139
  C   2.34066535624031      2.42190954359170     -0.40806230799700
  C   1.93904883082609      3.50406398971505      0.38843879240369
  C   1.68514730409113      4.71702286985210     -0.23073624264368
  H   1.36897860273419      5.56649554657254      0.35763786392739
  C   1.83880903408799      4.85837746312170     -1.60029604290417
  H   1.63271864299005      5.81080102083265     -2.07141502253964
  C   2.25014904923583      3.78701581772799     -2.36450422176353
  H   2.36603540349288      3.90881838192596     -3.43109117972849
  C   2.50446904254356      2.54811483278136     -1.78621835487298
  C   2.94788333946247      1.38530142647840     -2.63634577960388
  H   3.33639380368470      0.59771791462544     -1.99517479275686
  H   2.06954070932769      0.95872942223943     -3.12268540804780
  C   3.99032441347266      1.73242990779566     -3.69142118447351
  H   3.60726237776804      2.43510669782939     -4.43060012184483
  H   4.29835920032739      0.83236864321276     -4.22417940886360
  H   4.87720174957688      2.17517505443411     -3.23507881374384
  C   1.81620805281235      3.32528714963684      1.88027282640380
  H   2.79917946961020      3.06962614677657      2.28587217289882
  H   1.19370470731254      2.45048989417251      2.06773264213450
  C   1.25363769070288      4.50755429270560      2.64886616893746
  H   1.88334563493278      5.39315344369175      2.55608229805629
  H   1.18453518070173      4.25935163753713      3.70794581552748
  H   0.25317841431569      4.77003698544643      2.30149641371706
  N   -2.08227961120942      0.49007174677727     -2.69652650779028
  C   -3.58098625309917      0.55686367633938     -4.62803554309423
  H   -2.77865765295723      0.68309200367504     -5.35130829153913
  H   -4.36505594355574     -0.05008015317007     -5.06992793233716
  H   -3.98508660901341      1.54939680442679     -4.42301452112575
  N   -2.95292319725967     -1.37562544862797     -0.66129575571469
  C   -3.09521709461452     -0.06234010973835     -3.34625113707484
  C   -3.80907806041313     -1.17452898137846     -2.89109993205869
  H   -4.56442935448118     -1.55061157577890     -3.56152740498361
  C   -3.79862551688647     -1.73674936411919     -1.61599375768632
  C   -4.84340338556165     -2.77858399241469     -1.32813099193641
  H   -5.42941988823950     -2.51518244683905     -0.44963028903057
  H   -5.51099020163512     -2.89531137775774     -2.17638612491551
  H   -4.37103504759109     -3.73861074868375     -1.11934992530145
  C   -1.50238956348296      1.67617689859061     -3.24593479492206
  C   -1.96777973332375      2.91741790726809     -2.80243309938205
  C   -1.43875576250269      4.06189869434367     -3.38338372391884
  H   -1.77979457372319      5.03515894242114     -3.06138168236605
  C   -0.48260396786796      3.97220206432456     -4.37683224716788
  H   -0.07907191769806      4.87361669448900     -4.81958719101763
  C   -0.02669911575506      2.73682278167488     -4.79629934682638
  H   0.72879475636569      2.68568249941081     -5.56682210921848
  C   -0.52214123709438      1.56661043377564     -4.23833710697242
  C   -0.05719372149807      0.20696286089657     -4.69773526929573
  H   0.34535943657640     -0.32720923933334     -3.83543107428486
  H   -0.92377424630176     -0.38019768521445     -5.00801604574841
  C   0.96346537470860      0.19881016244480     -5.82247757126938
  H   1.87988286147315      0.72015111885546     -5.54539851776635
  H   1.22900226042177     -0.82869207484776     -6.07058478507236
  H   0.57268280317842      0.66960846658764     -6.72558810965363
  C   -3.04304104095659      2.97693168277647     -1.74752037082869
  H   -2.69785843688755      2.41749652415217     -0.87731511634919
  H   -3.91955811794573      2.43209394883480     -2.10823297693320
  C   -3.46478260680232      4.36667106477932     -1.30515740339445
  H   -3.87886283918509      4.94852143276523     -2.12957272996167
  H   -4.23072181797819      4.29122427937327     -0.53338526220354
  H   -2.62624037003825      4.92663493104091     -0.88860665253686
  C   -3.19637237895974     -1.81921756639815      0.67510360122816
  C   -2.73049128995613     -3.06679566396214      1.10256440603351
  C   -3.03183474817601     -3.46953966800339      2.39632852262580
  H   -2.68985362270865     -4.43160258239957      2.74655882240328
  C   -3.74418311495064     -2.65294469916057      3.25398987337107
  H   -3.95367469591920     -2.98141609174866      4.26377165632006
  C   -4.16822569904027     -1.41048535968451      2.82523566788159
  H   -4.71230683001571     -0.75919367927431      3.49865335748139
  C   -3.90868934113286     -0.97529844112359      1.53289698953528
  C   -4.41908788520963      0.37230360281538      1.09749517697328
  H   -3.73596567660748      0.81039508493273      0.37493185560710
  H   -4.41950250425437      1.03018932440920      1.96827158030366
  C   -5.82441113554209      0.34075351341939      0.50239664811696
  H   -6.53622516356051     -0.10348101584816      1.19962340072195
  H   -6.16119772013294      1.35249593172791      0.27286255785262
  H   -5.85507795737939     -0.23555575037198     -0.42137329676852
  C   -1.90725427582820     -3.94715938105373      0.19565976695080
  H   -2.08093576893891     -3.66570404855388     -0.84005378041028
  H   -0.85306694752522     -3.72885138336860      0.37638931687978
  C   -2.14739760499794     -5.44137498617767      0.35550904771716
  H   -3.20112914493725     -5.68783822300811      0.21386684818457
  H   -1.56903078652439     -5.99354495552243     -0.38544130028866
  H   -1.84695988916021     -5.80259677354258      1.33834942116361
