# Supplementary material for: Analysis of the Geometric and Electronic Structure of Spin-Coupled Iron–Sulfur Dimers with Broken-Symmetry DFT: Implications for FeMoco
Source: J Chem Theory Comput. 2022 Feb 15;18(3):1437–57. doi: 10.1021/acs.jctc.1c00753 (PMC8908755; doi:10.1021/acs.jctc.1c00753)
Supplement: Supplementary file 2 — ct1c00753_si_002.zip [file ct1c00753_si_002.zip › XYZ-files-SI/4-MUWQUS/M062X-tight.xyz]

124
Coordinates from ORCA-job M062X-tight-tight
  Fe  1.07103312790420     -0.09149774902127      0.42780613510728
  Fe  -1.38451697276169     -0.29822439000535     -1.12049821686732
  S   0.58347033002785     -1.42525304918965     -1.35599725453754
  S   -0.89957945857700      1.04441311386413      0.65797905211901
  N   1.91385653299939     -1.01457469580044      1.99924224853852
  C   3.71532709060666     -1.65468602776003      3.52570706107000
  H   3.19274167783848     -1.34746988028099      4.43487500973075
  H   4.77891657780861     -1.47693054381422      3.65560738795449
  H   3.54070725784887     -2.72360967756470      3.40299980792573
  N   2.57883040871186      1.21056286152477      0.28696028785371
  C   3.18658084503132     -0.87063991616712      2.35245380073952
  C   4.08124377944917      0.01224288080471      1.72958696385133
  H   5.09974023512563     -0.02024297217369      2.08433295854525
  C   3.78017915746434      1.03358787407780      0.82075891523825
  C   4.87917536646719      1.99903578231081      0.46711024503572
  H   4.98939300703654      2.06040217950440     -0.61788025267704
  H   5.82178306500720      1.69132802423675      0.91122398521071
  H   4.63019916167405      3.00151256676889      0.82188117818838
  C   1.08529358274887     -1.88050478423678      2.78530531061230
  C   1.02811221556078     -3.24786966668720      2.47682732880482
  C   0.23619820499264     -4.06505857673813      3.28073604623791
  H   0.16677865391466     -5.12437022572060      3.06894033654124
  C   -0.46833990479537     -3.54003247471504      4.35381477628668
  H   -1.08419555371334     -4.19014109077666      4.96351075291865
  C   -0.40306680638021     -2.18500277670552      4.64005279573718
  H   -0.96310679112215     -1.79167881951747      5.47827466300466
  C   0.37496751293152     -1.33016966334774      3.86262779868709
  C   0.50410788403253      0.14388477301409      4.16916239300939
  H   0.26054472451710      0.70648900851059      3.26410742959370
  H   1.55659212143192      0.36931327286334      4.37355290585322
  C   -0.35690057296408      0.64961069313781      5.31744022001125
  H   -1.41705563972520      0.47277039656051      5.12445065825227
  H   -0.21236685829843      1.72262796266691      5.44384132551958
  H   -0.09988230150043      0.16217904916398      6.25929273755857
  C   1.84164845845492     -3.79849235775660      1.32835779559451
  H   1.56933253881705     -3.25387966272546      0.42086632000226
  H   2.89694168893545     -3.56240337248097      1.49634327656019
  C   1.69577645971367     -5.29373758825428      1.08499017077734
  H   2.01521997697943     -5.87569836137922      1.95127210564955
  H   2.30909712836156     -5.59193896547416      0.23472244748852
  H   0.66077920702937     -5.56237677332253      0.86330014718567
  C   2.29474653123883      2.43290950909621     -0.39984836237250
  C   1.85380107022695      3.52212696896865      0.37322208858541
  C   1.51754876344671      4.70040870459783     -0.28267365870406
  H   1.16402357277398      5.55195757036841      0.28399011324063
  C   1.63278150517945      4.80095648173437     -1.66450048934965
  H   1.36514769548276      5.72444360193793     -2.16366805966397
  C   2.08698030475193      3.72321285604248     -2.40415130428183
  H   2.17751507007449      3.81530233692200     -3.47777398231516
  C   2.41731706300461      2.51427763426178     -1.78957857389359
  C   2.89367256466378      1.34100915755575     -2.61414720579775
  H   3.35554440723346      0.60137708007049     -1.95961506161618
  H   2.01958151033254      0.84528786460044     -3.05189494586915
  C   3.87361108391210      1.71990103872894     -3.72207649810387
  H   3.40667935595618      2.35173471199328     -4.47893413163500
  H   4.24048849099542      0.82287137537049     -4.22260646087035
  H   4.73065556217195      2.25856669664546     -3.31211740636189
  C   1.76499729569957      3.38404445937010      1.87493199669969
  H   2.77547380173610      3.25554437878279      2.27943137706118
  H   1.24376703524757      2.45114886140151      2.10213782432710
  C   1.07169612660488      4.53085242156333      2.59588408680972
  H   1.61005225175923      5.47204979449932      2.47524179734822
  H   1.01058867378308      4.31521407781824      3.66282561237466
  H   0.05567132013548      4.67229265421572      2.22024800565139
  N   -2.14544465728466      0.47818991158348     -2.80941827924385
  C   -3.67197926894480      0.60385598395892     -4.71706614115613
  H   -2.86776387324528      0.75227888343406     -5.43740983767146
  H   -4.46017681267331      0.01102435207814     -5.17210098660964
  H   -4.07068352658179      1.59208724541216     -4.47313883221696
  N   -3.02284800450562     -1.38426202243108     -0.77216346828637
  C   -3.17882695258059     -0.05043367362178     -3.45254643891407
  C   -3.89863915809646     -1.16854115659030     -3.00060788213888
  H   -4.65964596344099     -1.53862375394940     -3.66997830454282
  C   -3.86806300083476     -1.75315834974441     -1.72907586489739
  C   -4.88412464504887     -2.82606495653385     -1.43790548321998
  H   -5.48541364965519     -2.56393723204814     -0.56603491892623
  H   -5.53818805573107     -2.97969446489789     -2.29168657916152
  H   -4.37522350672095     -3.76425523525118     -1.20384442955573
  C   -1.54135039491750      1.65793104733872     -3.35669716256376
  C   -1.97987583361407      2.91873648040981     -2.93756967965804
  C   -1.42314912179161      4.04499881354728     -3.54729962148500
  H   -1.76292501537179      5.03028829915236     -3.25071011203327
  C   -0.45791438609577      3.91932630226391     -4.52861880304822
  H   -0.03578569722174      4.80367250875677     -4.99053800364098
  C   -0.01399135660703      2.65925437005677     -4.91324408137683
  H   0.75233804276926      2.57747324224951     -5.67331778745723
  C   -0.54478540306772      1.50980195117836     -4.34051442868727
  C   -0.12153553802040      0.12699819942613     -4.78017253066160
  H   0.17675995892614     -0.44047207944458     -3.89519405838999
  H   -0.99501827475443     -0.40181310277579     -5.17502255446738
  C   0.99688867704025      0.08389345629567     -5.81130954915742
  H   1.89952311547533      0.57474059533897     -5.44124214305943
  H   1.24767850128883     -0.95159160867693     -6.04147408281984
  H   0.70656055083511      0.57444793472899     -6.74194771647358
  C   -3.06573922728824      3.08921965155589     -1.90149420500035
  H   -3.31192219818581      2.12140286293259     -1.46508575804788
  H   -3.97421732243722      3.43877799939438     -2.40288468259459
  C   -2.69509434164592      4.06810220849287     -0.78718775333575
  H   -2.55430794096881      5.07973737452543     -1.16911388731282
  H   -3.48428027084293      4.10113353739074     -0.03438403437403
  H   -1.77059974895726      3.75509771386210     -0.29809646526229
  C   -3.24565291769792     -1.84676287540113      0.56484346228313
  C   -2.73289942596365     -3.08164930288049      0.98852114610771
  C   -3.01414582318900     -3.49534277710736      2.28960345467956
  H   -2.64019839016239     -4.44910136217339      2.63633629249981
  C   -3.74823521016110     -2.70020492090247      3.15591387279103
  H   -3.94197802698165     -3.03736961380300      4.16699767984887
  C   -4.21391818067994     -1.46559906637693      2.73015118174518
  H   -4.77367956961555     -0.83065703889725      3.40808025581048
  C   -3.97498318892560     -1.01937960121122      1.43288892297954
  C   -4.51465730411647      0.32263993861457      1.00480638615622
  H   -3.78610085583111      0.82877373452420      0.37053725029035
  H   -4.63357024941241      0.93617964642912      1.90027524646756
  C   -5.85630377109666      0.24655850835144      0.27277741030579
  H   -6.59206269232162     -0.30063642640435      0.86544763472948
  H   -6.24362552872762      1.24988207691464      0.08837278634259
  H   -5.75693757541130     -0.25241210277734     -0.69202261245771
  C   -1.88075929312368     -3.94085685405159      0.08167907626046
  H   -2.03880967495723     -3.64883910931002     -0.95681867198409
  H   -0.82802779130886     -3.71541419805542      0.28994040809856
  C   -2.11545696386803     -5.44166274585962      0.23082371214496
  H   -3.17075230367233     -5.68706091799928      0.09243020809535
  H   -1.53680759251881     -5.98707642257335     -0.51566994738522
  H   -1.80958601674562     -5.80516250675707      1.21282836921451
