# Supplementary material for: Analysis of the Geometric and Electronic Structure of Spin-Coupled Iron–Sulfur Dimers with Broken-Symmetry DFT: Implications for FeMoco
Source: J Chem Theory Comput. 2022 Feb 15;18(3):1437–57. doi: 10.1021/acs.jctc.1c00753 (PMC8908755; doi:10.1021/acs.jctc.1c00753)
Supplement: Supplementary file 2 — ct1c00753_si_002.zip [file ct1c00753_si_002.zip › XYZ-files-SI/4-MUWQUS/M06-tight.xyz]

124
Coordinates from ORCA-job M06-tight-tight-re
  Fe  1.05729423114311     -0.09079974831472      0.40644724345215
  Fe  -1.30424059236091     -0.24679788904913     -1.00568764219631
  S   0.57552056455013     -1.40585789670925     -1.32799748286494
  S   -0.81681220288889      1.05868962796882      0.72115354407643
  N   1.87266446958832     -1.03235341106805      1.96961446422183
  C   3.63805567355717     -1.59532246362947      3.55784697116425
  H   3.11590878867728     -1.24534241977034      4.45328135358710
  H   4.70371669210133     -1.42552209785849      3.69441804638318
  H   3.45594032414158     -2.66904375554522      3.48789209998689
  N   2.57328648575967      1.18911745498823      0.23720781801889
  C   3.12936658039937     -0.85692918590702      2.35777641519161
  C   4.02767828876319      0.02522672035827      1.74844640011404
  H   5.03631991470169      0.00880508535772      2.13872008299171
  C   3.75697799375741      1.02251266543093      0.81166751227474
  C   4.86682455699906      1.97479390472651      0.48993187434886
  H   5.03489192948985      2.02809371365181     -0.58871849056919
  H   5.79194441131754      1.67304076160573      0.97666474074439
  H   4.61731779424084      2.98657784970897      0.81915708486781
  C   1.05931719687199     -1.93286743123491      2.72063505980542
  C   1.07727447483340     -3.29889677826463      2.38650152358338
  C   0.34372814588241     -4.17593278278262      3.17215542776173
  H   0.33973089264044     -5.23412090863496      2.93651548401718
  C   -0.37631611681031     -3.72277063446770      4.26516978089886
  H   -0.93543542397174     -4.42573834870006      4.87346437489541
  C   -0.39696956233399     -2.37813009057506      4.56876154809937
  H   -0.96721878651556     -2.02709669273316      5.42323132541113
  C   0.30813761727195     -1.45664307993554      3.80021781074835
  C   0.28176943038681     -0.00361780051755      4.18577847121421
  H   0.83350545506282      0.58504474420912      3.44950819516413
  H   0.82084091726681      0.12021013271402      5.13307437812981
  C   -1.12355988909594      0.55833454685470      4.32838613849813
  H   -1.70301548650672      0.38244877331911      3.41659891642310
  H   -1.09275410761013      1.63640538616777      4.50315231232638
  H   -1.66467190681688      0.10138713448446      5.16011151758113
  C   1.92686709165752     -3.78056898388327      1.24295831590933
  H   1.69301336291151     -3.17820650103529      0.35809416120646
  H   2.97737784436560     -3.55158003284011      1.46166613218287
  C   1.80682321609906     -5.24818536181185      0.89451750739091
  H   2.10333378015721     -5.89399704528731      1.72446384196916
  H   2.45209250343235     -5.48480618895652      0.04722351143493
  H   0.78416913748574     -5.51580703763066      0.61503644685361
  C   2.30474774285114      2.40473040566262     -0.45401321432574
  C   1.83830923751302      3.49816497888870      0.29345513930566
  C   1.53554025807587      4.67345233167633     -0.38061142435520
  H   1.16238953122006      5.52847915668283      0.17217658872684
  C   1.71484488409675      4.77346773611975     -1.74905028747875
  H   1.47808356881800      5.69965339428377     -2.26190597834464
  C   2.19016221512670      3.69253103590858     -2.46549663305859
  H   2.32724828837015      3.78388906984298     -3.53628398638637
  C   2.48004349961111      2.48524369034832     -1.83941794709354
  C   2.96512727082345      1.30421747675139     -2.63405456416709
  H   3.49005699064678      0.61266327643741     -1.97049483027023
  H   2.09051198501398      0.74175027967232     -2.99053009309141
  C   3.85998362415222      1.64795030243037     -3.80881002116480
  H   3.33313632458566      2.22016527294795     -4.57631749066527
  H   4.23181647635870      0.73733858552055     -4.28258597201544
  H   4.72281953195203      2.23793446042841     -3.48658321275223
  C   1.70812400921260      3.40014170166937      1.78881333441809
  H   2.69227422296705      3.58373987191382      2.24161284449097
  H   1.46481527292771      2.36766068373270      2.05349021075443
  C   0.68342822479907      4.32032380440846      2.41960044957536
  H   0.94098259047710      5.37541669332804      2.30714074866383
  H   0.60281015890468      4.11675483155330      3.48900347196341
  H   -0.30450298685285      4.16797305195665      1.97409577002964
  N   -2.07408875718244      0.54195114234152     -2.67630092170844
  C   -3.64466328924782      0.66960980534595     -4.54346171594671
  H   -2.86337972321926      0.80245894662526     -5.29353721514687
  H   -4.45308732431290      0.08385781530881     -4.97527255902668
  H   -4.02944249946727      1.66697164002383     -4.31001235690401
  N   -2.93769983353179     -1.31581097321110     -0.61729627443627
  C   -3.12986874142961      0.02603071777662     -3.29210918476280
  C   -3.85542096695256     -1.07344419006422     -2.82172736615271
  H   -4.64164848521157     -1.42795598895823     -3.47427701311403
  C   -3.81187316232562     -1.65919999985896     -1.55642411998123
  C   -4.85105079733055     -2.69633588194975     -1.25823639842936
  H   -5.43035977789644     -2.43446856949034     -0.36987281562964
  H   -5.53226853169542     -2.81602967489000     -2.09801598339540
  H   -4.38005480888834     -3.66129145045136     -1.05106370581295
  C   -1.46581735778408      1.69530971958105     -3.25637108365539
  C   -1.88263738498923      2.96996832468751     -2.86413517490407
  C   -1.34113681108779      4.07259519115552     -3.52000158401110
  H   -1.67210243843136      5.06800698067457     -3.23931326162681
  C   -0.40899841263085      3.91627283429972     -4.52331180640420
  H   0.00206144644721      4.78572762004520     -5.02520106937095
  C   0.01446218531330      2.64711224382412     -4.88339251878697
  H   0.75769260681289      2.53833105604973     -5.66530108506781
  C   -0.50027604344096      1.51809315727135     -4.26426822274846
  C   -0.09594326159172      0.13133545647193     -4.68204232849121
  H   0.26105617871694     -0.40767774471279     -3.79652917332254
  H   -0.99018026672966     -0.42191295874920     -4.99405609509285
  C   0.94444552218771      0.04169650479731     -5.77665963941145
  H   1.88189636740333      0.52402805972390     -5.48655018747151
  H   1.16649400662577     -1.00365802177106     -5.99635197694987
  H   0.60485631037778      0.50947294166570     -6.70406724064267
  C   -2.92862051796761      3.18598678588202     -1.80636619767610
  H   -3.25987388633435      2.22374221355057     -1.40611678500688
  H   -3.81175990232272      3.63850778723907     -2.27332399287647
  C   -2.45126342855107      4.07105094172378     -0.66660098911300
  H   -2.21856658307829      5.08259333888946     -1.00792197012130
  H   -3.21328549969764      4.14804798794474      0.11258224323157
  H   -1.54704264175804      3.65484850139498     -0.21293651326989
  C   -3.15370763652760     -1.78575744225331      0.70991680079961
  C   -2.69025337095005     -3.04883962332680      1.10197577335009
  C   -3.00964787376335     -3.49338007242677      2.37930844455773
  H   -2.67781016929525     -4.47390167475760      2.69925330995525
  C   -3.72992700967934     -2.70409301458707      3.25726678528380
  H   -3.95597534913531     -3.06995276644550      4.25318677280851
  C   -4.13536826812834     -1.44109740674594      2.86986594629680
  H   -4.67942518418071     -0.80369843195565      3.56148172368633
  C   -3.85890612522663     -0.96101920724478      1.59554501746113
  C   -4.33973703580816      0.40927014375080      1.21143368768339
  H   -3.59703386926190      0.89974636514799      0.57671689517832
  H   -4.40562113591761      1.00807848481861      2.12614827112432
  C   -5.68853108328218      0.42757640112572      0.50887401797341
  H   -6.44578759819554     -0.10209173945782      1.09373152757515
  H   -6.03122239776075      1.45422647700174      0.36177974726966
  H   -5.63677652851649     -0.04307329590741     -0.47632363403304
  C   -1.86367534221659     -3.89937382761716      0.17579963997817
  H   -2.04341599553305     -3.59806733227881     -0.85865590566244
  H   -0.80438062173885     -3.66414121582339      0.35262693853739
  C   -2.07698555722746     -5.39481086252813      0.30690562527308
  H   -3.13276856439376     -5.65535794909978      0.18880665967269
  H   -1.51164933132639     -5.92690040742700     -0.46067804262654
  H   -1.74642105298572     -5.77712188871696      1.27550916103695
