# Supplementary material for: Analysis of the Geometric and Electronic Structure of Spin-Coupled Iron–Sulfur Dimers with Broken-Symmetry DFT: Implications for FeMoco
Source: J Chem Theory Comput. 2022 Feb 15;18(3):1437–57. doi: 10.1021/acs.jctc.1c00753 (PMC8908755; doi:10.1021/acs.jctc.1c00753)
Supplement: Supplementary file 2 — ct1c00753_si_002.zip [file ct1c00753_si_002.zip › XYZ-files-SI/4-MUWQUS/PBE0-tight.xyz]

124
Coordinates from ORCA-job PBE0-tight-tight
  Fe  1.04466448787034     -0.08695582377407      0.38983425143065
  Fe  -1.33185537839676     -0.30930746197688     -1.03699023152385
  S   0.58015770006247     -1.41123039022364     -1.33878092360180
  S   -0.86458982215426      1.01517412025010      0.68495553243014
  N   1.86718498511183     -1.05021401466605      1.93033884351038
  C   3.69416059397883     -1.75392854580032      3.39139508698717
  H   3.19671546706655     -1.46359671416835      4.32071778844874
  H   4.76347082309644     -1.58851513678548      3.50170061504795
  H   3.50922494444125     -2.82015692118089      3.25447557238678
  N   2.54718583321393      1.19912901580107      0.24842900343600
  C   3.15075924065768     -0.94371053192085      2.25118060463746
  C   4.04632200165241     -0.06917938264318      1.62813867789417
  H   5.07055002577342     -0.12692591411896      1.96683171132427
  C   3.75131721036849      0.98451309448924      0.76318361592615
  C   4.85846010468941      1.94690017853370      0.45469456477556
  H   4.98431709046281      2.06083445716538     -0.62411287075491
  H   5.79535115581608      1.60925394506877      0.89265519519460
  H   4.62124560695794      2.93698509909808      0.85249452223093
  C   1.06120939474085     -1.92663805901368      2.71148452414401
  C   1.03133740912401     -3.29431971452709      2.40233492857070
  C   0.28875700713014     -4.13366468787870      3.22561000693039
  H   0.25074419280913     -5.19483674980227      3.01360284228120
  C   -0.40728554663311     -3.63106770862544      4.31201802434079
  H   -0.98577886545587     -4.30061927842377      4.93867158268555
  C   -0.38289069677716     -2.27535155437686      4.59060861405502
  H   -0.94109225389021     -1.89439387357944      5.43674535923860
  C   0.35241665000311     -1.39955705954505      3.79944061051013
  C   0.44222364662913      0.07038177450023      4.10345957778868
  H   0.25829185636929      0.62189039142000      3.17684729705468
  H   1.47728095479121      0.31031455151343      4.37541880970197
  C   -0.49483297813909      0.58144745979148      5.18033077621094
  H   -1.53939835450183      0.37968501504336      4.92814696974984
  H   -0.38012180309919      1.66173574315429      5.29006203870460
  H   -0.29117570693000      0.12584348187226      6.15234062144613
  C   1.81332939157604     -3.81840107886823      1.22888934245176
  H   1.46782448447084     -3.29612423268519      0.33008499239426
  H   2.86120039721313     -3.51925946481314      1.33572305457543
  C   1.74855306432448     -5.31674073290425      1.00604269749132
  H   2.13976278553752     -5.87129324413942      1.86281208523537
  H   2.34583491733227     -5.58763419022952      0.13324220172004
  H   0.72632052513672     -5.65712399988954      0.82697194063512
  C   2.30078145103795      2.44276909638011     -0.39735214012553
  C   1.86084402175627      3.51601209001456      0.39385012315593
  C   1.60567294564763      4.73113051399706     -0.22877480691963
  H   1.25669349550619      5.57256898692049      0.35733834821249
  C   1.80582654273239      4.88369840185796     -1.59237464845267
  H   1.60563662019192      5.83878194077939     -2.06530702080783
  C   2.25761091595376      3.82007015906932     -2.35198740383272
  H   2.41222452433401      3.95316396391877     -3.41436075331942
  C   2.50173799777362      2.57713108663063     -1.77479617101253
  C   2.97570890506860      1.41376343472341     -2.60253364244730
  H   3.50571963188086      0.71023129038773     -1.95828013975723
  H   2.09838773941822      0.86454572411343     -2.96169091696237
  C   3.86224577068971      1.78359454930580     -3.77970561207711
  H   3.33212585894543      2.38221163007122     -4.52287668214856
  H   4.21688628705161      0.88034039669508     -4.28072154155780
  H   4.73533780131366      2.35303774892672     -3.44995849597595
  C   1.70855806883329      3.33133913826062      1.87840991525982
  H   2.70290005219613      3.18492911851268      2.31838802895796
  H   1.18117883430479      2.38990979705851      2.05144476939616
  C   0.99301641045130      4.44733323388029      2.61411370702786
  H   1.53507949783705      5.39402769693691      2.55477173627152
  H   0.89108110132292      4.19031803988521      3.67048669574132
  H   -0.00996462895125      4.60948728039498      2.21018167286730
  N   -2.06679578399436      0.47887378922021     -2.71419118985079
  C   -3.54271497442551      0.56578722333116     -4.65907334740588
  H   -2.72917244448295      0.66756656258600     -5.37819339897848
  H   -4.34322660083066     -0.02017913308460     -5.10496620942099
  H   -3.91634629076908      1.57415339611457     -4.46005994645488
  N   -2.96858402952024     -1.37047902218027     -0.68903412039896
  C   -3.08298083763032     -0.06021917072721     -3.37517393400823
  C   -3.81539313427756     -1.16310026016361     -2.92350672600540
  H   -4.57318232322579     -1.53115627736193     -3.59967977923553
  C   -3.81480020284382     -1.72839084392848     -1.64822908818344
  C   -4.86518495017760     -2.75941217746570     -1.35989369989396
  H   -5.45428776208428     -2.48357638906057     -0.48369186462405
  H   -5.52964232652189     -2.88032710854662     -2.21268707707183
  H   -4.39927153029746     -3.72215499935678     -1.13566175765197
  C   -1.45562834798083      1.63852281564034     -3.26989264573670
  C   -1.88643670960152      2.89999901539704     -2.83933328326664
  C   -1.32626728412617      4.02421437093437     -3.43597536592295
  H   -1.64154333013747      5.01149279223733     -3.12205847145304
  C   -0.37262643142638      3.89633862535643     -4.43140711126085
  H   0.05432929612310      4.78272007666795     -4.88722051599165
  C   0.05285361347914      2.64163906474592     -4.83441022703156
  H   0.80889924783060      2.55771469355632     -5.60506711513008
  C   -0.47389434468983      1.48999782632664     -4.26047613991027
  C   -0.04496534994406      0.11508953033980     -4.69536185148178
  H   0.33128604841961     -0.41829047528194     -3.81556471890606
  H   -0.92788730728810     -0.45405345484679     -5.00434609454425
  C   0.98662890279019      0.06326559577297     -5.80512132583562
  H   1.91543889324463      0.56175401264139     -5.51998842494787
  H   1.22626515074047     -0.97563845880048     -6.03995708092866
  H   0.62129521658208      0.53636532318485     -6.72018010323940
  C   -2.95527972795334      2.99902177904842     -1.78654398343820
  H   -2.65165432794349      2.38166495806455     -0.93555441200674
  H   -3.86898679517033      2.52703108030320     -2.16690806369301
  C   -3.27338075724764      4.39789697144560     -1.29693521812928
  H   -3.65538490762061      5.03526126003072     -2.09809408350710
  H   -4.03503932563599      4.35393342032027     -0.51589172565323
  H   -2.38946996445859      4.88376260242431     -0.87499157461994
  C   -3.22299758642695     -1.81243776530072      0.63940068659296
  C   -2.77080425730277     -3.06851253548351      1.06730278296429
  C   -3.09319026605172     -3.47589387224535      2.35720282381749
  H   -2.76598996863523     -4.44675266836493      2.70491395492495
  C   -3.80647370436187     -2.65353038772239      3.21317425789153
  H   -4.03169561577590     -2.98601192815123      4.22042411004194
  C   -4.21150902966519     -1.40094023543694      2.78647350849275
  H   -4.75715763860566     -0.74526292636757      3.45782610505826
  C   -3.93589302786633     -0.96209850930562      1.49564120328435
  C   -4.42638804615352      0.38782924474745      1.05552549266378
  H   -3.71575273542954      0.82474527977458      0.35315660050050
  H   -4.44697246488479      1.04217039662870      1.93157682625202
  C   -5.81208505480335      0.36774772756415      0.41956216175248
  H   -6.54657840267433     -0.08500045602802      1.09028020578566
  H   -6.14040327438465      1.38498436690297      0.19265282984586
  H   -5.81555211293527     -0.19715531974809     -0.51420845293447
  C   -1.94400909212096     -3.94278323359268      0.16383371339486
  H   -2.13668256638933     -3.67496065746919     -0.87570240851838
  H   -0.88929488640844     -3.69522128476390      0.32713652696537
  C   -2.14814547747532     -5.43688546485510      0.34773787787158
  H   -3.19990274400035     -5.70894398231768      0.22414722277845
  H   -1.56667605954041     -5.98879630494292     -0.39378804000245
  H   -1.82627111402866     -5.77767971263894      1.33366900095668
