# Supplementary material for: Analysis of the Geometric and Electronic Structure of Spin-Coupled Iron–Sulfur Dimers with Broken-Symmetry DFT: Implications for FeMoco
Source: J Chem Theory Comput. 2022 Feb 15;18(3):1437–57. doi: 10.1021/acs.jctc.1c00753 (PMC8908755; doi:10.1021/acs.jctc.1c00753)
Supplement: Supplementary file 2 — ct1c00753_si_002.zip [file ct1c00753_si_002.zip › XYZ-files-SI/4-MUWQUS/PBE-tight.xyz]

124
Coordinates from ORCA-job MUWQUS
  Fe  1.00279818213877     -0.10266684912332      0.32921579201881
  Fe  -1.25374239884601     -0.31695874019771     -0.99283067971881
  S   0.59352857614148     -1.42885718362981     -1.35956827221907
  S   -0.83417889393357      0.99373553507538      0.68096526227448
  N   1.83614225507928     -1.06045371520263      1.88721844753987
  C   3.69324348137059     -1.75800760711052      3.34674178116204
  H   3.22699735914308     -1.42570772418419      4.28714705905780
  H   4.77629585461245     -1.61471975440213      3.42441940174717
  H   3.47855909237253     -2.83079345978697      3.25026871789530
  N   2.50202638706325      1.20910101764450      0.19419184917744
  C   3.13563371415300     -0.96143851998881      2.19147995008864
  C   4.02881368364865     -0.08676683384024      1.54402090691274
  H   5.06528529160358     -0.14972435063522      1.86976695226850
  C   3.72598617703892      0.98458329405546      0.68914393674321
  C   4.83605747903569      1.95894326460199      0.38280637714045
  H   4.96789411218897      2.08108955925966     -0.70189300858826
  H   5.78010311140223      1.62060569651678      0.82370519229888
  H   4.59496464040842      2.95392340374262      0.78662346006557
  C   1.03458895045908     -1.93127612126871      2.69030679927344
  C   1.02208137073391     -3.31678581429998      2.38913894139096
  C   0.31148576942594     -4.16973702303024      3.23871223700843
  H   0.29237378288746     -5.24019376780621      3.03249843263693
  C   -0.37381767110211     -3.67248284610089      4.34881861676453
  H   -0.92153335889499     -4.35557022188625      5.00080948371715
  C   -0.37229138347072     -2.30694882146859      4.61457883844510
  H   -0.91578335244342     -1.92421880060202      5.48074351037778
  C   0.32723211231219     -1.41046990509008      3.79435090078366
  C   0.36830801178114      0.06183750931880      4.13634291756908
  H   0.85116394831333      0.60654711401656      3.31495389978089
  H   1.01783842478313      0.20087390705577      5.01866048051804
  C   -1.00410905591178      0.68155622496206      4.41633695397932
  H   -1.66327535231742      0.57082620292668      3.54312722938853
  H   -0.90152554323754      1.75524941927115      4.63136863004989
  H   -1.49954662497797      0.21308134702821      5.27845039372593
  C   1.79754702079276     -3.83753396221657      1.20022210487050
  H   1.43225382941821     -3.31538768004711      0.29834804302062
  H   2.84968106799197     -3.51972512780332      1.29004195368611
  C   1.75278841624119     -5.34548661506818      0.97684498566123
  H   2.17107076080529     -5.89718577765074      1.83199569963982
  H   2.34270832870118     -5.60875782130370      0.08778219456835
  H   0.72672588290998     -5.70561736022489      0.81543909012604
  C   2.24726427815545      2.46484489398849     -0.43777797194239
  C   1.78351936860602      3.53574819141015      0.36242029991612
  C   1.52744168044205      4.76319268695498     -0.25859024447122
  H   1.15773988837765      5.60034777992146      0.33510163148638
  C   1.75148691993963      4.93370884505535     -1.62509163383115
  H   1.54955943131200      5.89827823084301     -2.09506458908047
  C   2.22785708618820      3.87345665498462     -2.39299534478846
  H   2.40064466073002      4.01941893367543     -3.45866040139991
  C   2.47189489604424      2.61790572760762     -1.82246898657465
  C   2.97242222570949      1.46008595694991     -2.65625307016547
  H   3.51268066047445      0.75679324509590     -2.00761124822123
  H   2.09988443753459      0.89324579913434     -3.02243438060464
  C   3.86316154109196      1.84663383723796     -3.83663498659152
  H   3.32497729198043      2.44615219561935     -4.58408266727939
  H   4.23239338723021      0.94382659099395     -4.34359757694363
  H   4.73414707365944      2.42910381420761     -3.49997978673116
  C   1.61926679370522      3.34508199423447      1.85247804792609
  H   2.62029246159026      3.35158134166934      2.32158856466564
  H   1.23018159886237      2.33125067536667      2.02546228439393
  C   0.72096487373295      4.35630823408619      2.55938578772532
  H   1.12625552132947      5.37761318115881      2.51830184187323
  H   0.61211650511676      4.08503648327332      3.61912220691213
  H   -0.28365153069693      4.37373465415309      2.11001939393483
  N   -2.00927379966992      0.47744537872296     -2.67732755616249
  C   -3.50508832908123      0.52718884467590     -4.63490439323201
  H   -2.69210597003119      0.68930543863351     -5.35483704585722
  H   -4.27374479525014     -0.10193584729066     -5.09639619646548
  H   -3.94249900075306      1.51567108524499     -4.42452086040165
  N   -2.91416870323597     -1.36097300296647     -0.61451289906616
  C   -3.01680990623632     -0.09239939462486     -3.34732661421095
  C   -3.72996904699348     -1.21456604161070     -2.88225773780241
  H   -4.48030645860338     -1.60775170212486     -3.56533696425579
  C   -3.74905182602196     -1.75558183205818     -1.58693313709263
  C   -4.82053869942542     -2.77564882991846     -1.28712227753683
  H   -5.44019745211238     -2.45461654749451     -0.43794625562081
  H   -5.46436410459997     -2.92600524703580     -2.16049741131537
  H   -4.37542408943777     -3.74089189040928     -1.00490034103889
  C   -1.42691614084367      1.65683304730861     -3.23887288058215
  C   -1.87577387740874      2.92629291300092     -2.82034080895805
  C   -1.35090349187643      4.05840401343413     -3.46038250441404
  H   -1.69722960370459      5.04913589068586     -3.15856525798731
  C   -0.41106536215787      3.93637196496092     -4.47857250033461
  H   -0.01578266582338      4.82868297529537     -4.96777527287193
  C   0.04080174792394      2.67291758843278     -4.86542973557076
  H   0.78776614683072      2.58967993590747     -5.65540562048840
  C   -0.44997621177195      1.51428843053433     -4.25713845480177
  C   -0.00341062297087      0.13509236835812     -4.68740574941189
  H   0.39562027776239     -0.38960978200540     -3.80152289185219
  H   -0.88882083221023     -0.45629259361014     -4.97419461850508
  C   1.01324377529667      0.08138583405348     -5.82277103339133
  H   1.94597062108374      0.60202624428092     -5.56390534930948
  H   1.26599222849086     -0.96407428258258     -6.04827288057148
  H   0.61950541233230      0.53731044933997     -6.74347765585668
  C   -2.93999584397804      3.07958984988849     -1.75746707717612
  H   -3.16287305074045      2.09440061135777     -1.32740551561637
  H   -3.87272673654141      3.42276655469597     -2.23847365361387
  C   -2.56400051028670      4.05135363115888     -0.63434221851889
  H   -2.39307057102006      5.06912118402959     -1.01296798616230
  H   -3.36834706543132      4.10184328649096      0.11405511447796
  H   -1.64741427879583      3.71848119343089     -0.12620549812663
  C   -3.19004145561859     -1.78326686149058      0.72252474138186
  C   -2.76720316927225     -3.05830494296118      1.16374466254610
  C   -3.11891324714465     -3.45808908259794      2.45830042739801
  H   -2.81426955546327     -4.44184078719108      2.81397827646270
  C   -3.83232035598147     -2.61414947457773      3.30883980057279
  H   -4.08043529744730     -2.94214187420532      4.32018141551089
  C   -4.20668202100758     -1.34566842865625      2.87100897330976
  H   -4.75068983756096     -0.67160787082507      3.53761494586395
  C   -3.90255856475839     -0.91013635489960      1.57487105484192
  C   -4.36327891318292      0.45397544062234      1.12310297722640
  H   -3.60072333292238      0.89673979249647      0.46751844161978
  H   -4.43477903842866      1.10083372300130      2.01151682367857
  C   -5.71495369593898      0.45523887249435      0.39617600721598
  H   -6.49958499598799     -0.00185364241956      1.01713026191612
  H   -6.02096471502109      1.48542983339159      0.16126772269218
  H   -5.66291815150339     -0.10097106332792     -0.54971958667940
  C   -1.94588901031897     -3.95642266757372      0.26582027895061
  H   -2.14062510884622     -3.70108752560125     -0.78421285034750
  H   -0.88217095714583     -3.70975516339061      0.42173631374207
  C   -2.15514628950323     -5.45602877740970      0.47217332009988
  H   -3.21515247055218     -5.72819060578990      0.35461253881493
  H   -1.57392373755382     -6.02400952360762     -0.26803944187394
  H   -1.82971473248470     -5.78633577480062      1.46849800170288
