# Supplementary material for: Analysis of the Geometric and Electronic Structure of Spin-Coupled Iron–Sulfur Dimers with Broken-Symmetry DFT: Implications for FeMoco
Source: J Chem Theory Comput. 2022 Feb 15;18(3):1437–57. doi: 10.1021/acs.jctc.1c00753 (PMC8908755; doi:10.1021/acs.jctc.1c00753)
Supplement: Supplementary file 2 — ct1c00753_si_002.zip [file ct1c00753_si_002.zip › XYZ-files-SI/4-MUWQUS/r2SCAN-tight.xyz]

124
Coordinates from ORCA-job MUWQUS-from-small-basis
  Fe  1.08441508271237     -0.09878786728631      0.39866652736250
  Fe  -1.25899770059436     -0.30349041092238     -0.97553296204752
  S   0.63965641895886     -1.39455016071992     -1.32123830410581
  S   -0.78285986456151      0.99438148857190      0.74291312222809
  N   1.88931136979205     -1.06086884112663      1.94229614897550
  C   3.69534053340028     -1.73404468030481      3.45683665117943
  H   3.20658205731905     -1.39285150445926      4.37468227106474
  H   4.76923822778162     -1.59599643782179      3.56177380730582
  H   3.47542737062212     -2.79881418760580      3.36190504338461
  N   2.58452825302485      1.18363074621641      0.24894564440685
  C   3.17182886895397     -0.94524861030178      2.28670778962655
  C   4.07446163826341     -0.07231907819289      1.66144942092497
  H   5.09554841431947     -0.12562533367072      2.01246224203024
  C   3.79241872082866      0.96977476003816      0.77204641894519
  C   4.90948217065179      1.92007635830993      0.43977146270660
  H   5.04706202154338      1.99000674892270     -0.64244787698215
  H   5.84074630620586      1.59741143009610      0.90065368028701
  H   4.67116230737398      2.92759763089137      0.79206078221357
  C   1.06684194684542     -1.93939955345848      2.71338224070276
  C   1.05094167180017     -3.31301478743231      2.38907552924130
  C   0.30940019436212     -4.17006072351208      3.19804057548370
  H   0.28311547263746     -5.22990069634130      2.97393270337333
  C   -0.39683757364334     -3.68641716909535      4.29347362123699
  H   -0.96645776143623     -4.37061437579792      4.91355647197191
  C   -0.38834183630891     -2.33225877946933      4.58421074367914
  H   -0.94696180929452     -1.96336849627527      5.43793216399033
  C   0.33721943981111     -1.43177934550972      3.80130688091587
  C   0.37696185118347      0.03125494786509      4.16792053162243
  H   0.85229917047945      0.58987421675956      3.36036010798425
  H   1.02260235600467      0.15615679897559      5.04701841350355
  C   -0.99566674432864      0.63691228106636      4.46116962570010
  H   -1.66255316844531      0.50541297392394      3.60533764734567
  H   -0.90218631428165      1.70792844686961      4.65698920487701
  H   -1.46729638714748      0.17956320337230      5.33331519260578
  C   1.85638537840060     -3.81947070727977      1.21846694556632
  H   1.54462935303112     -3.26517018912639      0.32561805237408
  H   2.90783508984535     -3.54256872010900      1.36120694546045
  C   1.76739766736777     -5.31413778454256      0.94776704139350
  H   2.13866397187909     -5.90245897724341      1.79097247351055
  H   2.36879294721512     -5.56764622713051      0.07238118412861
  H   0.73949273048377     -5.62724386133771      0.74865885123882
  C   2.33752713738467      2.42094504975218     -0.41774223130108
  C   1.89748573529292      3.51061918616638      0.36059752385999
  C   1.63034708601999      4.71592763497445     -0.28452466351216
  H   1.28006701589337      5.56673629260494      0.28827697388563
  C   1.82151380694866      4.84557364728454     -1.65546220717968
  H   1.61174141244694      5.79130643811584     -2.14434996656023
  C   2.27714990623039      3.76906389832275     -2.40093792985742
  H   2.42474915534837      3.88537697695778     -3.46717152989803
  C   2.53101906199365      2.53324428019389     -1.80374166475762
  C   3.00517653605031      1.35690761979142     -2.62094748840564
  H   3.52692377526905      0.65345843321411     -1.96805464321921
  H   2.12605916931826      0.81028190626784     -2.98487578020943
  C   3.90249291975132      1.71711307957729     -3.80114395078870
  H   3.37496546519663      2.30810037174957     -4.55264014511435
  H   4.26012298182703      0.80857274556565     -4.29077440276347
  H   4.77226448574238      2.29167235981462     -3.47050537218866
  C   1.76054219791200      3.35293456707862      1.85388705221829
  H   2.76215580117194      3.23013995336804      2.28809377184487
  H   1.24917673188851      2.40603505974262      2.05047977562628
  C   1.03132503804317      4.47722001823412      2.57492454108560
  H   1.56049763572175      5.42968424649906      2.49410969241283
  H   0.93825581191236      4.23832195468551      3.63636908700903
  H   0.02445688211086      4.61714645313411      2.17122484774343
  N   -2.03106096533774      0.50456917959960     -2.64377601769419
  C   -3.54394751862265      0.61205283187564     -4.57585702226820
  H   -2.74484809753054      0.73927812113830     -5.30765687044497
  H   -4.34540368460483      0.02480158860284     -5.01896196247727
  H   -3.92689187157162      1.61284286103100     -4.35303300337978
  N   -2.91360163531090     -1.36053225138950     -0.62021201463637
  C   -3.05642420674513     -0.03329583792807     -3.30515094190700
  C   -3.77986306053241     -1.14666792332908     -2.85460709003877
  H   -4.54553602791824     -1.50970687404092     -3.52573826953675
  C   -3.77092949557700     -1.71954182679063     -1.57893090941813
  C   -4.82963846782621     -2.74926805624821     -1.28645314379181
  H   -5.40745547884235     -2.47696815454535     -0.40067771946802
  H   -5.50436117155661     -2.85703491305475     -2.13329221903193
  H   -4.37126416369349     -3.71912764835207     -1.07451535822008
  C   -1.43610735564360      1.67622944914489     -3.20177510844478
  C   -1.87498817896222      2.93637919046906     -2.75937051376850
  C   -1.34083803518293      4.06960564905027     -3.37201937066200
  H   -1.66256839674724      5.05437622289663     -3.05416925032238
  C   -0.40797482556501      3.95160869266386     -4.39337939252894
  H   -0.00370174172086      4.84362950850316     -4.86051810034516
  C   0.02381647558858      2.69889135758106     -4.80932884575533
  H   0.75935868021353      2.62543079827642     -5.60183999505124
  C   -0.47573468563896      1.53742229026046     -4.22184914972253
  C   -0.05462688103016      0.16161835204564     -4.67702350573824
  H   0.34056643080320     -0.38038954325401     -3.80955765017887
  H   -0.94484842456654     -0.40703562283724     -4.96977282595167
  C   0.95383236513139      0.11917969418619     -5.81519903204379
  H   1.88597393084400      0.62278898657087     -5.54923472197931
  H   1.19229909221032     -0.91787916380251     -6.05983747853192
  H   0.56240420572591      0.59492020125292     -6.71836025188623
  C   -2.92940914264180      3.01963288514070     -1.68447470152472
  H   -2.58102305897201      2.44190697599256     -0.82061238630382
  H   -3.82759624924404      2.49165415731631     -2.03079482186516
  C   -3.30692178439850      4.42207975286881     -1.23240818673105
  H   -3.72680086558735      5.01405857298879     -2.04966866213594
  H   -4.05653483905852      4.36736501401883     -0.44030642239017
  H   -2.44096461467883      4.96113253837408     -0.83825259710035
  C   -3.17155788098858     -1.81562306884042      0.70780209812037
  C   -2.74377717767818     -3.09273201000329      1.11534925927483
  C   -3.09453554030116     -3.52295856973160      2.39434562557596
  H   -2.79214928434407     -4.50885680933149      2.72500559947212
  C   -3.81018923899894     -2.70508897450399      3.25932594685157
  H   -4.06002243029518     -3.05737270172622      4.25473533231513
  C   -4.18723062549641     -1.43276479223447      2.85451576833665
  H   -4.73461757259583     -0.78285729802147      3.53151822317307
  C   -3.88407266299410     -0.96823712434669      1.57460375215290
  C   -4.35938199185953      0.39614944139505      1.14916703321233
  H   -3.64278189427433      0.83546400942052      0.45271799523180
  H   -4.38327336422092      1.03951322236551      2.03453139422973
  C   -5.74818803476118      0.39062179802749      0.50221461665680
  H   -6.48635138199385     -0.07371015426448      1.16158115370923
  H   -6.07306801350578      1.41285537277673      0.29217193995497
  H   -5.74507190197314     -0.15843679640074     -0.44169867151242
  C   -1.92412789894445     -3.96665677393126      0.19696747988132
  H   -2.10908843183754     -3.67913682788230     -0.83990614263894
  H   -0.86386451595799     -3.74067740955530      0.36894104888037
  C   -2.15317114443696     -5.46602989553900      0.35829572686008
  H   -3.21265115263708     -5.71490467193464      0.24878383268654
  H   -1.59490577700150     -6.01434641809395     -0.40368390335582
  H   -1.82097593064280     -5.82904930282154      1.33311409686384
