# Supplementary material for: Analysis of the Geometric and Electronic Structure of Spin-Coupled Iron–Sulfur Dimers with Broken-Symmetry DFT: Implications for FeMoco
Source: J Chem Theory Comput. 2022 Feb 15;18(3):1437–57. doi: 10.1021/acs.jctc.1c00753 (PMC8908755; doi:10.1021/acs.jctc.1c00753)
Supplement: Supplementary file 2 — ct1c00753_si_002.zip [file ct1c00753_si_002.zip › XYZ-files-SI/4-MUWQUS/TPSSh-tight.xyz]

124
Coordinates from ORCA-job TPSSh-tight-tight-re
  Fe  1.00245449234846     -0.08880348225415      0.37570102381310
  Fe  -1.28860381221140     -0.28925625657906     -1.00465324251564
  S   0.58458627590510     -1.40869451577086     -1.34312475797882
  S   -0.86288251511532      1.02335190677109      0.70127453832728
  N   1.83847794060194     -1.03537928586874      1.91910020587528
  C   3.66428324096901     -1.71371348049308      3.41271692126004
  H   3.17816376536010     -1.38466739252689      4.33543413333503
  H   4.73777038215421     -1.56269729132691      3.50818368050667
  H   3.45783102272052     -2.77968001883867      3.30579272291186
  N   2.50297308790664      1.20396450548115      0.23065362928915
  C   3.12546555117576     -0.92033794722947      2.24854575696704
  C   4.01990536454204     -0.04416819996504      1.61928901516356
  H   5.04399043287884     -0.09178182583227      1.96149630919193
  C   3.71691619484593      1.00250331430810      0.74344402421384
  C   4.81900337499258      1.97736598671434      0.41879215693498
  H   4.95317237269417      2.06116440507067     -0.66211091068313
  H   5.75528770284876      1.66083331097938      0.87484138500391
  H   4.56358435281129      2.97398253573023      0.78818495581255
  C   1.03239941617972     -1.91643524485146      2.70867634589266
  C   1.03735407601142     -3.29228529230471      2.40213955891355
  C   0.32237542254822     -4.15227527564064      3.23150405449230
  H   0.31355518825595     -5.21449460708606      3.02183231344099
  C   -0.38048653632987     -3.66498725010745      4.32907177310475
  H   -0.93008329819958     -4.34956443934678      4.96517670183026
  C   -0.39500083640284     -2.30548810024384      4.59926078941056
  H   -0.95339497816816     -1.93387785319139      5.45086179494965
  C   0.30669203183164     -1.40420313805295      3.79477203142461
  C   0.32945852868482      0.06859584962838      4.13204727511270
  H   0.79022771254066      0.61326049960939      3.30778936630395
  H   0.97760368659923      0.22018499783037      5.00363236806080
  C   -1.05189178667122      0.66192754049427      4.41810056337992
  H   -1.70630634716330      0.53652224050153      3.55315272914610
  H   -0.96550340446359      1.73077472989213      4.62876904679449
  H   -1.52772287220689      0.18758916382988      5.27910293352120
  C   1.83910487863211     -3.79450952198131      1.22400958219231
  H   1.48693918885603     -3.27412216183760      0.32655365052835
  H   2.88080286911209     -3.47758688200430      1.34170188336376
  C   1.80133514741694     -5.30099640741793      0.99454860861811
  H   2.20514340718436     -5.84853438571603      1.85031606795072
  H   2.40217970067252     -5.55561969374985      0.11878341530563
  H   0.78381305970428     -5.65621355744684      0.81760772634749
  C   2.24464821486358      2.44603114739205     -0.42858920015343
  C   1.79480658337845      3.52473474682574      0.35598725815194
  C   1.53301971425740      4.73684636250258     -0.27901768363512
  H   1.17512889050600      5.57984130105026      0.29944082882599
  C   1.73578042552263      4.87967337945499     -1.64767762741375
  H   1.52980166937263      5.82904725058277     -2.12916372839307
  C   2.19548656162125      3.80851624748624     -2.40047530272463
  H   2.35134307352830      3.93310444197097     -3.46349098048444
  C   2.44557228130510      2.56812547427424     -1.81104049743813
  C   2.92868758143128      1.39375371127278     -2.62891197852321
  H   3.43936051012400      0.68876533257475     -1.97109182358649
  H   2.05570086172537      0.85529219582753     -3.01131382214008
  C   3.85000294641425      1.76342619133570     -3.79059838350810
  H   3.33941149634529      2.37497660455094     -4.53707666874067
  H   4.20290225044117      0.85833114774636     -4.29028501038236
  H   4.72157624880602      2.31966255011197     -3.43494989922787
  C   1.64314960632436      3.34713260653802      1.84794581878592
  H   2.64148274303562      3.26828478152600      2.29648630601508
  H   1.16805167831691      2.37922250776873      2.02515726916991
  C   0.85094027235893      4.43601256933816      2.56318947874780
  H   1.34152599819200      5.41026453465471      2.49813333602831
  H   0.74835422726179      4.18443962638310      3.62118347413856
  H   -0.15233474418929      4.53349020222980      2.13954085730319
  N   -2.04397228444875      0.49197705631123     -2.67746645076495
  C   -3.54447744457329      0.58391654712226     -4.61927108774822
  H   -2.73509577657899      0.71385549480078     -5.33892897521895
  H   -4.33255003548204     -0.01738186949290     -5.06831833218875
  H   -3.94146635578884      1.57950087541227     -4.40144918996775
  N   -2.92639765854504     -1.35241768396317     -0.64542804887967
  C   -3.06417327061800     -0.05369024528153     -3.33931677313461
  C   -3.78616667105367     -1.16582120339851     -2.88381446706362
  H   -4.54615143899738     -1.53907398402956     -3.55542144347681
  C   -3.77591106850653     -1.72839040533957     -1.60394606032614
  C   -4.82371793659503     -2.76901339483274     -1.30056761431584
  H   -5.40667714776680     -2.48772768554862     -0.42162648233287
  H   -5.49253812360242     -2.89424844443715     -2.15002770048894
  H   -4.35138548071791     -3.72849732421048     -1.07608326104202
  C   -1.44130010192537      1.66048025861058     -3.24377220945597
  C   -1.85427574281420      2.93063581886071     -2.81639730185731
  C   -1.31517689096998      4.04787346106653     -3.45977074094754
  H   -1.62952986990695      5.03942749356659     -3.15427339630103
  C   -0.39468124755131      3.90539096299325     -4.48615959696873
  H   0.01130137106471      4.78334065388713     -4.97589980146886
  C   0.02588825169696      2.63759586010990     -4.87704297559485
  H   0.75800644414201      2.53962401988847     -5.66877186860178
  C   -0.48276731695925      1.49565400071035     -4.26471147973883
  C   -0.07104301280794      0.10516251370950     -4.68963446078267
  H   0.32230523459282     -0.41743941986004     -3.81075799434308
  H   -0.96482782117330     -0.46031966819197     -4.97313605290929
  C   0.93975313069588      0.03523676418653     -5.82837756742568
  H   1.87299427736336      0.54069258489015     -5.57155100472201
  H   1.17375816368902     -1.00833458540153     -6.04972206538925
  H   0.54889346453974      0.49332629914036     -6.74083916527971
  C   -2.89761039444313      3.09672020015393     -1.73630670001174
  H   -3.08224780339821      2.12831053216577     -1.27075166367395
  H   -3.84254566260383      3.40122664522603     -2.20205608760257
  C   -2.51433397058466      4.11143669109270     -0.65657285270659
  H   -2.38160884356412      5.11350445189317     -1.07023752353752
  H   -3.29582985666391      4.16336115698949      0.10557130571184
  H   -1.58265755459390      3.81610160569802     -0.17002238754076
  C   -3.17437023951201     -1.80069058082712      0.68966125456090
  C   -2.72440165725471     -3.06507577013789      1.10719065166551
  C   -3.05007229914561     -3.48338183167580      2.39721697005901
  H   -2.72718944313132     -4.45864468669283      2.73619167452241
  C   -3.76384428078193     -2.66292647375762      3.26195885863846
  H   -3.99083198530822     -3.00298980760462      4.26612710603323
  C   -4.16404902702239     -1.40055098690872      2.84489290393592
  H   -4.70499559504355     -0.74745598248669      3.52224576414720
  C   -3.88436032338253     -0.95021545774969      1.55439883792727
  C   -4.36514804006578      0.41055124352859      1.11782363440940
  H   -3.63543557300798      0.84909679131932      0.43572954350785
  H   -4.40917241174811      1.05487241865002      2.00041167213228
  C   -5.74122258149202      0.39722075479743      0.44081764293835
  H   -6.49354213134300     -0.05711029172719      1.09054105143051
  H   -6.05750914221178      1.41788248157213      0.21044211564154
  H   -5.71592715222338     -0.16415730937813     -0.49475236278859
  C   -1.90019422235420     -3.93747716987946      0.18909045477651
  H   -2.08461596572479     -3.64785341512648     -0.84605058650398
  H   -0.84337130662464     -3.71406486081134      0.36733338363423
  C   -2.13454992851359     -5.43881243379679      0.34892239186087
  H   -3.18988272579183     -5.68781901094240      0.20747010522512
  H   -1.55173393064000     -5.98843986260388     -0.39371904197840
  H   -1.83174916522255     -5.79514618483386      1.33547930399253
