# Supplementary material for: Analysis of the Geometric and Electronic Structure of Spin-Coupled Iron–Sulfur Dimers with Broken-Symmetry DFT: Implications for FeMoco
Source: J Chem Theory Comput. 2022 Feb 15;18(3):1437–57. doi: 10.1021/acs.jctc.1c00753 (PMC8908755; doi:10.1021/acs.jctc.1c00753)
Supplement: Supplementary file 2 — ct1c00753_si_002.zip [file ct1c00753_si_002.zip › XYZ-files-SI/4-MUWQUS/TPSS-tight.xyz]

124
Coordinates from ORCA-job TPSS-tight-tight
  Fe  0.92305277665967     -0.02137254061230      0.39790322572373
  Fe  -1.28390523181076     -0.21607748566213     -0.94554634304067
  S   0.51928500843998     -1.29073341111518     -1.25367572419744
  S   -0.88710936572455      1.04979924669964      0.71820025563488
  N   2.00237478396815     -1.19087550966740      1.47151033680615
  C   3.93761468495834     -2.04123872364980      2.74341219512273
  H   3.37740530099506     -2.18711725069722      3.67392918534591
  H   4.95219765671827     -1.72227961631215      2.98767906153039
  H   3.97837510375830     -3.00963523381492      2.23636680749331
  N   2.17150706471803      1.42078072922604      0.62405338505075
  C   3.26236536849891     -0.99690716293777      1.88594877971209
  C   3.97758783884056      0.16752444684885      1.59999202691317
  H   5.00954215587321      0.20822750102646      1.92660712723746
  C   3.43910291191660      1.33130433034764      1.04431910009854
  C   4.33820081970994      2.54104293212842      0.93851540661985
  H   4.41518230529606      2.87370602386090     -0.10148025883549
  H   5.33487910643047      2.30030124301887      1.31195961898101
  H   3.93358205861823      3.37950693863531      1.51487597669188
  C   1.33841978389680     -2.36866203976132      1.96309880329948
  C   1.50987841006926     -3.61455634798351      1.33061520923442
  C   0.91154667573715     -4.73708951111784      1.91768894500229
  H   1.03630051243876     -5.71074038369981      1.45202862195332
  C   0.17648173516551     -4.62797318920519      3.09417560987872
  H   -0.27459231348950     -5.51187307475658      3.53651023915563
  C   0.01195975405578     -3.38407798403607      3.70325645092107
  H   -0.56455119794322     -3.30830706246883      4.61931694820447
  C   0.58571456448928     -2.23639325834239      3.15178901128495
  C   0.45555192321929     -0.87637663176304      3.80327837115876
  H   -0.05295651989174     -0.20790404329207      3.09384304850943
  H   1.45947650557348     -0.44940126955070      3.92455152564284
  C   -0.27139710478511     -0.84875939338477      5.14697539539759
  H   -1.30259928694620     -1.20256088996717      5.05306270961104
  H   -0.30178370766513      0.17732354224486      5.52785457929557
  H   0.23706670821873     -1.47158696512614      5.89159616870492
  C   2.36829441708058     -3.76599297530659      0.09258264315770
  H   2.59082427280003     -2.77401903361724     -0.30901780952127
  H   3.33195283552466     -4.20702407701127      0.38575044128830
  C   1.73871708288619     -4.63626207454038     -1.00435761548906
  H   1.58807391574161     -5.66675138234628     -0.66795877400486
  H   2.39079069928627     -4.66223158032866     -1.88387376207903
  H   0.76985596317183     -4.22768480062990     -1.30846303749967
  C   1.70123016646916      2.72330022642052      0.23764097742210
  C   1.15720288036400      3.56057603633234      1.23501850261777
  C   0.67084385041722      4.81126715552798      0.84903016217895
  H   0.23543387893733      5.47240995688902      1.59228397082816
  C   0.73993922502598      5.22426024233590     -0.48342236533919
  H   0.35633480311166      6.20047416925402     -0.76826874749052
  C   1.29564404881692      4.38769214918168     -1.44664690259658
  H   1.34309401598128      4.71452916823336     -2.48082569356899
  C   1.78419113116953      3.11920903878272     -1.10658366764414
  C   2.36536965440090      2.20320755761403     -2.16005751570717
  H   2.82642265665186      1.34083923284751     -1.67229262431713
  H   1.54264785420674      1.80731936396625     -2.76677906361189
  C   3.38771097868857      2.87922555282506     -3.08321600951827
  H   2.94096293431316      3.71082320776863     -3.63623961871000
  H   3.76601101251995      2.15844557862891     -3.81585230972787
  H   4.23828925537748      3.26683638667536     -2.51127270762113
  C   1.12376971820143      3.08416803638164      2.67213955444665
  H   2.13596104285224      3.16284087119625      3.09581634677629
  H   0.89206974762894      2.01356142323056      2.66718428230470
  C   0.13517325859136      3.81397050491051      3.58308331598881
  H   0.39044036823597      4.87191299876246      3.70464878169707
  H   0.13671990491126      3.35441362075757      4.57684441048226
  H   -0.88282075751982      3.75375146388828      3.18165158284070
  N   -1.82010385318138      0.04918983227716     -2.76974334906153
  C   -3.19115662073215     -0.06360771221131     -4.81674420852219
  H   -2.39095758953236     -0.43433539030691     -5.46386183514443
  H   -4.13974952626766     -0.49786902552135     -5.13654015435871
  H   -3.23529436927836      1.02352143115518     -4.94811631466662
  N   -3.03844080608353     -0.83124529567258     -0.46417054183149
  C   -2.93153441117131     -0.40148144642122     -3.36769644832620
  C   -3.89987993416571     -1.14354639232250     -2.68912923715150
  H   -4.72607347621687     -1.53229215837296     -3.27187414662933
  C   -3.96297663025719     -1.31663807848658     -1.30324884350559
  C   -5.14032889487693     -2.08607035818936     -0.74933824780021
  H   -5.63244608556011     -1.54091604465965      0.06003675615660
  H   -5.86189583432942     -2.28733837462009     -1.54279832934038
  H   -4.80052819040653     -3.04059096112937     -0.33263503537570
  C   -0.96582322648867      0.90157676077901     -3.55197329599297
  C   -1.16999095490030      2.29572853360662     -3.44597817021315
  C   -0.41775452957614      3.13960622313172     -4.26595150360083
  H   -0.56274784904111      4.21327343419553     -4.20707145193962
  C   0.51216788838095      2.61886769103045     -5.16562229772972
  H   1.08820612828691      3.28862439794978     -5.79815968569181
  C   0.70642372732636      1.24363052243810     -5.24990506073108
  H   1.43112150557755      0.84637861274302     -5.95522590336695
  C   -0.02727662445825      0.35802340417960     -4.44987196459204
  C   0.15202736135619     -1.13708538494978     -4.60788108975838
  H   -0.37497077638381     -1.64678777146705     -3.79726153986351
  H   -0.33301215729236     -1.45194728835919     -5.54307660508917
  C   1.61868493826256     -1.59092279887163     -4.63352451820660
  H   2.13117854006970     -1.28185017928271     -3.71709638496782
  H   1.67328142227202     -2.68244703172934     -4.70470384450094
  H   2.15773233210677     -1.17112602503111     -5.48849625879339
  C   -2.21165227845255      2.82451403185675     -2.48382557697276
  H   -1.91263744979850      2.53284901242437     -1.46675094544029
  H   -3.15535559792937      2.29420955851439     -2.66520419648706
  C   -2.45940712252900      4.33135770793747     -2.53454422966324
  H   -2.79782265124829      4.64895741875775     -3.52726600133841
  H   -3.23453654237298      4.60190680234036     -1.81022166566274
  H   -1.55550755840444      4.89566477378541     -2.28573711964716
  C   -3.31826015817616     -0.92405458900443      0.94314314934653
  C   -2.97304980971942     -2.09402978459351      1.64322148599203
  C   -3.26131571522461     -2.14874614621877      3.01244501885945
  H   -2.99804972041219     -3.03952596194698      3.57445424213204
  C   -3.86330095516103     -1.07564614767564      3.66568403931532
  H   -4.06968497321374     -1.13479803074289      4.73106554919666
  C   -4.18690678424031      0.07893286363641      2.95347265412596
  H   -4.64529322672889      0.92418354520729      3.46240171310537
  C   -3.92534170201902      0.17469743807791      1.58362552210150
  C   -4.28392826025024      1.43627612249817      0.83061102863600
  H   -3.54810516439528      1.60386079617730      0.03842962570481
  H   -4.21303352431032      2.28014079076865      1.52637479363712
  C   -5.69188825618236      1.42085893876826      0.21014733611149
  H   -6.45382350037757      1.21622754948444      0.96997517446818
  H   -5.91217850910200      2.39242917665164     -0.24560940193072
  H   -5.77295111267971      0.65842319804003     -0.56959229155646
  C   -2.28310421023993     -3.24825802815398      0.94980058548559
  H   -2.33247482215815     -3.10263117439499     -0.13206002426770
  H   -1.21828839820727     -3.21862771629901      1.21064862063877
  C   -2.84568321525043     -4.62947411895932      1.30813773506642
  H   -3.90723745718035     -4.70338084780323      1.04645381587704
  H   -2.30231987552747     -5.40787456540472      0.76232304628039
  H   -2.74266502908946     -4.84141574772288      2.37621007350757
