# Supplementary material for: Analysis of the Geometric and Electronic Structure of Spin-Coupled Iron–Sulfur Dimers with Broken-Symmetry DFT: Implications for FeMoco
Source: J Chem Theory Comput. 2022 Feb 15;18(3):1437–57. doi: 10.1021/acs.jctc.1c00753 (PMC8908755; doi:10.1021/acs.jctc.1c00753)
Supplement: Supplementary file 2 — ct1c00753_si_002.zip [file ct1c00753_si_002.zip › XYZ-files-SI/4-MUWQUS/wB97M-D3BJ-tigh.xyz]

124
Coordinates from ORCA-job wB97M-D3BJ-tight-tight-re
  Fe  1.05424744539386     -0.10935395646955      0.37967223808067
  Fe  -1.32250315545236     -0.32065320678531     -1.07535573697965
  S   0.59377178393338     -1.43134554633385     -1.35862003045147
  S   -0.85565206197617      1.01075165761198      0.65074228643973
  N   1.88570525785059     -1.06439364698604      1.92670044297136
  C   3.71835983451524     -1.78065147516771      3.37894276217003
  H   3.24768292123699     -1.44808452226790      4.30456245634766
  H   4.79141471789904     -1.64483175952320      3.46357364852354
  H   3.49753009840379     -2.83979868963739      3.27092950398380
  N   2.56653293911192      1.16406306301904      0.23399193803777
  C   3.17500323783497     -0.97814903123055      2.22577989167856
  C   4.08100536949160     -0.13370387462462      1.57088574859215
  H   5.10891106201478     -0.21066324086716      1.88540014743774
  C   3.78121405986914      0.92472115833776      0.71195974041669
  C   4.89779866106278      1.87050097794041      0.36286368755134
  H   4.97671942604399      1.98424322393393     -0.71739662670746
  H   5.84220993969932      1.51163874732795      0.75919539994394
  H   4.69352750174062      2.85824116494765      0.77622493506388
  C   1.06598741287665     -1.90985290755858      2.74707428938327
  C   0.98418815334872     -3.27747937081232      2.45954251595681
  C   0.21195590568528     -4.07509594609942      3.29674797846221
  H   0.12479050634853     -5.13332397628349      3.09893329635460
  C   -0.45514498332885     -3.52869313060953      4.38078557295655
  H   -1.05970001042830     -4.16287443201376      5.01513894177981
  C   -0.36793529422575     -2.17229891144086      4.64545992555973
  H   -0.89895457730997     -1.75996021654381      5.49087756205335
  C   0.39670199067464     -1.33992659517479      3.83521353082817
  C   0.55776166975994      0.13472504509460      4.11643493979753
  H   0.33922270574845      0.68173947344455      3.19963061000752
  H   1.61148674485763      0.33629053338031      4.32589740734598
  C   -0.29907005934772      0.68685657755155      5.24539780896382
  H   -1.36009789257069      0.52271556817733      5.05433547805631
  H   -0.13738609882293      1.75975210196845      5.34087519919110
  H   -0.05503473607938      0.22515305423378      6.20211057549906
  C   1.74816807318270     -3.85007666699416      1.28858092477045
  H   1.41917730551573     -3.33819551213015      0.38365375738574
  H   2.80279418683456     -3.58941141950884      1.39197657633478
  C   1.62652962294823     -5.35449254023150      1.09887211454094
  H   1.99772880376613     -5.89948602551322      1.96709324287655
  H   2.20973420079987     -5.66547063606563      0.23324123265449
  H   0.59345533393201     -5.65657518218161      0.93096141126833
  C   2.31672525101399      2.43326928298370     -0.38322481095237
  C   1.92697014175165      3.49128959068672      0.45175754222660
  C   1.65107574121081      4.72098874231602     -0.12859860189854
  H   1.34246335374837      5.55146512535891      0.48970873080796
  C   1.77342222885973      4.89811075927325     -1.50071715924583
  H   1.55218970215284      5.86063202458569     -1.94241526633457
  C   2.17543956695370      3.84750673128966     -2.30380775328273
  H   2.26822599609640      3.99687484368675     -3.36869480883779
  C   2.44992496443815      2.59350194237576     -1.76161308871481
  C   2.88620303437232      1.45072357275609     -2.64615043952409
  H   3.31161134604944      0.66268620574967     -2.02911791390103
  H   2.00051749485129      1.01626376782452     -3.11158103773479
  C   3.88928184166794      1.84627646929352     -3.72530226873646
  H   3.45779197647458      2.53896113318163     -4.44649212638885
  H   4.21967385262886      0.96433656716036     -4.27324752649971
  H   4.76600232012281      2.32130033442425     -3.28348021806946
  C   1.83514191700446      3.26113475964092      1.94096614347433
  H   2.82909361084664      3.00750534449103      2.31896871788672
  H   1.23072277681772      2.36996079681350      2.10741714995942
  C   1.26454340287173      4.41348826513724      2.75247612954696
  H   1.88299528398155      5.30792870308699      2.67816299635902
  H   1.20824062249840      4.13263032575911      3.80342074723398
  H   0.25883910565646      4.67168051670062      2.41908505976109
  N   -2.07412696563487      0.44783670731402     -2.76050627222906
  C   -3.54402741216506      0.50433805684259     -4.71516737377866
  H   -2.72592662349157      0.64756082925872     -5.41652467281881
  H   -4.30898636357253     -0.11221616346916     -5.17549734331508
  H   -3.96529091481413      1.48899616568097     -4.50904871323017
  N   -2.95802831128693     -1.38711976689844     -0.72469128789178
  C   -3.07580066300553     -0.11361722483883     -3.42372811570566
  C   -3.78997499319883     -1.23094636252070     -2.97130786930747
  H   -4.53435019119850     -1.61897820800066     -3.64702032900823
  C   -3.79110035512517     -1.77291918972828     -1.68454374943869
  C   -4.83049574643012     -2.81910674627126     -1.38150627818330
  H   -5.43187225391478     -2.52872869750394     -0.52233989797878
  H   -5.47987446879113     -2.97197051511554     -2.23738050606898
  H   -4.34733710573010     -3.76243812046497     -1.12861348232798
  C   -1.50108304797734      1.64453819812325     -3.30643686147236
  C   -1.99729777254831      2.87850521700038     -2.87414892526187
  C   -1.46317664478377      4.03390163842927     -3.43406611364642
  H   -1.82658417356838      5.00144393476528     -3.12018594097395
  C   -0.46907082231577      3.95715254141473     -4.39550353601703
  H   -0.05773109771034      4.86402337553661     -4.81810078207132
  C   0.01280705913858      2.72556606589010     -4.80824832485449
  H   0.79418997238222      2.68444601516559     -5.55280082955617
  C   -0.49318187625364      1.54647300053531     -4.27263179993388
  C   -0.01309412683612      0.18778906440471     -4.72691320419618
  H   0.35641192000269     -0.35329660924851     -3.85506599752494
  H   -0.86969280508974     -0.39236773096490     -5.07445310577776
  C   1.05124059596150      0.19762062528841     -5.81390620277123
  H   1.95104988926257      0.72116473782359     -5.49240225246922
  H   1.33166582297430     -0.82444809504922     -6.06460392765285
  H   0.69113816037117      0.67978822560880     -6.72295396902504
  C   -3.10575388321790      2.91252065544612     -1.84956570376423
  H   -2.77215567339969      2.35725737212441     -0.97233060030864
  H   -3.95852869107545      2.35013342478189     -2.23750265083654
  C   -3.56416616495791      4.29736717354181     -1.42062092651067
  H   -3.95967418240859      4.86928202259971     -2.26014978577131
  H   -4.35185895417302      4.21055580170179     -0.67336912499395
  H   -2.74616746485972      4.86876139750689     -0.98101281921368
  C   -3.22108355940075     -1.81573639661799      0.61797454615805
  C   -2.75250968765841     -3.05387903754562      1.07087936105346
  C   -3.06798027560777     -3.43817169514365      2.36982947074414
  H   -2.72400265608553     -4.39190316644303      2.73929944375454
  C   -3.79712236270530     -2.60932389370971      3.20606712137268
  H   -4.01685397537565     -2.92189565349343      4.21813266421604
  C   -4.22453182845900     -1.37372382341293      2.74991774593270
  H   -4.78257371925743     -0.71441769369327      3.40302802108854
  C   -3.94954309927567     -0.95954868991567      1.45130516218166
  C   -4.45514525241046      0.37999714594391      0.97833045786890
  H   -3.73758459335989      0.81965084837332      0.29038392144940
  H   -4.51424099876602      1.04237106327894      1.84259913486570
  C   -5.82451616641180      0.31697007743998      0.30245519670967
  H   -6.55953796311295     -0.15624786970332      0.95401271240546
  H   -6.17575439324406      1.32077962495809      0.06353537931962
  H   -5.78191063050979     -0.24924313489024     -0.62651094780886
  C   -1.91086903293500     -3.94432833109604      0.18688541651280
  H   -2.06270907704741     -3.67037727265848     -0.85423266703837
  H   -0.86045108568619     -3.72909563913708      0.39117351359615
  C   -2.16816059558939     -5.43674265644091      0.36243369118335
  H   -3.22384167489826     -5.66998332201961      0.21817315011549
  H   -1.59132573301248     -6.00446734576267     -0.36681793409660
  H   -1.87779184465759     -5.78518168751133      1.35249619203943
