# Supplementary material for: Analysis of the Geometric and Electronic Structure of Spin-Coupled Iron–Sulfur Dimers with Broken-Symmetry DFT: Implications for FeMoco
Source: J Chem Theory Comput. 2022 Feb 15;18(3):1437–57. doi: 10.1021/acs.jctc.1c00753 (PMC8908755; doi:10.1021/acs.jctc.1c00753)
Supplement: Supplementary file 2 — ct1c00753_si_002.zip [file ct1c00753_si_002.zip › XYZ-files-SI/4-MUWQUS/wB97X-D3BJ-tight.xyz]

124
Coordinates from ORCA-job wB97X-D3BJ-tight-tight
  Fe  1.01589306957703     -0.06426317958192      0.39197583960463
  Fe  -1.32728977321333     -0.29696068960570     -1.00466572491133
  S   0.57007020236016     -1.39041186500298     -1.32016738376321
  S   -0.87652143622770      1.01847608883387      0.70050361559722
  N   1.83707526408495     -1.00246242548750      1.94082933155926
  C   3.63278018777800     -1.61525260876806      3.48943415410702
  H   3.12492202108097     -1.26299731579012      4.39125117459628
  H   4.70252337666757     -1.45131415094849      3.60280789619263
  H   3.43869665290965     -2.68467817992304      3.40779705492208
  N   2.50383993575923      1.22767134365781      0.23111180880026
  C   3.10591062141156     -0.85600720301129      2.29596783554348
  C   4.00531532373015      0.01740085989439      1.66771365437283
  H   5.02275396510635     -0.01055830242089      2.03086254553870
  C   3.70447453963199      1.04135080532739      0.76511840566479
  C   4.81126209279369      2.01069678328086      0.43289052118737
  H   4.94107445609648      2.08794874041400     -0.64848071082256
  H   5.74804435680908      1.69321412841222      0.88710430052564
  H   4.56045983750695      3.00841557382189      0.80041605123835
  C   1.02559167707778     -1.88941765374140      2.72405550392247
  C   1.04225229498108     -3.26283712801728      2.42259801842985
  C   0.31309711464166     -4.12252155042651      3.23519284542925
  H   0.30550187072487     -5.18537970170660      3.02700059442836
  C   -0.40929166129656     -3.63597781038386      4.31811049494853
  H   -0.97325526557867     -4.32126783442910      4.94226466942892
  C   -0.42803442094219     -2.27993077385838      4.58913615570076
  H   -0.99981443021935     -1.90983482129279      5.43303569647435
  C   0.28541665460172     -1.38034100930797      3.79543487848096
  C   0.29728773135624      0.09299709866739      4.14085435135631
  H   0.76560526798189      0.64876145163654      3.32973635902282
  H   0.93368189786264      0.23956397090938      5.02146912521045
  C   -1.09053702676710      0.67468471810237      4.41189006283658
  H   -1.74651302990158      0.51263061113498      3.55350593844506
  H   -1.02011327000654      1.75141879193853      4.58760742484968
  H   -1.55810419639577      0.22325464270555      5.28961550856699
  C   1.87808531017492     -3.76834564196600      1.26654247542860
  H   1.57070737315731     -3.23402663587338      0.36417057083064
  H   2.92056808537619     -3.47734092032498      1.42990959939633
  C   1.81830493408808     -5.27059692525043      1.01677531128557
  H   2.18248472191653     -5.83823991983315      1.87725553565608
  H   2.44318242347251     -5.52669825948011      0.15800480864519
  H   0.80020372111124     -5.60306631506680      0.80101888563142
  C   2.25672653052173      2.45890227840793     -0.45881093689941
  C   1.82058436514687      3.55666962976463      0.29937123473648
  C   1.58541820460690      4.75997256293784     -0.35761390053054
  H   1.23888809407930      5.62191635264751      0.19983325966338
  C   1.79924056218805      4.87214833115637     -1.72537508067038
  H   1.61329902096823      5.81641152706759     -2.22669029431553
  C   2.24159835838545      3.78018235954685     -2.45385846113945
  H   2.40240473291639      3.88276111360168     -3.51867590805863
  C   2.46579898588430      2.54988811156292     -1.83833205280678
  C   2.93068666338626      1.34997471724037     -2.63420834699309
  H   3.46764667045014      0.66912918602646     -1.97204351848445
  H   2.04835919885357      0.79505348154784     -2.96784667629742
  C   3.81325213884200      1.68436758989056     -3.83423306355659
  H   3.27260831749948      2.25063197283212     -4.59533790016855
  H   4.17240460765927      0.76446179283385     -4.30214029761180
  H   4.68274166442155      2.27306176989807     -3.52773080461825
  C   1.65495669594075      3.41275153814530      1.79606823961148
  H   2.64650791093661      3.29476468925199      2.24907217655500
  H   1.13103844474313      2.47591001778802      1.99168971260168
  C   0.91535802762023      4.55162203084925      2.48788365055903
  H   1.45475130065581      5.49880847443638      2.40966971059775
  H   0.79494872735361      4.32369827386434      3.54968642131039
  H   -0.08025054096631      4.69298578483658      2.05740642053183
  N   -2.07489220222046      0.50811889129087     -2.66286289467685
  C   -3.62704322598809      0.68702456048125     -4.55031684624531
  H   -2.83634217847370      0.80937807665868     -5.29043488139915
  H   -4.44572610746691      0.11978309012533     -4.98860546859657
  H   -3.98825840547553      1.68714181131891     -4.29592732213449
  N   -2.94653116721825     -1.37252792235229     -0.64783461590587
  C   -3.12704617325585      0.00992674575271     -3.29692900902760
  C   -3.86586027354170     -1.09636698085127     -2.85147028883785
  H   -4.65366172555381     -1.43326516630139     -3.50982943718265
  C   -3.82262032360500     -1.69952215749479     -1.59151557326779
  C   -4.86408716758860     -2.75309705759992     -1.30325189316961
  H   -5.41240518037671     -2.52306820223572     -0.38909536009451
  H   -5.56549603310119     -2.83457736437524     -2.13140693718151
  H   -4.37967648067764     -3.72086818421505     -1.15257479385359
  C   -1.44326966530385      1.66227016207781     -3.23606693012511
  C   -1.81842591268336      2.93989421731857     -2.81208680949842
  C   -1.25930183201133      4.04075445607575     -3.46346407085184
  H   -1.54782943981061      5.04162633600051     -3.16127974564695
  C   -0.35052274729034      3.87160566614128     -4.49184816927451
  H   0.07616848873744      4.73784206008089     -4.98678258969807
  C   0.03554686536736      2.59377995078293     -4.87976618408992
  H   0.76112127881433      2.47707345703110     -5.67534966969512
  C   -0.50103484974203      1.47071094486148     -4.26287884094432
  C   -0.13917070547582      0.06690876632225     -4.69794145677334
  H   0.20294440377025     -0.48519513457113     -3.81925019021785
  H   -1.04872123194115     -0.44871736908668     -5.02206752287570
  C   0.90505033141233     -0.03322395798418     -5.80321784392923
  H   1.84925117416172      0.42992874632274     -5.50827706692906
  H   1.10293090080648     -1.08370329088129     -6.02885433960835
  H   0.56688377175126      0.44904658886336     -6.72427515754018
  C   -2.84709734834290      3.14790136191120     -1.72221621483445
  H   -3.06823600459277      2.19252909781928     -1.24778102497870
  H   -3.78186382203454      3.48700419606949     -2.18366019023075
  C   -2.41210903498739      4.15127948650600     -0.65315454243093
  H   -2.28048875338741      5.15420524822705     -1.06529383710455
  H   -3.16428421534046      4.21091067096438      0.13790397203776
  H   -1.46733706247873      3.84165159100791     -0.20102039842546
  C   -3.16760292151120     -1.86930400558907      0.67812001020322
  C   -2.69663698808498     -3.13737937036079      1.04654643375083
  C   -3.00740714134411     -3.60764448455286      2.31946653078537
  H   -2.66613001174343     -4.58811824492488      2.62461885780355
  C   -3.73027628250883     -2.83252563515076      3.21494192887189
  H   -3.94751308746705     -3.21323450129339      4.20755288677625
  C   -4.14977477765634     -1.56393561255033      2.84742474215812
  H   -4.69873189130680     -0.94448104924065      3.55071604864588
  C   -3.88094767618999     -1.06439730140265      1.57494481873246
  C   -4.39091217048527      0.30664982996845      1.19780451143991
  H   -3.70424934197012      0.77417408890279      0.49310955378629
  H   -4.39195366959253      0.92615808473382      2.09941483523855
  C   -5.80063642647935      0.29164400775043      0.60055135735728
  H   -6.50573107715383     -0.20233882582554      1.27480497911030
  H   -6.15139715835250      1.31254990520910      0.42736020172537
  H   -5.82206218325530     -0.23413741809708     -0.35599560319735
  C   -1.86159304567547     -3.96537166399288      0.09368443725803
  H   -2.07500919191197     -3.66308396700063     -0.93191856190102
  H   -0.81010525330864     -3.70919287003335      0.25593418728755
  C   -2.04662912607998     -5.47496056149038      0.22498248768165
  H   -3.09927690916313     -5.75172708757331      0.11534862740752
  H   -1.47618191130281     -5.99039943487070     -0.55155192870129
  H   -1.69737532697466     -5.84750168242034      1.19029682839516
