# Supplementary material for: Analysis of the Geometric and Electronic Structure of Spin-Coupled Iron–Sulfur Dimers with Broken-Symmetry DFT: Implications for FeMoco
Source: J Chem Theory Comput. 2022 Feb 15;18(3):1437–57. doi: 10.1021/acs.jctc.1c00753 (PMC8908755; doi:10.1021/acs.jctc.1c00753)
Supplement: Supplementary file 2 — ct1c00753_si_002.zip [file ct1c00753_si_002.zip › XYZ-files-SI/5-MUWRED/a-crystal.xyz]

124
Fe2C50N4H66S2
Fe      -0.559477893     17.348033437      8.556303581
Fe      -1.686618346     17.621180597      6.129854642
S       -2.726017680     17.426566335      8.097010072
S        0.477042325     17.507991380      6.591504794
N       -2.249615049     16.313683232      4.675074368
C       -3.648702203     15.483365304      2.842156012
H       -2.921103267     15.296240960      2.210209876
H       -4.441726659     15.780737280      2.349777994
H       -3.861487426     14.668373280      3.342770837
N       -2.366816403     19.191492496      5.002945046
C       -3.217221139     16.565571880      3.799913625
C       -3.815732617     17.825509504      3.650507098
H       -4.647841792     17.842318560      3.194050711
C       -3.332337765     19.060975120      4.095752276
C       -3.906083569     20.289519360      3.415071698
H       -4.129355018     20.961881600      4.090947472
H       -4.715848290     20.042327360      2.921778480
H       -3.243690400     20.657835440      2.793650371
C       -1.568872879     15.051273688      4.579435886
H       -1.614607306     11.988812000      5.697124835
C       -1.324989232     12.745466712      5.202916416
C       -2.000075941     13.955718744      5.338594931
C       -3.173701893     14.074618096      6.287886936
H       -3.717070300     14.858711120      6.022021111
H       -2.827879470     14.245674960      7.200342111
C       -4.075124335     12.850276120      6.331816574
H       -4.428596206     12.673533840      5.436292614
H       -4.817502173     13.014658800      6.950949899
H       -3.558511881     12.075329200      6.637493633
C       -1.762549642     20.478621240      5.166994785
C       -2.173257082     21.334399944      6.197510860
C       -1.533986481     22.574067824      6.321062964
H       -1.804370986     23.171778080      7.008149948
C       -0.718440396     20.843476632      4.286342838
C       -3.282571329     20.976713120      7.159844476
H       -2.940993593     21.060758400      8.085798862
H       -3.533491528     20.029967760      7.017301955
C       -4.518727764     21.834963744      7.016386755
H       -4.299395399     22.763911280      7.239238144
H       -5.214963867     21.508175920      7.623622470
H       -4.842735576     21.789974800      6.092949171
C       -2.627484800     13.132816576     10.175431036
C       -1.936334505     14.329720240     10.337421573
H       -3.428732704     12.987467680     10.664377051
C       -2.172005676     12.156655368      9.321319911
H       -2.651481016     11.341168960      9.232087835
C       -2.398115312     15.385477272     11.309593598
H       -1.898417066     15.264106000     12.156154317
H       -2.148923788     16.270177440     10.943513287
C       -3.841523613     15.410938048     11.629456270
H       -4.359576175     15.459387680     10.799369165
H       -4.038650192     16.193547920     12.183610340
H       -4.082258037     14.596687600     12.117258284
C       -1.831203888     21.524243400     11.048990177
H       -2.541276350     21.703457600     11.652793889
C       -1.922438294     19.068390880     11.713425941
H       -2.367373759     18.452882800     11.078505402
C       -2.916555447     19.421133864     12.808692470
H       -2.496510341     20.037383520     13.444299410
H       -3.190233923     18.603669920     13.277275268
H       -3.703746384     19.849517600     12.410122532
N        0.214704502     18.643962216      9.931530029
N       -0.045363446     15.761950688      9.739795466
C       -0.458723598     14.952396888      3.724638361
C        0.194881914     13.723852648      3.637236687
H        0.953095476     13.637582640      3.070498606
C       -0.237377970     12.633983120      4.356813297
H        0.212811301     11.800946080      4.271699625
H       -0.549111568     16.895573200      3.091090623
C        0.003595225     16.102086880      2.877391242
H       -0.150935261     15.877142160      1.926497635
C        1.468118402     16.463975968      3.061575398
H        1.637129582     16.673100400      4.004003398
H        1.682814905     17.246585840      2.509938130
H        2.027532521     15.709051600      2.789074367
C       -0.519963484     22.944608632      5.463062236
H       -0.093005956     23.787286160      5.566708724
C       -0.124106196     22.088829928      4.452680579
H        0.568701395     22.356044480      3.859859276
H       -1.091568798     19.505920720      2.782210361
C       -0.280565492     19.877203104      3.212583526
H        0.191807564     19.125245040      3.649363097
C        0.618084589     20.427205304      2.125325004
H        0.174800894     21.181882480      1.686257431
H        0.798226064     19.725921600      1.464321243
H        1.461938202     20.729521120      2.521378140
H        0.620164958     14.270394160     11.966250155
C        1.347635293     14.545518856     11.368395248
H        2.154109534     14.722755520     11.895322095
H        1.529656822     13.830392400     10.723865101
C        0.942807423     15.804467712     10.623650616
C        1.618894579     16.986292664     10.975774115
H        2.453575644     16.875797840     11.414841687
C        1.206739563     18.307039520     10.754066727
C        1.900549129     19.364279704     11.575688224
H        2.153210520     20.114013040     10.996137332
H        2.703871413     18.984345600     11.986842173
H        1.293971026     19.683898960     12.277418419
C       -0.764829188     14.524507536      9.589016138
C       -1.017625381     12.360094384      8.593048893
H       -0.704233917     11.674878160      8.014870802
C       -0.303317460     13.555020512      8.690517775
C        0.918548365     13.806909160      7.834118649
H        1.499182278     14.460732000      8.298583043
H        0.626451880     14.218483840      6.982981926
C        1.747679386     12.565016552      7.513111976
H        1.989821707     12.109936080      8.346631084
H        2.562367227     12.829264800      7.037893973
H        1.223230488     11.959148960      6.948661897
C       -0.292292533     19.980776552     10.023965307
C       -1.349398631     20.224507864     10.923607671
C       -1.291556042     22.552809312     10.308592749
H       -1.619322507     23.438745440     10.414984839
C       -0.272709617     22.293010520      9.411695987
H        0.085770321     23.008631360      8.898039552
C        0.241969698     21.013297536      9.241011043
C        1.345515390     20.745835792      8.247102999
H        1.818032207     19.921203280      8.520519231
H        0.932483572     20.571318240      7.365078251
C        2.362096019     21.839907584      8.084197261
H        1.919913783     22.650202960      7.754038581
H        3.046846914     21.557614320      7.442870317
H        2.782679489     22.027279120      8.948375594
H       -1.170643779     18.574006880     12.126410291
