# Supplementary material for: Analysis of the Geometric and Electronic Structure of Spin-Coupled Iron–Sulfur Dimers with Broken-Symmetry DFT: Implications for FeMoco
Source: J Chem Theory Comput. 2022 Feb 15;18(3):1437–57. doi: 10.1021/acs.jctc.1c00753 (PMC8908755; doi:10.1021/acs.jctc.1c00753)
Supplement: Supplementary file 2 — ct1c00753_si_002.zip [file ct1c00753_si_002.zip › XYZ-files-SI/5-MUWRED/B3LYP-star-tight.xyz]

124
Coordinates from ORCA-job B3LYP-star-tight-tight
  Fe  7.01895870023665      3.57292981124268      0.60461701219237
  Fe  4.51404335511410      3.49599308530108     -0.58342824348292
  S   5.11793035847390      4.86894347136418      1.01575004909973
  S   6.25084835305862      2.20896978648356     -1.07553508750843
  N   7.82221611598974      2.65293113972527      2.21887027581982
  C   9.13068718663514      2.53179118458346      4.29174888453610
  H   8.24992451212603      2.31209283603460      4.89905696294640
  H   9.81051477708157      3.16070800698407      4.86566572906716
  H   9.62725611287758      1.57657707629941      4.09563248155069
  N   8.65514176051079      4.75456099254324      0.41555814056109
  C   8.74741031020165      3.20386055152108      2.99362331800762
  C   9.45629870226698      4.36862846902904      2.65238043446204
  H   10.17208219489400      4.71265785847418      3.38659779529431
  C   9.49751296156771      5.01940277146013      1.40921213261420
  C   10.60939617285842      6.02534882159333      1.20968315917535
  H   11.26265559659662      5.71870912732815      0.38899333879440
  H   11.21005849338331      6.11757169766695      2.11377159012545
  H   10.21691281513950      7.01042297483021      0.94811372401387
  C   7.36372511579647      1.34242515025430      2.53099068780328
  C   8.07998942730012      0.23519519254297      2.03391310939658
  C   7.63448954582221     -1.04888796232370      2.34651215779943
  H   8.18571308328439     -1.90575287592353      1.97169352271768
  C   6.51207101797690     -1.24451383859996      3.14080969766822
  H   6.18110201850498     -2.24903037548859      3.38210604628334
  C   5.81162187249948     -0.14556295619591      3.61808665224123
  H   4.93165919716187     -0.29814715189077      4.23011064305997
  C   6.20945720651786      1.15643049979399      3.31409172493389
  C   5.40052430988955      2.32682052722453      3.81866431516415
  H   4.44780418338879      2.34249180325650      3.27892795544929
  H   5.90860185863660      3.25309139578803      3.55530445873965
  C   5.11588763051422      2.29685960543871      5.32170586345903
  H   4.53894863507903      1.41357531599634      5.60626806495463
  H   4.53803196370670      3.17744448858440      5.61656187989534
  H   6.04463029620561      2.29220544321178      5.89997751440201
  C   9.32450536715198      0.40429477799952      1.19290745744659
  H   9.55061935990556      1.46445799719211      1.08634486064776
  H   10.17298045055629     -0.04496142140998      1.72286335211408
  C   9.21019689116411     -0.22906816186511     -0.19720909703663
  H   9.02203718678503     -1.30394031259974     -0.13284706206379
  H   10.13429061413980     -0.08198002758375     -0.76308066402405
  H   8.39018254963642      0.22841350746882     -0.75647958530093
  C   8.89851932608797      5.33327791953575     -0.86054787298456
  C   8.43922227007195      6.63420204257524     -1.14971711949853
  C   8.73754917920574      7.18238961053726     -2.39602708037381
  H   8.39917679755704      8.18268429354605     -2.63340034688424
  C   9.44461875599292      6.45971606442058     -3.35077777573529
  H   9.65623016833368      6.90098315752678     -4.31891231833984
  C   9.84751472272624      5.16156013849261     -3.07050912945551
  H   10.36980963996742      4.57895063508614     -3.82350688585345
  C   9.58061246459489      4.57762370934781     -1.83115759441867
  C   10.01534554179913      3.15806530903404     -1.56696001617348
  H   9.22527081569612      2.64210252417299     -1.01744570150108
  H   10.11547103873355      2.64972235422609     -2.53098981268400
  C   11.33365957354944      3.02247238280285     -0.79836442521998
  H   12.13877865632383      3.56897374194584     -1.29816430130190
  H   11.62688326975488      1.97106970132062     -0.73139902319460
  H   11.24176938414549      3.40662554522051      0.21865233393305
  C   7.62334106161583      7.38407297594012     -0.12354299591490
  H   8.15328849823147      7.37858074100198      0.83367926559019
  H   6.71277486468038      6.80252804981330      0.06583261074672
  C   7.25205419316283      8.81884171015312     -0.47801323168764
  H   8.13890980265063      9.44014518035786     -0.63618106758355
  H   6.67352042507038      9.26403585587932      0.33577166521229
  H   6.64173363792437      8.86582560181543     -1.38250259345643
  N   3.72012544778940      4.36676664432536     -2.22486895949331
  C   2.53857070286874      4.23470844630359     -4.36834002258518
  H   3.43321556276931      4.49788052632594     -4.93615481551899
  H   1.95177625346603      3.51411599916020     -4.93627238110086
  H   1.95087733729865      5.15099587271052     -4.25814652438017
  N   2.86067056524085      2.35808664104802     -0.29830533912173
  C   2.89809123519954      3.68217911853755     -3.01116329592167
  C   2.27764374389793      2.48049529536789     -2.63206355608703
  H   1.66497471292452      2.01480552671644     -3.39139650968471
  C   2.16143660198630      1.93161138668468     -1.34257823688852
  C   1.13636306239606      0.83739570071701     -1.16455175057197
  H   0.44927146046672      1.08203313363115     -0.35156938219951
  H   0.56407923635335      0.69251780422967     -2.07948416997801
  H   1.61718435228969     -0.10730428806964     -0.89974991895071
  C   4.09144188082421      5.69295064932745     -2.59684658990196
  C   3.26508819840716      6.76577038673616     -2.21072432425096
  C   3.62431143431982      8.05944408006872     -2.58808693979172
  H   2.98482378863824      8.88893070240263     -2.30291212179742
  C   4.77589181508243      8.29722490647994     -3.32620679784761
  H   5.04181125793964      9.30898088223603     -3.61347472168374
  C   5.58911027011459      7.23247301543947     -3.68751654285719
  H   6.49511159368880      7.41831093699772     -4.25120425412849
  C   5.26834482823814      5.92170586331823     -3.33324811253624
  C   6.18150270427978      4.79391303724398     -3.74561897566385
  H   7.10908765135331      4.87586890245377     -3.17107713896459
  H   5.73818471409179      3.84248348607854     -3.45836916329289
  C   6.52720698415991      4.77689008727584     -5.23595607129786
  H   7.05100987285974      5.68607594992063     -5.54046472424589
  H   7.17949588430919      3.92878148585081     -5.46278147356000
  H   5.62682080327892      4.68518488280194     -5.85073053197756
  C   2.00063206374247      6.55914014079407     -1.41138218270163
  H   1.82497144606887      5.49385566161940     -1.26917646495232
  H   1.15047782159059      6.94374803749969     -1.98665513913371
  C   2.03843488085398      7.25548258867116     -0.04698043101617
  H   2.17550352951438      8.33428211332435     -0.15628706645552
  H   1.10611620699926      7.08699289287768      0.49842450376846
  H   2.86257147962688      6.86642145972724      0.55643027627408
  C   2.54224796704792      1.88140692588209      1.00639369649478
  C   2.99534494064688      0.62522580689317      1.45071290305943
  C   2.61167823050556      0.19711728138947      2.72281430668583
  H   2.93445696412781     -0.77469699985498      3.07337749436468
  C   1.84538043710814      0.99904748781158      3.55691875267044
  H   1.57398122243814      0.65039687725226      4.54763060499033
  C   1.44636677173145      2.25653398312441      3.12247421285150
  H   0.86230339219808      2.89943034703108      3.77395824773591
  C   1.77919954582327      2.71212029043175      1.84800388277402
  C   1.30246249159949      4.06557849147731      1.39107045370920
  H   2.09564676884922      4.54928330052130      0.81991241106357
  H   1.12334907174008      4.68403996810216      2.27568092392407
  C   0.02337535860470      4.01964536399248      0.54880940976817
  H   -0.78291382118613      3.51585005184675      1.08960355353823
  H   -0.31047859579663      5.03174303932808      0.30469406870661
  H   0.18556408455136      3.48724967160544     -0.39016050785197
  C   3.91044773051206     -0.22848026370466      0.60493825224915
  H   3.86811491400257      0.10634808955118     -0.43031020054521
  H   4.93936604891620     -0.03483464843556      0.92721698297318
  C   3.64349837756721     -1.73132069644997      0.67135771587940
  H   2.61373392605948     -1.96470483145114      0.38380445543988
  H   4.31402821696537     -2.26126651219252     -0.01049552734916
  H   3.81294222254301     -2.13262250907530      1.67273192112430
