# Supplementary material for: Analysis of the Geometric and Electronic Structure of Spin-Coupled Iron–Sulfur Dimers with Broken-Symmetry DFT: Implications for FeMoco
Source: J Chem Theory Comput. 2022 Feb 15;18(3):1437–57. doi: 10.1021/acs.jctc.1c00753 (PMC8908755; doi:10.1021/acs.jctc.1c00753)
Supplement: Supplementary file 2 — ct1c00753_si_002.zip [file ct1c00753_si_002.zip › XYZ-files-SI/5-MUWRED/B3LYP-tight.xyz]

124
Coordinates from ORCA-job B3LYP-tight-tight
  Fe  7.04076578130237      3.57346440792493      0.61604883102449
  Fe  4.48890573228546      3.49489625920289     -0.59756599326893
  S   5.09766621564873      4.86985247474524      1.00980591158045
  S   6.23746088335044      2.20785449906149     -1.08388566736900
  N   7.85159113436035      2.64861569648297      2.23938876926144
  C   9.17591681869880      2.52584258053259      4.30096401025424
  H   8.30042408495940      2.29066487898755      4.90657239071034
  H   9.84607106698577      3.16105446095023      4.87620607627232
  H   9.68655402143905      1.58120996890568      4.09906878665986
  N   8.69432469842715      4.75200597203399      0.42532003295168
  C   8.78170469787380      3.19786489553369      3.00561357207069
  C   9.49010056748283      4.36182762017291      2.66257350263968
  H   10.20636038939316      4.70399583082682      3.39445631020816
  C   9.53288845740819      5.01307985025664      1.41936899587335
  C   10.64578970615201      6.02020509103530      1.22668860927369
  H   11.29051017785009      5.72630607326998      0.39721915260182
  H   11.25281105474790      6.09758770452999      2.12586021800845
  H   10.25245811142869      7.00818551641207      0.98519506425182
  C   7.38971252295453      1.33932385687809      2.55501377855196
  C   8.10582304990174      0.22872290423147      2.06765484324861
  C   7.65342446870742     -1.05238906971036      2.37860110705255
  H   8.20519767546542     -1.91046169044548      2.01233378841771
  C   6.52153346256168     -1.24285819509797      3.15868751645330
  H   6.18420852915829     -2.24428343286706      3.39665036841211
  C   5.82117256292974     -0.14124258314576      3.62656960027554
  H   4.93511070421557     -0.28925667957990      4.22792849852390
  C   6.22871545286178      1.15806667652149      3.32751397639379
  C   5.41986978342094      2.32959062975670      3.83107571741754
  H   4.45919558384536      2.33213069820729      3.30927394433689
  H   5.91648044857075      3.25493947939242      3.55120210395503
  C   5.16162247870688      2.31449727512708      5.33953776672674
  H   4.59997872579754      1.42978227033974      5.64375376604253
  H   4.58087033982256      3.19170135020806      5.63335726281386
  H   6.09877882681690      2.32617675671430      5.90073180444652
  C   9.35861797563837      0.38632775117510      1.23601732043058
  H   9.60821695196144      1.44088819814239      1.14602937325685
  H   10.19252436034188     -0.08907477753568      1.76253269580605
  C   9.23875641316278     -0.22409066951523     -0.16404853321767
  H   9.02782399772803     -1.29396878399205     -0.11540135705693
  H   10.16787323611361     -0.08879930750240     -0.72153204916131
  H   8.43311268562553      0.25677372405426     -0.72112968689664
  C   8.93873563065721      5.33075004904187     -0.85122931611459
  C   8.47959100869327      6.63034049467905     -1.14216349852627
  C   8.77466562536971      7.17479262682911     -2.38984703577966
  H   8.43765588793880      8.17318557560960     -2.62914379288895
  C   9.47755334824345      6.44941068585880     -3.34438578465043
  H   9.68650417942855      6.88765757979015     -4.31263038255216
  C   9.87991215693915      5.15279399754588     -3.06242225772762
  H   10.39951180160522      4.56939529697280     -3.81422553338067
  C   9.61657012443412      4.57311081598766     -1.82118858683394
  C   10.05602691832121      3.15510377433267     -1.55418319229719
  H   9.28697313568893      2.64726492190198     -0.97292272495267
  H   10.12360831309466      2.63522770899944     -2.51295331071450
  C   11.39943429458188      3.02812643860193     -0.82881307264901
  H   12.18705397565945      3.56239015373723     -1.36501144456203
  H   11.69125180061810      1.97845868383848     -0.75384175244933
  H   11.34430953281276      3.43009336110252      0.18228866197284
  C   7.66424447676239      7.38338185166896     -0.11678456505329
  H   8.19145678521876      7.37686608539496      0.83963157731234
  H   6.75223720748777      6.80722786971372      0.06910918472126
  C   7.29918558074085      8.82018769550710     -0.47036821299709
  H   8.18767860610293      9.43677591798549     -0.62685909178012
  H   6.72340293699500      9.26563526970427      0.34322881899879
  H   6.68998104167048      8.87157003933993     -1.37336265584885
  N   3.69213900551426      4.37052725111757     -2.24076419699139
  C   2.49674494122799      4.24669131260476     -4.37651078156012
  H   3.38509794487119      4.53099158534363     -4.94024296792457
  H   1.92505975551077      3.52037928566929     -4.94950186584214
  H   1.89099059692124      5.14829538659204     -4.25917379857415
  N   2.83075615711335      2.35675373056324     -0.31370995030567
  C   2.86450399502343      3.69059805105627     -3.02269200437466
  C   2.24316621972551      2.48967939501309     -2.64485197276004
  H   1.62882502843132      2.02791536705563     -3.40262267442452
  C   2.12979322075989      1.93657381733881     -1.35758172693001
  C   1.10784808857639      0.83810480718388     -1.18514790158502
  H   0.43409519165733      1.06356856539269     -0.35824376676973
  H   0.52302171074939      0.71030517820534     -2.09270955281014
  H   1.59516078892972     -0.10890001962325     -0.94866254015854
  C   4.06441144152962      5.69850720226901     -2.60876994428078
  C   3.23399849428004      6.76923429884823     -2.22863159051861
  C   3.59896190474462      8.06384577535111     -2.59384273244265
  H   2.95743739365505      8.89123199361214     -2.31402361285158
  C   4.76066575903607      8.30520528984319     -3.31272761020058
  H   5.03152902611411      9.31708867258035     -3.58839487135078
  C   5.57631713054759      7.24257031064719     -3.67038021259655
  H   6.48831682952692      7.43059092125218     -4.22036862411911
  C   5.24862166526674      5.93061836508373     -3.33034288858255
  C   6.16474713186557      4.80614876672489     -3.74709420528567
  H   7.09676708802467      4.89576794462800     -3.18431758977226
  H   5.73072930164997      3.85449644511279     -3.45434172597896
  C   6.49358945609009      4.78619918781938     -5.24164518784233
  H   7.00494156074692      5.69748581562422     -5.55534989302002
  H   7.14942146936639      3.94364160241004     -5.47183069020535
  H   5.58837993760119      4.68417749869773     -5.84463716384932
  C   1.95585027471440      6.56093363395370     -1.45049885704412
  H   1.78274409897575      5.49766987383664     -1.30432465544916
  H   1.11615793257734      6.93603851018842     -2.04411100609077
  C   1.96087329406172      7.26607707936225     -0.09026524719778
  H   2.08728747980469      8.34417391124509     -0.20266643150223
  H   1.02146521696419      7.09006467078093      0.43712725436331
  H   2.77596090888206      6.89117396272877      0.53090124166744
  C   2.51417117938736      1.87680036282346      0.99154495131813
  C   2.97322896468122      0.62420473997894      1.43620154181608
  C   2.59805500885519      0.19771261895348      2.71055084937825
  H   2.92775377806371     -0.76942101610317      3.06235319904158
  C   1.83076826194603      0.99640093667889      3.54489580169252
  H   1.56573166084744      0.64931746881835      4.53610260741421
  C   1.42188218463846      2.24888277107584      3.10851875237262
  H   0.83598384949814      2.88786596271535      3.75935755865404
  C   1.74843793065206      2.70354634517864      1.83314640178710
  C   1.25839364097580      4.05316533701461      1.37698287430308
  H   2.03384606230808      4.53455976601748      0.78418172614788
  H   1.09868057822051      4.67687269624056      2.25953803660875
  C   -0.04078236040234      3.99748550819831      0.56659177150457
  H   -0.83196499995389      3.49964682420662      1.13155994858432
  H   -0.38073293851068      5.00549577348311      0.32078913682184
  H   0.09823587232902      3.45592136705567     -0.36900180771862
  C   3.88580355564517     -0.23205878784073      0.58936734289386
  H   3.85474251649062      0.11127725691143     -0.44139932764026
  H   4.91272173714883     -0.05507274074194      0.92102922230171
  C   3.60025354349197     -1.73260487562136      0.63962295659709
  H   2.57099975347209     -1.95058595037921      0.34457621519593
  H   4.26735270885505     -2.26260808088614     -0.04320500824372
  H   3.75889186515168     -2.14528678625828      1.63647298384923
