# Supplementary material for: Analysis of the Geometric and Electronic Structure of Spin-Coupled Iron–Sulfur Dimers with Broken-Symmetry DFT: Implications for FeMoco
Source: J Chem Theory Comput. 2022 Feb 15;18(3):1437–57. doi: 10.1021/acs.jctc.1c00753 (PMC8908755; doi:10.1021/acs.jctc.1c00753)
Supplement: Supplementary file 2 — ct1c00753_si_002.zip [file ct1c00753_si_002.zip › XYZ-files-SI/5-MUWRED/B97D3-tight.xyz]

124
Coordinates from ORCA-job MUWRED
  Fe  7.02700380910091      3.56591968027540      0.59342865984279
  Fe  4.56768026288579      3.51969162533964     -0.59319407364100
  S   5.16264964901888      4.84414852953492      1.03512652618471
  S   6.30021495773047      2.23677541521451     -1.08847529357302
  N   7.76925546647533      2.63687558034631      2.19690179783565
  C   9.11948198687749      2.44740795506010      4.25040926438501
  H   8.25134017241443      2.37009498614935      4.91346095024994
  H   9.91093780401636      2.99296335069509      4.76872977422068
  H   9.46719261813437      1.42412500171635      4.06519039369552
  N   8.64662334666040      4.72858755642095      0.37963368156943
  C   8.75540582479486      3.13612572378945      2.95180672625351
  C   9.51971347442198      4.25890200362716      2.58415912482195
  H   10.27850435085102      4.55957143339327      3.29823685282763
  C   9.53881563539557      4.94471792054489      1.35642194922077
  C   10.67174538066762      5.92840881893226      1.14144671563163
  H   11.24652988272529      5.67203437587471      0.24565721922409
  H   11.34767690041007      5.92855779495859      1.99907064150746
  H   10.29860720055787      6.94726362774727      0.99432329527140
  C   7.26475016450839      1.34627892253283      2.52190223396062
  C   7.91769479698500      0.22049107053649      1.96091449032913
  C   7.45901032341089     -1.05593216680802      2.29397174727368
  H   7.94215051245822     -1.93127350783701      1.86989234636045
  C   6.39168492782878     -1.22326526411575      3.17898422751792
  H   6.04980080112553     -2.22287075361418      3.43693570929283
  C   5.75511276781472     -0.10906047524388      3.71425787715552
  H   4.91766186719425     -0.24542450075324      4.39018116916627
  C   6.16081228259964      1.19049855411655      3.38302923107485
  C   5.41611878015283      2.38702046795070      3.93000690263099
  H   4.47343435054656      2.48244972393038      3.37529827826143
  H   5.98583174707314      3.29131952472043      3.70728505156589
  C   5.10578897458193      2.32362162393219      5.42968668655136
  H   4.44813409793148      1.48332507851371      5.67446710087195
  H   4.60096242870666      3.24205004695668      5.75099343456425
  H   6.02427489314084      2.21583440382453      6.01863242807611
  C   9.09981277776828      0.44221138009765      1.04395107813725
  H   8.83317845990686      1.24627095022124      0.34982214435061
  H   9.93446175227629      0.84727755109923      1.63425228295008
  C   9.58116037859530     -0.77197114244852      0.25318628390742
  H   9.95539015567119     -1.56921253020177      0.90527134732319
  H   10.39730134502817     -0.47939657480788     -0.41639585578370
  H   8.77498633457292     -1.19104179429775     -0.36070289126502
  C   8.84570021556204      5.37620269816498     -0.87180439637209
  C   8.38277272391978      6.70017061294362     -1.06315563149253
  C   8.63885401574211      7.32601026961042     -2.28698014448927
  H   8.28669225724695      8.33864999451472     -2.45406055432002
  C   9.32267875588655      6.66599683280629     -3.30729406568185
  H   9.50338953043438      7.16780742977234     -4.25490076906516
  C   9.73672096991167      5.34990927231757     -3.12037476783542
  H   10.23560284492231      4.81594286865877     -3.92704670898477
  C   9.50004414272061      4.68144256790738     -1.91333699190435
  C   9.92509090417204      3.23925769990634     -1.76646331414212
  H   9.12278080193924      2.68904614546322     -1.26444885602886
  H   10.02223639465186      2.81285697076670     -2.77251712475690
  C   11.24085205210337      3.01656292121437     -1.00657251093418
  H   12.05718923380887      3.59640261348311     -1.45300789278143
  H   11.51867687661816      1.95655806153417     -1.03460989076131
  H   11.14710286404216      3.30919181641092      0.04234158808641
  C   7.62973247022398      7.39508462230485      0.04996388724266
  H   8.31310934721102      7.57951976466795      0.89023615518664
  H   6.88869686905067      6.68576679694465      0.43930723675707
  C   6.93137046243983      8.70224368957703     -0.31946077098460
  H   7.64166045251071      9.48171392254866     -0.61900358831171
  H   6.37089455924323      9.07931999124694      0.54348701649576
  H   6.22485892636880      8.55655782100278     -1.14279913541714
  N   3.76676334591409      4.40111262799297     -2.23395587961756
  C   2.58801670357528      4.25149936989680     -4.38823358767470
  H   3.48490904178533      4.50540777469889     -4.96090367363252
  H   1.99347812858582      3.53003426528846     -4.95149616485162
  H   2.00698470625258      5.17508915667009     -4.28219988898607
  N   2.91018707492698      2.37993933932753     -0.29959941034570
  C   2.94878393580048      3.70501923146097     -3.02450283498030
  C   2.33267209486354      2.49855632656877     -2.64032641109287
  H   1.72284664360205      2.02740698148925     -3.40241673781304
  C   2.21210918656806      1.94730396333280     -1.34796393809210
  C   1.18811855511566      0.84657702731021     -1.17316519462313
  H   0.53586507755123      1.05675361772247     -0.32048248740236
  H   0.57720658492317      0.73873919494431     -2.07100099463816
  H   1.68016476020139     -0.10969325321625     -0.96862498077789
  C   4.13162217155777      5.72458490449903     -2.62649640194310
  C   3.30650567953272      6.80564573275544     -2.24336150473341
  C   3.64714700150496      8.09512875450686     -2.66687038422433
  H   3.00727423655200      8.92924874388138     -2.38639507699474
  C   4.77865667463269      8.32060320834092     -3.44632025420924
  H   5.03018803120428      9.32846182203913     -3.76845180078750
  C   5.59294298500126      7.24867360945993     -3.80243699862592
  H   6.48377712111945      7.42799819348463     -4.39561115735610
  C   5.29133957946571      5.94165539634773     -3.40419076294540
  C   6.19654053937550      4.79945400194862     -3.80419068271441
  H   7.08628350337965      4.82920983432786     -3.16446874026284
  H   5.70404177898565      3.85252770445825     -3.57867083859313
  C   6.64386600667699      4.81386167886088     -5.26961837089737
  H   7.24294131881046      5.69916327727061     -5.50373897940106
  H   7.26159734233171      3.93352254922605     -5.48182829219408
  H   5.78219159195714      4.79732384339992     -5.94753303655283
  C   2.06062040180278      6.61093390141131     -1.40861475317712
  H   1.88322548413277      5.54521020115565     -1.25624784916921
  H   1.19644038196573      6.99934066731153     -1.96454378290207
  C   2.13876011091490      7.31676728106667     -0.04661597630480
  H   2.27586029069199      8.39673249706309     -0.16732617692594
  H   1.22019001409612      7.15211401732100      0.52716416249757
  H   2.98119717803534      6.92874277275938      0.53610829703304
  C   2.58492452263555      1.90652645581668      1.00497672865646
  C   3.03766999035764      0.64692702270943      1.45600284058547
  C   2.63856935520985      0.21634166710674      2.72711458764834
  H   2.96271637230912     -0.75634357872445      3.08125100186088
  C   1.85721215069227      1.01731567951607      3.55522649581085
  H   1.57497475850751      0.66648408709683      4.54509903028004
  C   1.45899433486150      2.27833044755286      3.11545325718005
  H   0.86302324728578      2.92054212751658      3.76128754707014
  C   1.80695509459772      2.73774051642140      1.84163722985511
  C   1.32734766005600      4.09023548266121      1.37749106638763
  H   2.11390113475912      4.56271013722916      0.78444306306510
  H   1.16487113591751      4.72217884618534      2.25877376126199
  C   0.03124083965240      4.03867513615159      0.55504726039522
  H   -0.76805649863784      3.54119182744291      1.11649748866827
  H   -0.30386155030444      5.05137852592301      0.30435866158169
  H   0.17928213385617      3.49309170049815     -0.38125879099638
  C   3.96607597147025     -0.20669212739604      0.62144713113820
  H   3.98094863040121      0.16614188102697     -0.40380118569159
  H   4.98478444470190     -0.05764961057406      1.00093437316865
  C   3.65500729768128     -1.70662879261159      0.62522251168291
  H   2.63027493143601     -1.90254804565246      0.28814285427613
  H   4.34145696923544     -2.23357414562486     -0.04724572670943
  H   3.77207049617180     -2.14391280835087      1.62137407943014
