# Supplementary material for: Analysis of the Geometric and Electronic Structure of Spin-Coupled Iron–Sulfur Dimers with Broken-Symmetry DFT: Implications for FeMoco
Source: J Chem Theory Comput. 2022 Feb 15;18(3):1437–57. doi: 10.1021/acs.jctc.1c00753 (PMC8908755; doi:10.1021/acs.jctc.1c00753)
Supplement: Supplementary file 2 — ct1c00753_si_002.zip [file ct1c00753_si_002.zip › XYZ-files-SI/5-MUWRED/BHLYP-tight.xyz]

124
Coordinates from ORCA-job BHLYP-tight-tight
  Fe  7.17620516628858      3.58927658602476      0.62658706908574
  Fe  4.50098133161426      3.45408376872449     -0.63795694835834
  S   5.08573189844947      4.76222217176745      1.05747102046837
  S   6.31924765052457      2.26409685464898     -1.17730692791188
  N   8.02149914804608      2.67895934804309      2.27318375663214
  C   9.57096938648600      2.37330186755578      4.12470164456956
  H   8.77390451484277      2.23541852845135      4.84298628035017
  H   10.38119754296166      2.90968866547857      4.59554817885625
  H   9.92752675372773      1.38637236833314      3.84991911181032
  N   8.89658311168719      4.69232280923836      0.35215658956443
  C   9.08901186934788      3.10089586829497      2.89984672113224
  C   9.86994641359286      4.18335118100592      2.48192442671107
  H   10.68876507924950      4.43747470330349      3.12392227414501
  C   9.81683222075519      4.87461702082380      1.26967078525905
  C   10.92976935880272      5.85956857661875      1.02981130812576
  H   11.44710884509473      5.64134409449710      0.10496822751723
  H   11.64197988650018      5.83619312549170      1.84074952307671
  H   10.53845547122476      6.86579327968892      0.94284044710389
  C   7.38271727401411      1.49760880682453      2.71744901288756
  C   7.77147497945708      0.27580307845209      2.16525745263788
  C   7.13110121625991     -0.87529865374609      2.58884361991281
  H   7.40968255379978     -1.82606400554958      2.17577176486733
  C   6.12466138887174     -0.81696780956530      3.53071790598477
  H   5.62649763485785     -1.71790982772239      3.84079608044904
  C   5.74327621863211      0.39680474988798      4.05915402622804
  H   4.94808996989023      0.42940511415207      4.77843893837387
  C   6.36148407731014      1.57137237553199      3.66370033235120
  C   5.98461571279741      2.90584065952722      4.24569610165099
  H   5.95448256625905      3.62653815185144      3.43865472136821
  H   6.78250086397342      3.23889519106381      4.90572716207074
  C   4.66904666255604      2.94884323784853      4.99688740094815
  H   3.84599225374745      2.62940495106630      4.36799817337676
  H   4.46574260733471      3.96224883880713      5.32392844044922
  H   4.67863227447807      2.31701684910002      5.87799411507491
  C   8.87094458863639      0.25089384883207      1.13962793191630
  H   8.62981625670757      0.97885599398296      0.37293267129448
  H   9.78822138936010      0.61123357656711      1.59781113079317
  C   9.13472258005889     -1.09025895286732      0.48740921818544
  H   9.45310354542908     -1.83559897172736      1.20779712028251
  H   9.91955758591846     -0.99116417161621     -0.25334353287833
  H   8.25007946714936     -1.46826675442876     -0.01382463161711
  C   9.04736902702297      5.33997404677700     -0.89776476042152
  C   8.56946773736322      6.64137831148274     -1.07582555393770
  C   8.77405411983610      7.25945573856092     -2.29628868985435
  H   8.42186424731598      8.26087199730454     -2.45115900931240
  C   9.41118660493572      6.60271345895905     -3.33011174611747
  H   9.55486843671546      7.09736409057430     -4.27383821671503
  C   9.82784964978430      5.30210221368454     -3.15836310741252
  H   10.29138689279666      4.77273888405557     -3.97264173292792
  C   9.64678748169826      4.64968778857746     -1.94909807281959
  C   10.08890911838356      3.22123556547174     -1.80887188175556
  H   9.37159431625602      2.68420196027730     -1.20220233533187
  H   10.06700084378336      2.76799934715581     -2.79430757709717
  C   11.47947055904733      3.03871529364727     -1.21785873461261
  H   12.21963651661257      3.59511328493331     -1.78297895297634
  H   11.75986336493816      1.99108435207989     -1.23599168141171
  H   11.52061771927392      3.37276211966073     -0.18957629976075
  C   7.83721313080743      7.32179636674775      0.04825462520877
  H   8.46736816511724      7.33228929758320      0.93122749747695
  H   6.98899216911540      6.69929246249297      0.31549935613959
  C   7.35709405211322      8.73152028989409     -0.22956049793076
  H   8.18074617100250      9.40148619280751     -0.45198425880120
  H   6.84067555391003      9.12019040448481      0.64056280743796
  H   6.66691311195661      8.76173198858169     -1.06413188629984
  N   3.66953336879805      4.38665922602967     -2.21879332620527
  C   2.50627701693376      4.29750458331190     -4.35256457176636
  H   3.37595461430395      4.65757168182533     -4.88580888445688
  H   1.98823365082628      3.57114522014273     -4.96021468915676
  H   1.85071874761195      5.14749281197091     -4.19723957701925
  N   2.88127853830592      2.27840731466041     -0.39487871496018
  C   2.89119651307962      3.70655270207543     -3.02974248591304
  C   2.33726558012220      2.46299303917641     -2.71786994676576
  H   1.76724999761978      2.00239838402742     -3.49854502022529
  C   2.23019371600196      1.86512102237065     -1.46008085230804
  C   1.27806714868070      0.71088449384647     -1.35085738447550
  H   0.55957273648167      0.87993031787069     -0.55935301065940
  H   0.74976875520653      0.56086499442423     -2.27977592112925
  H   1.81522662486715     -0.19653242602818     -1.10391271173220
  C   3.98126843492138      5.74089865111945     -2.52188545776845
  C   3.10544828379036      6.74700243628400     -2.10865110527431
  C   3.42258792195875      8.06496683285470     -2.38914636658316
  H   2.74633752633693      8.84303417490923     -2.08245524796912
  C   4.58202707356637      8.39133718187170     -3.05722304588091
  H   4.81753149368958      9.41997187682118     -3.26329328495115
  C   5.43681410029572      7.39021430016963     -3.46040435247227
  H   6.34266899715157      7.64249105620460     -3.97878210800021
  C   5.15374560356830      6.05801260590785     -3.20875936768051
  C   6.10936087142894      5.00477425817635     -3.69165700013444
  H   7.03362437999613      5.09582184327592     -3.13223107881842
  H   5.71865697106639      4.02631740117382     -3.46428545126446
  C   6.42612768377534      5.09628547991632     -5.17630888396616
  H   6.89955143109629      6.03739110626966     -5.42818451344554
  H   7.10513437415356      4.30067998405369     -5.46285247558500
  H   5.52769766254761      5.00270249468952     -5.77696008805983
  C   1.81901610354738      6.45106502300352     -1.38948966331388
  H   1.68744112677107      5.38414489188346     -1.29543744937346
  H   0.99218235898761      6.81212738575490     -1.99513787947245
  C   1.74250137829262      7.09430911809362     -0.01240255246106
  H   1.81330122597356      8.17350768362552     -0.07697614853002
  H   0.80341429194625      6.84991681054424      0.47035178694778
  H   2.54902520394700      6.74175421026041      0.61962500017856
  C   2.53401446291192      1.76329729748022      0.88459234701428
  C   3.05090110298748      0.55195693450270      1.34173732446091
  C   2.65278026270001      0.09346499751576      2.58824738968156
  H   3.04372148729747     -0.83628711517467      2.95455252595223
  C   1.78474830056987      0.81602908207768      3.37449424529338
  H   1.49587381421490      0.44509535327846      4.34146474302846
  C   1.30861507047311      2.02894886191612      2.92461494280593
  H   0.64731381400723      2.61179589551221      3.54159966933496
  C   1.67523001225180      2.51941489599955      1.68501664029345
  C   1.13527651029787      3.84253994544097      1.23097749220637
  H   1.90343714100296      4.37483613413368      0.68951454893787
  H   0.90332191786017      4.43289503510757      2.11045742339582
  C   -0.11268309267052      3.73714711084017      0.36636146829078
  H   -0.89361975610175      3.18769305420686      0.88066185256042
  H   -0.49434689153070      4.72398159499336      0.12994104933280
  H   0.09391071689575      3.23125584313167     -0.56785546815337
  C   4.04501014989307     -0.24014920723309      0.53920432501199
  H   4.07911712260682      0.13809960657176     -0.47053227014492
  H   5.03171892297225     -0.05629332686651      0.95162579084315
  C   3.79678146698508     -1.73885193143224      0.51547497580224
  H   2.80731039404097     -1.96939777656822      0.13490211871384
  H   4.52431048132301     -2.22494305439723     -0.12496736451271
  H   3.88546677487681     -2.17947195366429      1.50066012498953
