# Supplementary material for: Analysis of the Geometric and Electronic Structure of Spin-Coupled Iron–Sulfur Dimers with Broken-Symmetry DFT: Implications for FeMoco
Source: J Chem Theory Comput. 2022 Feb 15;18(3):1437–57. doi: 10.1021/acs.jctc.1c00753 (PMC8908755; doi:10.1021/acs.jctc.1c00753)
Supplement: Supplementary file 2 — ct1c00753_si_002.zip [file ct1c00753_si_002.zip › XYZ-files-SI/5-MUWRED/BLYP-tight.xyz]

124
Coordinates from ORCA-job MUWRED
  Fe  6.93735102703891      3.60645233534111      0.58370684269459
  Fe  4.56887958890484      3.47971825800294     -0.57969515954276
  S   5.15060892217664      4.88692006437097      0.99223792942348
  S   6.30004433928598      2.17454374560784     -1.00542374981147
  N   7.77666079726113      2.62347551892803      2.15701817287108
  C   9.09486334847042      2.43433782265370      4.24436267803021
  H   8.21940286238236      2.33078572139879      4.89763055139752
  H   9.86932752712185      2.99188280245089      4.77980643513685
  H   9.46711912845303      1.41943230761164      4.05008191986778
  N   8.57862081621661      4.80209610933026      0.42394384325893
  C   8.73099384874954      3.13553027604621      2.94324570697356
  C   9.47579081757234      4.28970660313274      2.61335667623329
  H   10.22834696797729      4.58627109502724      3.33815893980396
  C   9.48457293131178      4.99705133595872      1.39638112321577
  C   10.62195551833299      5.98949917307935      1.19399281523505
  H   11.20597708742311      5.73742983374274      0.30036687922381
  H   11.29195431299151      5.98615393989912      2.05899653675680
  H   10.24595002624479      7.00938187137011      1.04858288439340
  C   7.28857141970638      1.31482235662175      2.46482304385269
  C   7.95367625278071      0.20515577870057      1.87964828294507
  C   7.50811377503928     -1.08608576423564      2.19020308134975
  H   8.00014649333588     -1.94948977809370      1.74748916596728
  C   6.44396055994067     -1.28196549608572      3.07875435716422
  H   6.11353791709595     -2.29137854509901      3.32034672729992
  C   5.79592629087637     -0.18141001897948      3.63994338866940
  H   4.96287509329862     -0.34211153066540      4.31858106914077
  C   6.18611736512223      1.13161678315511      3.32919778180376
  C   5.42958124604831      2.32004221910707      3.89685157201542
  H   4.51686584925309      2.46151776849068      3.30030835125889
  H   6.02405253601149      3.22568672432973      3.74645438084708
  C   5.04245530805755      2.19578800960560      5.38113668093960
  H   4.36006198587428      1.35556880061081      5.55572113539896
  H   4.53337624233289      3.10895826171756      5.71727502934368
  H   5.93122394588956      2.04898100010160      6.01021875546440
  C   9.13865642632431      0.45865790316753      0.96341773185535
  H   8.87287285773330      1.28982809067356      0.29971887411869
  H   9.98070854927493      0.83466629417344      1.56692421102335
  C   9.61294034701452     -0.73268861645437      0.12135251374353
  H   9.98326513540703     -1.55960276300806      0.74151328467208
  H   10.43181101074063     -0.41889611001643     -0.53885363724375
  H   8.80157401677623     -1.12232678614364     -0.50871847077998
  C   8.77362530364219      5.48220651823225     -0.81991982451459
  C   8.32099260755096      6.81810060554178     -0.98481354146200
  C   8.58407133385504      7.46903248419089     -2.19788871879870
  H   8.23931088056817      8.48942218656983     -2.34441243406228
  C   9.26364476256871      6.82377234710850     -3.23589780080225
  H   9.44924829400250      7.34521378419677     -4.17396425042586
  C   9.66671603604814      5.49704147607553     -3.07639432852042
  H   10.16147195681518      4.97486982663450     -3.89572310601897
  C   9.42520205226063      4.80378404844632     -1.88007658739603
  C   9.84647033747526      3.35149881535882     -1.76361672663388
  H   9.04681493373723      2.79330619053836     -1.26250416944190
  H   9.93332935092607      2.94321521581131     -2.78044927897779
  C   11.17569914907196      3.10579629258780     -1.01927905321048
  H   11.99428330520422      3.68362986031921     -1.46941515725952
  H   11.44294271063831      2.04140858022936     -1.06432550513670
  H   11.09926281719267      3.38559809430974      0.03652438851079
  C   7.57403650479481      7.50432319084035      0.14678761424641
  H   8.26907947603945      7.69675430140760      0.97900322624510
  H   6.84181674442112      6.78780599555643      0.54284669301867
  C   6.85481853989827      8.81210253616644     -0.21239949174428
  H   7.55445946414325      9.60065214914983     -0.52046807173869
  H   6.30144618336863      9.18283152288047      0.66045311282422
  H   6.13702912315101      8.66151722362737     -1.02803861424216
  N   3.78889621575933      4.32258174761169     -2.25407210443046
  C   2.59875414544707      4.16600205968630     -4.41491653974371
  H   3.50335952436189      4.35248077954625     -5.00596647012643
  H   1.95975290589696      3.45927554145522     -4.95197595192422
  H   2.06812457694250      5.12427580504897     -4.33388464458548
  N   2.88887043553549      2.36932061446848     -0.27685776306815
  C   2.94434536374761      3.63570076557112     -3.03332367269382
  C   2.28910081620811      2.45567882195769     -2.62089010900201
  H   1.65744838185740      1.98811596702675     -3.36999379031587
  C   2.16524667897641      1.93310929705537     -1.31316433809727
  C   1.10459968814714      0.86369879009080     -1.10546128892086
  H   0.44453736819379      1.12730270404860     -0.27074110830773
  H   0.50081862513584      0.73880102171144     -2.00866142144618
  H   1.56340145805608     -0.10107660582610     -0.85673285757634
  C   4.19826814311481      5.63234666752211     -2.67271430920223
  C   3.41905435292798      6.75094861831329     -2.28794349858059
  C   3.80587768442424      8.02492464925597     -2.73055230367344
  H   3.20541224952427      8.88930867693670     -2.44740948629214
  C   4.93590508933667      8.19699512084916     -3.53216159567852
  H   5.22333860520992      9.19228906271763     -3.86888020446599
  C   5.70277470296242      7.08699312350004     -3.89239270733078
  H   6.59024589333671      7.22696689725336     -4.50338286750636
  C   5.35685304651480      5.79432963288539     -3.47181645671506
  C   6.21256013909892      4.60345424226678     -3.86653402120358
  H   7.07961963450974      4.56503620536275     -3.19360704925949
  H   5.65707389118027      3.68093717168252     -3.67881286130422
  C   6.71286117043800      4.61692092394609     -5.32168925359853
  H   7.37181993186919      5.47043371790072     -5.52009269187810
  H   7.28469612085828      3.70310923105958     -5.53123632001797
  H   5.87293106891843      4.66373981212105     -6.02852332211260
  C   2.17230176588046      6.61001321740408     -1.43242437912648
  H   1.96699825382988      5.55154454485322     -1.25411373414395
  H   1.31112952396331      7.01105155361826     -1.98855984051433
  C   2.28344425513990      7.34440347192315     -0.08001133919647
  H   2.45514403707235      8.41874141641438     -0.22407793558643
  H   1.36121685310358      7.22206814813286      0.50265108417804
  H   3.11756015519659      6.93807457325145      0.50523452385978
  C   2.57160298706295      1.91853268481238      1.04528141170477
  C   3.00003780506927      0.64736344182204      1.50081607214506
  C   2.61504101355301      0.23998429991199      2.78784756350751
  H   2.91853483647829     -0.73930207176313      3.14751907342884
  C   1.87233140939159      1.07434187358702      3.62533228744127
  H   1.60120354794887      0.74153058299791      4.62629275807412
  C   1.50075588378296      2.34550731473794      3.18014982297088
  H   0.93817578849243      3.01223495413447      3.83406023068676
  C   1.83446856179071      2.78371606007194      1.89078446255929
  C   1.38465158395614      4.15159264560040      1.42178195366337
  H   2.18397026230808      4.60716963364762      0.82905537086291
  H   1.23500661141007      4.78829914225639      2.30458878024274
  C   0.08228409415279      4.13311323615179      0.59409859971275
  H   -0.73377359526594      3.66049156505009      1.15701501893256
  H   -0.22380124141297      5.15642256293429      0.33992072850953
  H   0.21483183795861      3.58019018693091     -0.34251526096788
  C   3.88986753060146     -0.24121605107782      0.64823449304964
  H   3.85855263244438      0.09793135104706     -0.39027465179072
  H   4.92798225817832     -0.08680737322862      0.97371068281160
  C   3.56861323884848     -1.74450047092464      0.70971013010622
  H   2.52978694095876     -1.94252822492624      0.41182805129955
  H   4.22960645391394     -2.29755962738782      0.02946412050608
  H   3.71666444647233     -2.15359234641809      1.71590421966036
