# Supplementary material for: Analysis of the Geometric and Electronic Structure of Spin-Coupled Iron–Sulfur Dimers with Broken-Symmetry DFT: Implications for FeMoco
Source: J Chem Theory Comput. 2022 Feb 15;18(3):1437–57. doi: 10.1021/acs.jctc.1c00753 (PMC8908755; doi:10.1021/acs.jctc.1c00753)
Supplement: Supplementary file 2 — ct1c00753_si_002.zip [file ct1c00753_si_002.zip › XYZ-files-SI/5-MUWRED/BP86-tight.xyz]

124
Coordinates from ORCA-job BP86-tight-tight
  Fe  6.91085560752606      3.52930580174213      0.57915846047132
  Fe  4.57126831485065      3.51282705163183     -0.56650515681234
  S   5.10962860136886      4.74105931283947      1.12480292386908
  S   6.29715223117389      2.29673680368549     -1.14603111523366
  N   7.64402151543596      2.70588048119648      2.21363119878458
  C   9.02272784353127      2.62236212648932      4.25716345771651
  H   8.16212006455585      2.38234023101834      4.89722088599237
  H   9.71163903227828      3.27017730885067      4.81178317092910
  H   9.53613772821478      1.67049919831991      4.04862267163369
  N   8.48281505260452      4.69756778843137      0.31253324754732
  C   8.58837000879500      3.28533027345545      2.96979605515127
  C   9.24616594031441      4.47244830484836      2.59552681689359
  H   9.94118674257256      4.87933611537868      3.32882653745981
  C   9.26311471822455      5.09296784436737      1.32898016617852
  C   10.26312885278660      6.20813468110518      1.11774088554471
  H   10.93951160073507      5.97521236661782      0.28198844133981
  H   10.86307909961327      6.36515575604932      2.02157456105340
  H   9.76051345534960      7.15246399631897      0.86185423780611
  C   7.21168882763859      1.39272922641268      2.55717926905520
  C   7.93483966794536      0.28070913428301      2.05760821889864
  C   7.52864473027254     -1.00816199410245      2.42386129641419
  H   8.08597130417435     -1.86848778116549      2.04608665953212
  C   6.44264489342014     -1.20680033620364      3.27760812090018
  H   6.14608601918138     -2.21705550610405      3.56512857646152
  C   5.73502839476960     -0.10487160591406      3.75493156417474
  H   4.88217673781661     -0.25744530621323      4.41644772494706
  C   6.08877345379148      1.20194507882036      3.39508791371957
  C   5.27299711481612      2.36852864414761      3.89842902891703
  H   4.28667991996294      2.32995894311694      3.40678907239427
  H   5.73798744858755      3.30274130576683      3.56126535368108
  C   5.06736953327580      2.39140864815763      5.41735308114823
  H   4.53664068968373      1.49488839212200      5.76866809778095
  H   4.46974277546099      3.26695593784253      5.71085223084113
  H   6.02900056494241      2.44304259448390      5.94975131691852
  C   9.14475961778842      0.46186321286810      1.16849706017784
  H   9.29897097581608      1.53286887560615      0.98979844553235
  H   10.04027452297153      0.09989515904773      1.70225323266736
  C   9.02806895415976     -0.26495560175720     -0.17716091623775
  H   8.89737249600043     -1.34839295383539     -0.04324871784313
  H   9.93192346384524     -0.10597526658635     -0.78309369667390
  H   8.16504688409749      0.12044141261865     -0.74024329793313
  C   8.74756232736933      5.21336029061537     -0.98698663253952
  C   8.25898902338230      6.48058090689175     -1.38203101484327
  C   8.64209493407900      6.98069820048412     -2.63357388303728
  H   8.30142458729852      7.97022706981446     -2.93679822062248
  C   9.42934986516971      6.23090450679204     -3.50717799683193
  H   9.70261330788336      6.63571759177681     -4.48320639457203
  C   9.83811594959231      4.94891358284686     -3.13598168661181
  H   10.42619745387158      4.33822538225368     -3.82560174468521
  C   9.51440258616000      4.42521112109226     -1.87856248049130
  C   9.98924826845422      3.04660486649289     -1.49266846597077
  H   9.17434819944342      2.53365221255829     -0.96107635567337
  H   10.18151693566218      2.47774281225158     -2.41574250270025
  C   11.25386799008481      3.03328520775960     -0.62235473339350
  H   12.08026620401842      3.56539603216195     -1.11676962860979
  H   11.57871185461566      1.99987122453469     -0.43125675651978
  H   11.07076114901056      3.51259925182029      0.34868789298912
  C   7.31405995377066      7.25965475679664     -0.49635570927033
  H   7.36930159922705      6.86208923312946      0.52463674153126
  H   6.28605624271483      7.04027709812527     -0.83456805724348
  C   7.52500429368499      8.77518846730308     -0.48517993784850
  H   8.54686247379172      9.03392974146091     -0.16800477826678
  H   6.82150746722646      9.25156587463430      0.21279852264006
  H   7.35522196876421      9.21993811444599     -1.47543125095779
  N   3.77404966372102      4.41584250530310     -2.16530859714544
  C   2.57512959742216      4.35260311365252     -4.31199344748398
  H   3.46450221221853      4.56955980837771     -4.92008307600389
  H   1.91427230215850      3.68124168078205     -4.87117135919819
  H   2.05678460442186      5.31106983392917     -4.15783361816931
  N   2.97027356567779      2.33448089403585     -0.31122312188389
  C   2.95745819384829      3.74654690749951     -2.98199048675452
  C   2.36848355842340      2.50967501332985     -2.64403664472969
  H   1.75642296301446      2.05535400324447     -3.42109437712318
  C   2.27806142217645      1.90803462782770     -1.37147898713159
  C   1.28974432643645      0.77508461583026     -1.21637281830302
  H   0.57022814548085      0.99778452438242     -0.41529637441621
  H   0.74142704946695      0.60648856067200     -2.14967920007394
  H   1.80018931191941     -0.15626425858455     -0.93237057157778
  C   4.16631309759670      5.74281011013529     -2.51124591582127
  C   3.42517971826107      6.83177855375137     -1.99635188608319
  C   3.80999254444431      8.13261531452155     -2.34542625421715
  H   3.23883989155145      8.97799453004543     -1.95499974340113
  C   4.88859919987411      8.35866801590184     -3.19992691803108
  H   5.16878700121147      9.37711311998422     -3.47471246324524
  C   5.60797396512353      7.27497870701901     -3.70174157271350
  H   6.45122039916904      7.45239713050796     -4.36856517205247
  C   5.27833264379337      5.95771587123766     -3.35851289366537
  C   6.10870789907925      4.80772062135942     -3.87961908156261
  H   7.04852567726966      4.78046510344907     -3.30410181019215
  H   5.60172240623348      3.86143355281562     -3.65606257885225
  C   6.44587634576955      4.88666820490407     -5.37182275879031
  H   7.04735936411455      5.77559215145580     -5.60757964864987
  H   7.02755941747505      4.00493414613740     -5.67759340310274
  H   5.53405256474317      4.92307874359914     -5.98726361859651
  C   2.21842335621684      6.62056607298874     -1.11089216486203
  H   2.05460470801720      5.54442225698872     -0.97911429158149
  H   1.32520992426937      7.01455283028907     -1.62471681791604
  C   2.34867488103614      7.28993005220961      0.26341214137965
  H   2.49060435835064      8.37629682983493      0.17053225597395
  H   1.44588233105462      7.11699514759880      0.86692349793557
  H   3.21067483791642      6.87394473052462      0.80586832424083
  C   2.65100276840725      1.82220718982390      0.97913796099263
  C   3.13791741214746      0.56513362867544      1.40420477963117
  C   2.71978154429809      0.08026353362026      2.65103951405426
  H   3.06206329609496     -0.90034285172287      2.98017679403575
  C   1.89856161724148      0.83468120976112      3.48789831715596
  H   1.59958028518060      0.44155023830771      4.46121744968853
  C   1.48428293656570      2.10485378384196      3.08341826997592
  H   0.86548723155050      2.71805257425151      3.74302892767126
  C   1.84418734449594      2.61335047867812      1.83006233778071
  C   1.36913796074298      3.97945178766357      1.40481945241604
  H   2.20067637996010      4.49649578921265      0.90386809032511
  H   1.12702752607408      4.55797097442877      2.30966393364677
  C   0.14536089065096      3.96079945562096      0.47802349019803
  H   -0.69293282401787      3.41969660993486      0.94135635654469
  H   -0.18821572117113      4.98575340035928      0.25955345501581
  H   0.37860397494142      3.47411869596660     -0.47853128265386
  C   4.12242540626909     -0.21862260194198      0.56708929528410
  H   4.12185630561122      0.17292558751085     -0.45752049800080
  H   5.13231331668468     -0.00229744200078      0.95677654615303
  C   3.90828023857163     -1.73383356171644      0.55348293022875
  H   2.90172198963440     -1.99320138489559      0.19126176499844
  H   4.64250687454652     -2.21462042587406     -0.10878943209039
  H   4.03191976093513     -2.17312949884959      1.55289499247870
