# Supplementary material for: Analysis of the Geometric and Electronic Structure of Spin-Coupled Iron–Sulfur Dimers with Broken-Symmetry DFT: Implications for FeMoco
Source: J Chem Theory Comput. 2022 Feb 15;18(3):1437–57. doi: 10.1021/acs.jctc.1c00753 (PMC8908755; doi:10.1021/acs.jctc.1c00753)
Supplement: Supplementary file 2 — ct1c00753_si_002.zip [file ct1c00753_si_002.zip › XYZ-files-SI/5-MUWRED/CAM-B3LYP-tight.xyz]

124
Coordinates from ORCA-job CAM-B3LYP-tight-tight
  Fe  7.11912337310683      3.59973991562928      0.61813092454027
  Fe  4.53513181740863      3.47712161708381     -0.61226431067642
  S   5.10125886882610      4.78373137192853      1.05456108302076
  S   6.32121263732979      2.29140276135833     -1.15403963178084
  N   7.94089542123959      2.69363266554852      2.25524777347346
  C   9.48334415390434      2.39811768572116      4.13001121517585
  H   8.67881627409749      2.24088028401407      4.84620043348336
  H   10.28473041143462      2.94903996694986      4.61442089302384
  H   9.86324166992735      1.41310874400160      3.85392483524754
  N   8.81392477086169      4.70567142954961      0.34390280116827
  C   9.00172135027381      3.12952538153960      2.90217529314019
  C   9.77173648726163      4.22732870295008      2.49579793351447
  H   10.58441681890605      4.49578057407568      3.15205281357087
  C   9.72927609958458      4.90818159028805      1.27384340578793
  C   10.84482281670082      5.89559065892351      1.03069225016415
  H   11.39666843798519      5.64640014012200      0.12569145486004
  H   11.53670714720454      5.90394140756086      1.86805246014230
  H   10.45292045971872      6.90309443345532      0.89498912886158
  C   7.33386169984270      1.48337199195280      2.68912177238445
  C   7.77320189908990      0.27381239841924      2.13756327300241
  C   7.17790635041101     -0.90453886499072      2.56585510381222
  H   7.49724836286117     -1.85051314436305      2.15171908119480
  C   6.17119080214395     -0.88479010380831      3.51475197661453
  H   5.71027958766079     -1.81094381096332      3.83344553709462
  C   5.74132620088637      0.31775707055094      4.04363781829192
  H   4.94551102526000      0.31997193970815      4.77394624650489
  C   6.30968032739215      1.51900759859222      3.64115183157115
  C   5.87703026439274      2.84360210252652      4.21597582365346
  H   5.69499866038662      3.52636642147091      3.38523113544327
  H   6.71572465989608      3.27936252295819      4.76631607362946
  C   4.65523890806774      2.81056600746610      5.11770523881787
  H   3.78497526277012      2.41167248931577      4.59616523444820
  H   4.41182281856616      3.82069427319532      5.44832389195911
  H   4.81859180076344      2.20252536836582      6.00869761162948
  C   8.87794274554313      0.28927738827675      1.11195274591060
  H   8.61462250573114      1.02365628869448      0.34929682115543
  H   9.78897480914696      0.67464102793734      1.57849027046562
  C   9.18256201406028     -1.03965385581058      0.44348782368715
  H   9.52633437895305     -1.78822702960048      1.15848256297301
  H   9.96762954172825     -0.90899048580945     -0.30148916146513
  H   8.30416237124987     -1.44152764134434     -0.06423293153313
  C   8.99184125294034      5.33755272694729     -0.91840889675740
  C   8.53041242632093      6.64628629224901     -1.11979627580760
  C   8.77676100656672      7.25410705937748     -2.34224030381678
  H   8.43873450189222      8.26562304632112     -2.51400165142798
  C   9.43713718486694      6.58100714252121     -3.35621689006810
  H   9.61452080596953      7.07052629748470     -4.30522761670861
  C   9.83693602515986      5.27370897881100     -3.16227305225217
  H   10.32150244220141      4.72947841043561     -3.96425694630826
  C   9.61779222190907      4.63083461475540     -1.94957112350312
  C   10.05038611588875      3.19776247517718     -1.78502843771997
  H   9.31162160520454      2.66941890927513     -1.18468200364979
  H   10.04460784577612      2.73173588440165     -2.77218030451888
  C   11.43134578042091      3.01156291759124     -1.16304520244588
  H   12.19204959528570      3.55941109574175     -1.72158112163864
  H   11.70692807478800      1.95597157963380     -1.16409542798725
  H   11.45528848641834      3.35798135979161     -0.13123453170097
  C   7.77444700476832      7.34729709461154     -0.01935117747436
  H   8.36961995039944      7.32588500366037      0.89516214351416
  H   6.89044652204500      6.74768775540757      0.21044305848204
  C   7.35698103098813      8.77978913616348     -0.30283510538921
  H   8.21799419489167      9.42325190460794     -0.49123988345765
  H   6.82122369616946      9.18480931648921      0.55599451911376
  H   6.69487352168366      8.84413871340988     -1.16596449934197
  N   3.70581913407126      4.39910564033120     -2.20656056591375
  C   2.53613897840089      4.30218068638935     -4.34747366354108
  H   3.40916547377238      4.64883315798522     -4.89735883700053
  H   1.99957816508458      3.57421428946759     -4.94905180562612
  H   1.88949687822999      5.16755161335916     -4.19410632048660
  N   2.91486650336209      2.29109001939635     -0.36890184501790
  C   2.92658645789757      3.71248612806001     -3.02023716229005
  C   2.37353854978568      2.46547104347548     -2.70258624594447
  H   1.79771323782398      1.99992967492217     -3.48645080991799
  C   2.26255435661518      1.87173484820933     -1.43844898858566
  C   1.29859193764738      0.72104778213691     -1.32582328876886
  H   0.56659406396410      0.90389636231378     -0.54047263255255
  H   0.77546725094104      0.56501787640290     -2.26451532268206
  H   1.82533546677004     -0.19559906239745     -1.06262963266954
  C   4.02081960326281      5.75422433794537     -2.52483774097400
  C   3.15915089198910      6.77224393287600     -2.09601424923011
  C   3.47808811091846      8.08961445933762     -2.39670338197718
  H   2.81000508475463      8.87978830375832     -2.07712363614711
  C   4.62336907779455      8.40364978890317     -3.10252238921298
  H   4.86028339350709      9.43575265976544     -3.32689722342169
  C   5.46330579280392      7.39054058849751     -3.52153064814045
  H   6.36119513498042      7.63497151951086     -4.07204837169354
  C   5.18029315299070      6.05856602525834     -3.24822773861351
  C   6.11931346706696      4.99015442831711     -3.74382754872257
  H   7.05499889162480      5.06957493018744     -3.18838630296265
  H   5.71598770630202      4.01080024201947     -3.50763125789483
  C   6.42659361099324      5.07485292675810     -5.23481145648012
  H   6.91407206028981      6.01418360146681     -5.49471618268042
  H   7.09612280809510      4.26507794313043     -5.52777388274359
  H   5.51792879500495      4.99237695980946     -5.83338852052228
  C   1.88402507385437      6.48664794561979     -1.34482234471690
  H   1.75440872716146      5.41369903696637     -1.23565238522617
  H   1.04044624142001      6.84107709567769     -1.94318500882147
  C   1.83145636371939      7.14721447552241      0.02935663282272
  H   1.90514023227162      8.23198298913488     -0.04741077762909
  H   0.89377181415678      6.91051448456085      0.53292030660136
  H   2.65076776289691      6.79648154398483      0.65718004537455
  C   2.55958707977556      1.76814458935312      0.91078299817198
  C   3.06282200625744      0.54039306462140      1.35589359836011
  C   2.64340953792767      0.06360865675247      2.59245963102724
  H   3.02079366097679     -0.88419976981963      2.94868472402569
  C   1.77164611003297      0.78446090929525      3.38423987509598
  H   1.46444456428620      0.39669107345152      4.34705149349534
  C   1.31502548122357      2.01484481577616      2.95002274433151
  H   0.64971152160191      2.59934156244107      3.57416464466173
  C   1.69927372930990      2.52335386031476      1.71808306946170
  C   1.17172299616610      3.86077338992283      1.27808129166670
  H   1.95006426440318      4.39184734011542      0.73560084666810
  H   0.94929469643896      4.44881568286021      2.16998249296827
  C   -0.08399847788956      3.77874895163078      0.41508274544967
  H   -0.87670886756325      3.23481701869095      0.93089919397407
  H   -0.45475504459156      4.77797820170695      0.18381922960432
  H   0.11292894257631      3.27205878230902     -0.52863967289976
  C   4.06346319390703     -0.24639137304801      0.54847160466642
  H   4.09201665554754      0.13581622025894     -0.46752588762955
  H   5.05576248778520     -0.04915744811659      0.95945959057988
  C   3.83330848821171     -1.75160055884679      0.52401842016338
  H   2.83935685618023     -1.99651588797632      0.14540774001310
  H   4.56774765356580     -2.23103718249900     -0.12417233542916
  H   3.93317490650994     -2.19625917656293      1.51344733848408
