# Supplementary material for: Analysis of the Geometric and Electronic Structure of Spin-Coupled Iron–Sulfur Dimers with Broken-Symmetry DFT: Implications for FeMoco
Source: J Chem Theory Comput. 2022 Feb 15;18(3):1437–57. doi: 10.1021/acs.jctc.1c00753 (PMC8908755; doi:10.1021/acs.jctc.1c00753)
Supplement: Supplementary file 2 — ct1c00753_si_002.zip [file ct1c00753_si_002.zip › XYZ-files-SI/5-MUWRED/M062X-tight.xyz]

124
Coordinates from ORCA-job M062X-tight-tight
  Fe  7.02355610735867      3.57560648316082      0.61183496852170
  Fe  4.40081179125987      3.46177101694071     -0.68740493150374
  S   5.02735860893014      4.94706117404668      0.88545542374396
  S   6.17636532157716      2.13103164869351     -1.12591923302895
  N   7.93840473834550      2.62432316149927      2.22692754612133
  C   9.20923083555335      2.53441193555319      4.30930939599337
  H   8.32138593968774      2.27432056833440      4.88973090058308
  H   9.85378828208201      3.17631860307305      4.90437975721723
  H   9.74006607432825      1.60249193087298      4.09871035624663
  N   8.71416105305245      4.78873473910009      0.46369578070194
  C   8.81915293536048      3.20830269785086      3.01513449838939
  C   9.47398440550879      4.41876807497978      2.71158840846264
  H   10.15211935658139      4.78844415399337      3.46627601835047
  C   9.51141598864477      5.08374421844769      1.47037606106658
  C   10.56345299782770      6.15445533134216      1.30358731411958
  H   11.20265063365978      5.92799773656279      0.44761083736660
  H   11.18080695619664      6.23695407767312      2.19452003909260
  H   10.09642972024240      7.12103236613401      1.10593130728922
  C   7.51887791359809      1.29588713054970      2.51874414842706
  C   8.27566975986127      0.22163163796982      2.01960454415223
  C   7.84320352819465     -1.07992576506684      2.26674101674425
  H   8.43050751876085     -1.91022125101676      1.88940530766026
  C   6.69198748441188     -1.32390871974035      2.99906643953968
  H   6.37140351337217     -2.34054271008986      3.19167689723829
  C   5.95580531824914     -0.25568704693279      3.49126314385373
  H   5.06242454776922     -0.45016648125279      4.07041049139252
  C   6.34501443240131      1.06177819603366      3.25781977677012
  C   5.51189527560881      2.20373738982668      3.79345267693389
  H   4.64212434664080      2.33956145193735      3.13822463680505
  H   6.08687532393562      3.12759002713165      3.72981324971583
  C   5.02867961315147      2.00246196858188      5.22812448744149
  H   4.35871121785518      1.14646411389791      5.31299084409191
  H   4.48051983687888      2.88253428512926      5.56811062036852
  H   5.87314677122990      1.84324603738591      5.90254749592261
  C   9.54643590610351      0.43012552293705      1.22840784914427
  H   9.80028273857698      1.49047590563003      1.20038342238923
  H   10.36759509467333     -0.07876239629582      1.74186691072564
  C   9.43911494614886     -0.10740631637344     -0.20056824809891
  H   9.25589510002668     -1.18302473957611     -0.20227927091472
  H   10.36025439870043      0.08064649455795     -0.75518449763344
  H   8.61590601094611      0.37782874516504     -0.72918707139220
  C   8.94795386796625      5.34040422201936     -0.82507506060598
  C   8.48501312413616      6.61860621664958     -1.17772185459219
  C   8.71110580632834      7.07386371776679     -2.47783711210593
  H   8.35888315115276      8.05896359384839     -2.75935564107487
  C   9.36432686128738      6.29147771828277     -3.41602847774547
  H   9.52329605402017      6.66354946018294     -4.42085649626108
  C   9.79854089150768      5.02094938264177     -3.06157945369818
  H   10.29714539044617      4.39281646891175     -3.79201462030779
  C   9.59616102499139      4.52794493200412     -1.77663293013715
  C   10.07729144145310      3.14207419677139     -1.42615589919484
  H   9.31488293625232      2.63127372395859     -0.83391200532799
  H   10.19389305026696      2.57495419552744     -2.35245020514451
  C   11.39997803214639      3.12442895247114     -0.65775184779128
  H   12.17429537928258      3.66608245787899     -1.20499668746479
  H   11.74145523858797      2.09805077978504     -0.50938181826858
  H   11.29098630849023      3.58440025835321      0.32550921141960
  C   7.73003469645279      7.49669015695314     -0.20555949892832
  H   7.76367488502604      7.05225545593439      0.78885210513038
  H   6.67283001924939      7.50001250163701     -0.49422502227755
  C   8.23275115429486      8.93944383196296     -0.14782792134307
  H   9.29798093598524      8.97685651617127      0.08902298239547
  H   7.69415584772976      9.49638578027320      0.61990003294218
  H   8.08389593934785      9.45589441886793     -1.09641706680259
  N   3.55359157613956      4.31020099048248     -2.31616718831580
  C   2.30892033924377      4.18613140749026     -4.41014483523686
  H   3.19551004439258      4.46539837567131     -4.98246895047799
  H   1.72269019508057      3.46405402017002     -4.97217507659311
  H   1.71295585910372      5.09221316516211     -4.27342633171844
  N   2.73645351995939      2.35411786436121     -0.34482874249815
  C   2.70021480412471      3.63142003715996     -3.06588690865314
  C   2.08457238328133      2.43422403024089     -2.65910722390232
  H   1.45147953890438      1.96005169019064     -3.39362466491000
  C   2.00569818002115      1.91048795799420     -1.35424474323835
  C   0.98664063060209      0.82607268636083     -1.11189754894654
  H   0.29438811107405      1.12904497981160     -0.32389584005048
  H   0.42472367985679      0.61381152857685     -2.01737141740851
  H   1.47517276401353     -0.08951673378500     -0.77243074052610
  C   3.92068361610368      5.64145153054343     -2.68444299344936
  C   3.08551858849166      6.70497406784474     -2.30227318474896
  C   3.47234469481346      8.00500516161745     -2.61896061450384
  H   2.82853065411658      8.82999855424361     -2.33532961835103
  C   4.65905610982538      8.25667112369544     -3.29074404256518
  H   4.94653484518358      9.27367904541948     -3.52806750989553
  C   5.47207005316216      7.19705621332486     -3.66287926444441
  H   6.39786723628542      7.39148810745988     -4.18991621672430
  C   5.12145994598747      5.87928400714984     -3.37259441667661
  C   6.03309116834786      4.75447840643247     -3.80239211279847
  H   6.91743927210701      4.75456830092750     -3.15353223292072
  H   5.53742810262158      3.79963211315315     -3.63754617479146
  C   6.48419123302275      4.85080091328393     -5.25895267514936
  H   7.07375873498319      5.74967577530910     -5.44158324933571
  H   7.10482379367553      3.99133384362723     -5.51767937112900
  H   5.62353329460831      4.86566370395674     -5.93127120925327
  C   1.78804380286349      6.49168131575499     -1.55727202267603
  H   1.61156405627084      5.42592825050578     -1.40658824679412
  H   0.96329621394498      6.86224078281065     -2.17350651258538
  C   1.76716695707616      7.20914547651698     -0.20541450505881
  H   1.85988987491368      8.28856882143958     -0.33050376037773
  H   0.83365202231664      7.00986000510711      0.32330670332175
  H   2.59412052786963      6.86670351113623      0.42012004303673
  C   2.45414056516910      1.92874076865891      0.98995245288254
  C   2.93137245962372      0.70223624821521      1.48011585327797
  C   2.60916334755636      0.34881996348552      2.79103718125824
  H   2.94326786124526     -0.60335354176892      3.18121276905756
  C   1.87827555326426      1.19492860491393      3.61001894865515
  H   1.65179438953429      0.90258411023404      4.62812569130869
  C   1.44859920030167      2.42008665899657      3.12211144203715
  H   0.88639555771477      3.09435644666981      3.75870899694800
  C   1.72055609437650      2.80124123793917      1.81122472193625
  C   1.21003528364689      4.12420897077416      1.30061808361301
  H   1.98395588852011      4.60373753485031      0.69940718337075
  H   1.02515541944083      4.77365380392185      2.15911978859100
  C   -0.07346517836661      4.00406816945308      0.47679347388474
  H   -0.84770655029671      3.47808767567553      1.03904326472782
  H   -0.45407317893711      4.99304856846773      0.21498803847540
  H   0.10216722139777      3.46013454700994     -0.45270401407832
  C   3.80456333247067     -0.20745796633290      0.64590960447080
  H   3.69480142507246      0.03998825531597     -0.40931903012447
  H   4.85030720464725      0.01467459213033      0.88763612026984
  C   3.55025106026097     -1.69713565145660      0.85843386578236
  H   2.49755694961797     -1.94343644729506      0.70153558028631
  H   4.14615317126770     -2.28171964067611      0.15638135126906
  H   3.82695211838483     -2.01386627783353      1.86465799962042
