# Supplementary material for: Analysis of the Geometric and Electronic Structure of Spin-Coupled Iron–Sulfur Dimers with Broken-Symmetry DFT: Implications for FeMoco
Source: J Chem Theory Comput. 2022 Feb 15;18(3):1437–57. doi: 10.1021/acs.jctc.1c00753 (PMC8908755; doi:10.1021/acs.jctc.1c00753)
Supplement: Supplementary file 2 — ct1c00753_si_002.zip [file ct1c00753_si_002.zip › XYZ-files-SI/5-MUWRED/M06-tight.xyz]

124
Coordinates from ORCA-job M06-tight-tight-re
  Fe  7.03330572384603      3.44995498387905      0.55233472987877
  Fe  4.49314446723332      3.50631514120289     -0.63426261381216
  S   5.11638794678934      4.74219500558034      1.06689686291835
  S   6.21914016346952      2.23248344763571     -1.23705782686747
  N   7.81884708424705      2.61583409202342      2.22241031055141
  C   9.09783184956950      2.65402085918246      4.29999840815468
  H   8.23312700450822      2.37340372078714      4.90620463266644
  H   9.71899957891754      3.34307506746283      4.86960423310896
  H   9.67234946412523      1.73835170625094      4.12854064875302
  N   8.63050406188954      4.67725523758307      0.33687158100504
  C   8.68169047979680      3.25760424106587      2.99046961512240
  C   9.29476882005303      4.46919627768410      2.63482908286605
  H   9.93692483825374      4.90537234901951      3.38961610677034
  C   9.35310533511241      5.07421116007931      1.36908925829866
  C   10.33001636707647      6.20373314133013      1.20978554633705
  H   11.00474494897600      6.02840180074520      0.36810523838648
  H   10.92596110515339      6.33762281762301      2.11090239556895
  H   9.80707947362304      7.14120940824410      1.00176360287528
  C   7.42083866166521      1.29977689137367      2.57199820674445
  C   8.16243828901261      0.21224357080151      2.08451383211971
  C   7.76325041161954     -1.07843955041469      2.41240379353126
  H   8.34720387596810     -1.91779029205050      2.04524494591297
  C   6.65845305583532     -1.30364126423107      3.21088440382135
  H   6.36271252110245     -2.31539100996285      3.46642587217152
  C   5.93493838246054     -0.22585100112558      3.68690211844470
  H   5.06769449350997     -0.40403648076360      4.31347171602641
  C   6.29077042234840      1.08212416278071      3.37743296102083
  C   5.45834085652317      2.22229990990438      3.89562494075675
  H   4.55064792676032      2.29329889427050      3.27986768472811
  H   5.98932629343270      3.16254766071688      3.73646203419850
  C   5.05554947513743      2.10023351789197      5.35397964261978
  H   4.42253473307356      1.22832352816367      5.53367021745516
  H   4.49067545494165      2.98019052861064      5.66930580090718
  H   5.93317652879408      2.01281276512630      6.00118066831337
  C   9.38604670760939      0.38859516550463      1.22867132571356
  H   9.64153792501907      1.44870673584841      1.14946635267711
  H   10.23579289667275     -0.09567630807355      1.72406062996223
  C   9.21620742054860     -0.20053710478619     -0.16335426289666
  H   9.01655787996844     -1.27365748942102     -0.11949001193871
  H   10.11485673315984     -0.05238584129438     -0.76679307163280
  H   8.37795418899564      0.27542560559828     -0.68268942699353
  C   8.91787474591642      5.16837695929291     -0.96068000101500
  C   8.40852841775513      6.39316520741923     -1.41663334087502
  C   8.75744850293266      6.82160847706803     -2.69418967985427
  H   8.38055608977113      7.77281901610984     -3.05425864295953
  C   9.55729130485103      6.05629187501000     -3.52141022194893
  H   9.80969516611345      6.41052744663642     -4.51500486382228
  C   10.00952225137134      4.82552017603508     -3.08042875004431
  H   10.61768154909834      4.20057886480368     -3.72864306794661
  C   9.69892121407743      4.36559483733401     -1.80780424757711
  C   10.21208104334541      3.02699118006946     -1.36650766604779
  H   9.44870180628729      2.52223477245669     -0.76642434128329
  H   10.36867849286189      2.40894602915303     -2.25692993828871
  C   11.50753671910638      3.09412935896807     -0.57371860889024
  H   12.28303180454574      3.62273327011145     -1.13518928150730
  H   11.87755113394226      2.09087177996071     -0.34746233936011
  H   11.36712573537330      3.61623296372721      0.37651184889286
  C   7.46709076277643      7.21660490488268     -0.58168213296200
  H   7.49322993096824      6.86581067306841      0.45169914223721
  H   6.44309631122670      7.01062454025640     -0.92570316256127
  C   7.71055846768405      8.71327478646589     -0.62458945467261
  H   8.73096009296552      8.95830284847121     -0.31484631813093
  H   7.02143759523233      9.23119571913825      0.04583509800573
  H   7.55859179972066      9.12551350568733     -1.62475822459437
  N   3.64623855073554      4.44984595404261     -2.21264643828695
  C   2.37454626080111      4.38419153700197     -4.29160517681673
  H   3.22775177622375      4.71973902478229     -4.88576723519394
  H   1.79032239728293      3.67539091466297     -4.87515879254718
  H   1.75468026948966      5.26614935883514     -4.10343392475322
  N   2.84880544998724      2.36991383831722     -0.33092508112964
  C   2.81049871895199      3.78255657361786     -2.99033419312962
  C   2.24094061356224      2.54600153008340     -2.64803605902614
  H   1.62923579616630      2.08875654656737     -3.41484834525912
  C   2.16121289340988      1.95050745860585     -1.38040756359863
  C   1.20058472323999      0.80903818173593     -1.23139935162705
  H   0.47643589948360      1.00756494686747     -0.43744244289847
  H   0.66083019920303      0.62494794158454     -2.15816158633057
  H   1.73135423746505     -0.10436741287025     -0.94945657543301
  C   4.00511267542886      5.78504623377211     -2.55100216178235
  C   3.22658596346591      6.84525847767738     -2.06596069619911
  C   3.59897080045889      8.14879700173912     -2.37459614168179
  H   2.98878833184306      8.96932455556620     -2.00817593816997
  C   4.70917402607313      8.40901113140414     -3.15320254597219
  H   4.98450230166550      9.43057637525800     -3.39170992844632
  C   5.46147538475192      7.35507046880047     -3.63802484234946
  H   6.32657878231296      7.56204367397645     -4.25796313428132
  C   5.13270164583120      6.03557581972754     -3.35012820902492
  C   5.98259688476815      4.91919416668050     -3.89078620892519
  H   6.85763861975836      4.80327247098876     -3.23690450323666
  H   5.43960049334355      3.97570169901151     -3.81145551102314
  C   6.45702183307038      5.11268794540636     -5.31915661308415
  H   7.13271634669847      5.96509667680274     -5.41723776592366
  H   7.00262150435729      4.22979633486390     -5.65902705677690
  H   5.61493938685100      5.27199206568329     -5.99895753383048
  C   1.98981608631563      6.63336274643903     -1.23893758236693
  H   1.76218359496961      5.56701573634486     -1.16673413338132
  H   1.13955984564048      7.09286698262598     -1.75665743215388
  C   2.10606438188429      7.22786699690447      0.15619137620455
  H   2.27941441277692      8.30552436292229      0.11609405758597
  H   1.19431407466213      7.05830302616737      0.73344049834796
  H   2.94066024412823      6.77295813527982      0.69962260441148
  C   2.52020022057555      1.89603628673530      0.96876413099946
  C   3.02590148575628      0.68440507332712      1.46000765676656
  C   2.64333397553505      0.27859780345236      2.73563866796501
  H   3.01924849274042     -0.66116063394117      3.12510179284311
  C   1.81185200181066      1.05126745243278      3.52299661202364
  H   1.53464467119212      0.71497078523722      4.51620843885200
  C   1.35233650496110      2.26368016916591      3.04066947138462
  H   0.71340580052484      2.89155072252629      3.65525982030628
  C   1.69573400551176      2.70183886278466      1.76903507333533
  C   1.17569579612374      4.02235830133732      1.28499802195050
  H   1.95485096348364      4.53028807714021      0.71015737392799
  H   0.97201604151671      4.65028290196639      2.15860556057754
  C   -0.08602015588189      3.92159574819759      0.44282812645452
  H   -0.86824753164031      3.37058003237459      0.97252172632831
  H   -0.47416536336786      4.91540618071794      0.20595031601645
  H   0.10262459323815      3.40854767163286     -0.50405137009840
  C   3.99219120700165     -0.15711208543389      0.67240711304476
  H   4.02209676999011      0.18627617358282     -0.36311042509794
  H   5.00188199257021      0.03364654477175      1.06377192750325
  C   3.72368812975513     -1.65018826669130      0.71496144747161
  H   2.71783181652266     -1.88546497565341      0.35493067615378
  H   4.43989575577701     -2.18314676521665      0.08590672700410
  H   3.81720063452222     -2.05549478229703      1.72480829133787
