# Supplementary material for: Analysis of the Geometric and Electronic Structure of Spin-Coupled Iron–Sulfur Dimers with Broken-Symmetry DFT: Implications for FeMoco
Source: J Chem Theory Comput. 2022 Feb 15;18(3):1437–57. doi: 10.1021/acs.jctc.1c00753 (PMC8908755; doi:10.1021/acs.jctc.1c00753)
Supplement: Supplementary file 2 — ct1c00753_si_002.zip [file ct1c00753_si_002.zip › XYZ-files-SI/5-MUWRED/PBE0-tight.xyz]

124
Coordinates from ORCA-job PBE0-tight-tight
  Fe  7.06537830779984      3.54719006197502      0.64554120308083
  Fe  4.53149196423477      3.51253036400384     -0.61157840743635
  S   5.15493427425455      4.87394972237331      0.99188083916701
  S   6.25220733421017      2.19213655492595     -1.06045483315331
  N   7.89604055440645      2.58092547529017      2.23278255635981
  C   9.23355705082390      2.39192554577551      4.26900281526589
  H   8.36150262662857      2.13879646903024      4.87477992593547
  H   9.91261026725146      3.00600518674885      4.85798170361673
  H   9.73750567584198      1.45096622434476      4.03087843347105
  N   8.70824903153632      4.74264704978589      0.49722994625371
  C   8.83100730694663      3.10278580365311      3.00643915433762
  C   9.53274022709559      4.27732968883782      2.70174501257229
  H   10.25834552627359      4.59433426338926      3.43816624660079
  C   9.54762199064426      4.98053708837594      1.48999301638771
  C   10.62186669702906      6.02272327104801      1.33592204721399
  H   11.18155933635017      5.86916369732280      0.41104006838071
  H   11.31371604591844      5.99026619110876      2.17565071855594
  H   10.18866505827686      7.02358763879276      1.28206001836801
  C   7.43038050770977      1.27667582682859      2.53216521803734
  C   8.13600774049207      0.16900331245171      2.03190546243593
  C   7.67495405025191     -1.10989639826611      2.32608924507250
  H   8.22230607681321     -1.96774868556326      1.94796429304467
  C   6.54435569934405     -1.30155633278518      3.10261436613250
  H   6.20026962414369     -2.30466612904083      3.32967974546758
  C   5.85470773512332     -0.20251930064087      3.58526777465934
  H   4.96749304807341     -0.35075884409044      4.18925251910152
  C   6.27257748565319      1.09467598874987      3.30463644032301
  C   5.48336641835748      2.26275825491318      3.82884224652742
  H   4.51517692839638      2.27940712461514      3.31652634983638
  H   5.98765914793070      3.18793371313434      3.55221200931082
  C   5.24161078669256      2.22854351068413      5.33190804684883
  H   4.67848804786102      1.34125876573619      5.62967719408822
  H   4.66700729001422      3.10370319732175      5.64518791234964
  H   6.18385904775330      2.22799540694929      5.88611249705151
  C   9.38448236630881      0.32822738754080      1.20578356337468
  H   9.64622839603532      1.38426297240362      1.13918499023478
  H   10.21326299557128     -0.16793430848379      1.72319271351542
  C   9.25563646757139     -0.24843733521011     -0.19916150666183
  H   9.02525879094597     -1.31605257347483     -0.17275972628572
  H   10.18739359877686     -0.11901523267073     -0.75529802070325
  H   8.45759571963891      0.25724661403662     -0.74817335812104
  C   8.90704040408689      5.40059765754118     -0.73948822525450
  C   8.45129662742529      6.71357173914272     -0.94360776466139
  C   8.69257139484087      7.31616949923370     -2.17558009351739
  H   8.34900026915063      8.33015540052600     -2.34520230162965
  C   9.35343721827681      6.64491908422492     -3.18976196482846
  H   9.52721305217825      7.13234033444511     -4.14281379678695
  C   9.76814010180124      5.33821107427294     -2.98726152787639
  H   10.26370200061748      4.79417865571030     -3.78563252439006
  C   9.54803053986469      4.69710630502975     -1.77409399874524
  C   10.00472217842725      3.27813012705724     -1.59051857517134
  H   9.25137589762022      2.73335329520768     -1.01610324384516
  H   10.05495428399735      2.80665868765762     -2.57633445351444
  C   11.35865043711747      3.13950727209358     -0.90423141306258
  H   12.13123988274881      3.69424680863172     -1.44300317125168
  H   11.66035450856957      2.08980773402669     -0.86416133111330
  H   11.32510067362406      3.51447716342195      0.11995422249941
  C   7.74036535286712      7.46678036406866      0.14917153444955
  H   8.45548628064370      8.12753725302256      0.65442213770297
  H   7.40161443857729      6.74710278682182      0.89556444894450
  C   6.55171902710811      8.29232811021551     -0.31663551494688
  H   6.84600834568726      9.10167503644611     -0.98805659061998
  H   6.04840636724315      8.74428508671941      0.54163675945122
  H   5.82565787160271      7.67186938502261     -0.84535687901173
  N   3.75101975703980      4.36728435250991     -2.26404304642930
  C   2.56911986478214      4.19762923662736     -4.39459703588439
  H   3.46829083039702      4.43599606000351     -4.96532769640316
  H   1.97484665709922      3.46990076068737     -4.94357700912470
  H   1.99338476456963      5.12331214806469     -4.30914608584693
  N   2.85965218576285      2.41953585573076     -0.29709888775774
  C   2.91687426036134      3.67936960728917     -3.02915933786201
  C   2.27155841816724      2.50444709843740     -2.62391681924253
  H   1.64469633691171      2.03766402347326     -3.37046885039201
  C   2.14418497802225      1.99305978220915     -1.32436834740537
  C   1.08945251458740      0.94346268117232     -1.11926463887032
  H   0.41223333576808      1.23257242869038     -0.31306007010857
  H   0.51324604855606      0.79323704709501     -2.02988246586405
  H   1.53888926696386     -0.00813806259086     -0.82815094741132
  C   4.13088912510162      5.66956061834686     -2.69243375594540
  C   3.31307037611242      6.76054074104835     -2.35743182344099
  C   3.66378472600623      8.02639698042661     -2.81511732123755
  H   3.02614631429118      8.86987368497115     -2.57042408586066
  C   4.80166403896715      8.22124403139260     -3.57791526128958
  H   5.06171893859794      9.21430755681901     -3.92767950043513
  C   5.61104238370876      7.14136988484043     -3.88329486535370
  H   6.51091225730342      7.29493355857809     -4.46707976622954
  C   5.29614303582014      5.85628408187220     -3.45211294718763
  C   6.19878082822100      4.70898694103287     -3.80981797454891
  H   7.11341449151427      4.79515161558580     -3.21340881927783
  H   5.73506880331250      3.77309968135576     -3.50177293770431
  C   6.57960804678281      4.64099761139703     -5.28190351633042
  H   7.13542581572792      5.52536416309384     -5.60040245456233
  H   7.21388022117810      3.77074316072322     -5.46756172287032
  H   5.69471119144325      4.55459248398008     -5.91809029704347
  C   2.06117261626144      6.60376091516182     -1.53834436959651
  H   1.89032106002345      5.54883111354016     -1.32569433271678
  H   1.20611928523511      6.94583028716589     -2.13175184956844
  C   2.10782925987501      7.38641197130123     -0.23118745490954
  H   2.24764886170491      8.45439366657804     -0.41221267349812
  H   1.17901439833762      7.25897535815958      0.32956519563730
  H   2.93310712448624      7.03919691353425      0.39503684635916
  C   2.53775622824523      1.96391340126180      1.00871348022226
  C   2.94836798238082      0.69774976123325      1.45449690957570
  C   2.57088403428781      0.29422696115256      2.73261280947438
  H   2.86440439475678     -0.68662457112338      3.08508404221369
  C   1.84703846574979      1.12582114411728      3.56908292580935
  H   1.57716793795422      0.79396594364319      4.56560194326589
  C   1.48442999646023      2.38827996182000      3.13010452980500
  H   0.92882527672586      3.05480080918739      3.78235626197645
  C   1.81383694665300      2.82192941251561      1.85108965762921
  C   1.36743125634050      4.17929575635223      1.39242471578341
  H   2.16147846712095      4.63615134329805      0.79861457626760
  H   1.22841262666991      4.80988535617869      2.27507277977455
  C   0.07315617322954      4.15671608508072      0.58768391888373
  H   -0.73239232244036      3.68366983356958      1.15506300708883
  H   -0.24025374282388      5.17269022670218      0.33602297481245
  H   0.19550980643689      3.60612521517142     -0.34678082545537
  C   3.80866506281454     -0.19901651248622      0.60589834556782
  H   3.77601094526303      0.13698404170919     -0.42979849818062
  H   4.84886218961524     -0.05817352795005      0.92037105287689
  C   3.46607527867106     -1.67880711787171      0.67910126791888
  H   2.42287953753453     -1.86085922424141      0.40647778791595
  H   4.09806409617147     -2.24436074175994     -0.00932541893826
  H   3.62660254412009     -2.08775969032816      1.67835250848658
