# Supplementary material for: Analysis of the Geometric and Electronic Structure of Spin-Coupled Iron–Sulfur Dimers with Broken-Symmetry DFT: Implications for FeMoco
Source: J Chem Theory Comput. 2022 Feb 15;18(3):1437–57. doi: 10.1021/acs.jctc.1c00753 (PMC8908755; doi:10.1021/acs.jctc.1c00753)
Supplement: Supplementary file 2 — ct1c00753_si_002.zip [file ct1c00753_si_002.zip › XYZ-files-SI/5-MUWRED/PBE-tight.xyz]

124
Coordinates from ORCA-job MUWRED-re
  Fe  6.94117600000000      3.59037400000000      0.58118400000000
  Fe  4.57984800000000      3.48587000000000     -0.58364600000000
  S   5.16321100000000      4.86185800000000      0.99145300000000
  S   6.29988700000000      2.19848200000000     -1.02044400000000
  N   7.74982400000000      2.62233700000000      2.15491000000000
  C   9.06164900000000      2.44237200000000      4.23656300000000
  H   8.18320600000000      2.32668200000000      4.88803900000000
  H   9.83030300000000      3.00693800000000      4.77725800000000
  H   9.44488700000000      1.42839000000000      4.04298500000000
  N   8.55911900000000      4.78823100000000      0.41749300000000
  C   8.70037200000000      3.13773100000000      2.94279300000000
  C   9.44445200000000      4.28810800000000      2.61099800000000
  H   10.19656100000000      4.58865400000000      3.33937600000000
  C   9.45985200000000      4.98801800000000      1.39265100000000
  C   10.59492200000000      5.96847900000000      1.18904700000000
  H   11.20559200000000      5.68469600000000      0.31910300000000
  H   11.24234900000000      5.99526100000000      2.07330400000000
  H   10.22584800000000      6.98528000000000      0.99355200000000
  C   7.27745000000000      1.31617400000000      2.46945400000000
  C   7.95329900000000      0.21241400000000      1.88901200000000
  C   7.52279100000000     -1.08061700000000      2.20069200000000
  H   8.02924500000000     -1.93973000000000      1.75776200000000
  C   6.46162700000000     -1.28728100000000      3.08662300000000
  H   6.14164100000000     -2.30247800000000      3.33037600000000
  C   5.80549300000000     -0.19445400000000      3.64698100000000
  H   4.97166500000000     -0.36105700000000      4.32992400000000
  C   6.18349300000000      1.12086800000000      3.33891500000000
  C   5.42345000000000      2.29098300000000      3.92030700000000
  H   4.46690800000000      2.38097000000000      3.37713700000000
  H   5.97507000000000      3.21587400000000      3.70832200000000
  C   5.13068300000000      2.18679600000000      5.41953700000000
  H   4.50043200000000      1.31727000000000      5.65430100000000
  H   4.59747700000000      3.08343500000000      5.76816300000000
  H   6.05954700000000      2.09594200000000      6.00307300000000
  C   9.12539000000000      0.47502200000000      0.97282600000000
  H   8.81838800000000      1.26001300000000      0.26275700000000
  H   9.93966700000000      0.93536800000000      1.56066100000000
  C   9.66784600000000     -0.72778700000000      0.20892100000000
  H   10.06605700000000     -1.50261100000000      0.88091000000000
  H   10.48487100000000     -0.41300200000000     -0.45617100000000
  H   8.88833000000000     -1.19349800000000     -0.41326300000000
  C   8.76639800000000      5.47362300000000     -0.81402300000000
  C   8.32220500000000      6.81172600000000     -0.96876900000000
  C   8.59819800000000      7.47416900000000     -2.17002600000000
  H   8.25867700000000      8.50192500000000     -2.30449500000000
  C   9.28325100000000      6.83957000000000     -3.20796100000000
  H   9.48339100000000      7.37312700000000     -4.13936600000000
  C   9.67768100000000      5.51141000000000     -3.05950500000000
  H   10.18189000000000      4.99394600000000     -3.88020400000000
  C   9.42459800000000      4.80679100000000     -1.87460500000000
  C   9.83957600000000      3.35925200000000     -1.76974100000000
  H   9.03454000000000      2.80271400000000     -1.26433500000000
  H   9.91543700000000      2.95543300000000     -2.79203900000000
  C   11.16537200000000      3.10650000000000     -1.04030800000000
  H   11.98663800000000      3.68018400000000     -1.49574800000000
  H   11.42867700000000      2.03905100000000     -1.08709300000000
  H   11.10048900000000      3.38637300000000      0.01961700000000
  C   7.56758900000000      7.48417800000000      0.15510200000000
  H   8.24878300000000      7.64586000000000      1.00895900000000
  H   6.81711800000000      6.76488800000000      0.52584600000000
  C   6.88230100000000      8.80279900000000     -0.19181500000000
  H   7.60217500000000      9.58756800000000     -0.46888500000000
  H   6.31253100000000      9.16859500000000      0.67462600000000
  H   6.17961300000000      8.68220400000000     -1.02979500000000
  N   3.80480000000000      4.33016400000000     -2.24927200000000
  C   2.61653700000000      4.16532400000000     -4.39997700000000
  H   3.51962800000000      4.35773700000000     -4.99664300000000
  H   1.97554100000000      3.45672900000000     -4.93630900000000
  H   2.08388600000000      5.12515100000000     -4.31637800000000
  N   2.91099500000000      2.37459200000000     -0.27491300000000
  C   2.96717200000000      3.63823100000000     -3.02857500000000
  C   2.32237700000000      2.45439100000000     -2.61883600000000
  H   1.69184100000000      1.98314600000000     -3.37109900000000
  C   2.19312200000000      1.93638300000000     -1.31274200000000
  C   1.13115000000000      0.88083800000000     -1.10755200000000
  H   0.44395500000000      1.17260700000000     -0.30035400000000
  H   0.55427100000000      0.72856500000000     -2.02651600000000
  H   1.57706500000000     -0.07919000000000     -0.81035300000000
  C   4.19924800000000      5.63400000000000     -2.67923900000000
  C   3.42421200000000      6.75096500000000     -2.28783800000000
  C   3.79961600000000      8.02261500000000     -2.73949900000000
  H   3.19704100000000      8.88674000000000     -2.44855600000000
  C   4.91209400000000      8.19634700000000     -3.56020100000000
  H   5.18960300000000      9.19358400000000     -3.90777200000000
  C   5.67191400000000      7.08831100000000     -3.93239100000000
  H   6.54874900000000      7.22722500000000     -4.56571600000000
  C   5.33883200000000      5.79783900000000     -3.50259000000000
  C   6.18562100000000      4.61502200000000     -3.91400400000000
  H   7.07246200000000      4.58207000000000     -3.25901100000000
  H   5.63817400000000      3.68751300000000     -3.70434900000000
  C   6.64910500000000      4.62735800000000     -5.37232500000000
  H   7.30377400000000      5.48291700000000     -5.59009200000000
  H   7.21830200000000      3.71338100000000     -5.59667000000000
  H   5.79324500000000      4.67275000000000     -6.06309700000000
  C   2.19266600000000      6.61110800000000     -1.42296300000000
  H   2.00249100000000      5.54896100000000     -1.22509500000000
  H   1.32058500000000      6.98846200000000     -1.98373400000000
  C   2.30038700000000      7.37013400000000     -0.09452200000000
  H   2.46404200000000      8.44485600000000     -0.26020800000000
  H   1.37931000000000      7.25441400000000      0.49526300000000
  H   3.14061600000000      6.98377300000000      0.50135700000000
  C   2.57675000000000      1.91959600000000      1.03503900000000
  C   2.98398800000000      0.64059600000000      1.48429300000000
  C   2.58411300000000      0.22821600000000      2.76264500000000
  H   2.87545100000000     -0.76141800000000      3.11569400000000
  C   1.84288400000000      1.06085900000000      3.59931000000000
  H   1.55624100000000      0.72106900000000      4.59655900000000
  C   1.48825800000000      2.33600600000000      3.16038400000000
  H   0.92207400000000      3.00549900000000      3.81323600000000
  C   1.83842700000000      2.78135800000000      1.88029800000000
  C   1.40255200000000      4.14970800000000      1.42189500000000
  H   2.21113900000000      4.60234700000000      0.83013300000000
  H   1.26111400000000      4.78351400000000      2.31143000000000
  C   0.10624100000000      4.14560000000000      0.60137900000000
  H   -0.71717400000000      3.68381600000000      1.16643900000000
  H   -0.19022900000000      5.17311100000000      0.34354500000000
  H   0.22855700000000      3.58701300000000     -0.33691600000000
  C   3.86258500000000     -0.25252800000000      0.63732200000000
  H   3.84797600000000      0.09772800000000     -0.40223200000000
  H   4.90388700000000     -0.11477200000000      0.97531600000000
  C   3.52145300000000     -1.74299000000000      0.68870600000000
  H   2.47938500000000     -1.92792500000000      0.38586600000000
  H   4.17737300000000     -2.30478700000000      0.00802100000000
  H   3.65882000000000     -2.16219100000000      1.69513600000000
