# Supplementary material for: Analysis of the Geometric and Electronic Structure of Spin-Coupled Iron–Sulfur Dimers with Broken-Symmetry DFT: Implications for FeMoco
Source: J Chem Theory Comput. 2022 Feb 15;18(3):1437–57. doi: 10.1021/acs.jctc.1c00753 (PMC8908755; doi:10.1021/acs.jctc.1c00753)
Supplement: Supplementary file 2 — ct1c00753_si_002.zip [file ct1c00753_si_002.zip › XYZ-files-SI/5-MUWRED/r2scan-tight.xyz]

124
Coordinates from ORCA-job MUWRED-from-small-basis
  Fe  7.00701239846142      3.54731365893441      0.59148126684797
  Fe  4.57999617338042      3.45360773668766     -0.63597778197528
  S   5.20842002795202      4.86648893510401      0.91680600686187
  S   6.29908475870614      2.11133515542092     -0.99657683091142
  N   7.84215846627907      2.57041052640215      2.13945917017436
  C   9.16182696403803      2.34179527310694      4.19865047503492
  H   8.28771114907385      2.20769543606476      4.84193864955758
  H   9.92423365794988      2.89146607378430      4.74851707796340
  H   9.54370974167751      1.34042270864240      3.97759923011866
  N   8.60829212031793      4.77759810729492      0.46516807396048
  C   8.79256548757223      3.06637015953262      2.92759995608133
  C   9.51810273129622      4.23000641262871      2.62649359257372
  H   10.26855723849875      4.51691008466294      3.35146104240315
  C   9.49835836933642      4.97461960502960      1.43935071735400
  C   10.58304322046442      6.01298758412627      1.27992096617159
  H   11.09877982636716      5.89417454146942      0.32359080150877
  H   11.31135695828546      5.93267522616044      2.08556411422886
  H   10.16795077063027      7.02390687775733      1.28936447733505
  C   7.36524552657223      1.26424515611788      2.43167118630079
  C   8.02804497073891      0.17420693816058      1.82901381191453
  C   7.57917819923383     -1.11585080741491      2.10046553221532
  H   8.07154750769770     -1.96567044070457      1.64107829241099
  C   6.51388570280479     -1.32923965396147      2.97027774827802
  H   6.18106257360398     -2.33992214552472      3.18378806578288
  C   5.87496827032424     -0.24867500246647      3.56003249728255
  H   5.04522243723396     -0.42427123470751      4.23477955744430
  C   6.27286523273164      1.06354250463154      3.29205763952989
  C   5.54277234228036      2.23202453388610      3.90715681606248
  H   4.65218521049983      2.44118774993190      3.29922816954236
  H   6.16966204183490      3.12242831805176      3.82830536022687
  C   5.11492864329560      2.02903323642186      5.35841393396711
  H   4.39064799365649      1.21863873090999      5.46019091088652
  H   4.64455908127555      2.93747507728943      5.74291957016018
  H   5.97488499900709      1.79661691580075      5.99334481065510
  C   9.20781714452676      0.44688914239336      0.92999975193013
  H   8.91524640220444      1.23717223628273      0.22966565473926
  H   10.01395119042206      0.89022247441099      1.53015054167232
  C   9.74767855486729     -0.74857286658575      0.15952579130341
  H   10.13211893884388     -1.52592131922038      0.82489745909361
  H   10.56652729320831     -0.43427193623695     -0.49135269876458
  H   8.97346878422969     -1.19913111828062     -0.46813985310337
  C   8.76059742814339      5.53779596685132     -0.72624017475822
  C   8.34727901834544      6.88475881986739     -0.79331650841780
  C   8.58782791059639      7.60059832068929     -1.96794627121630
  H   8.28598326834769      8.64202981533098     -2.02178467358724
  C   9.20303733800751      7.01101754300417     -3.06255946490961
  H   9.38042990005786      7.58610196315836     -3.96558873700488
  C   9.56997492396565      5.67264037749402     -2.99972036630294
  H   10.03386788145901      5.19409804492776     -3.85780693166061
  C   9.35500736907323      4.91929994446946     -1.84754886980077
  C   9.78635079616882      3.47712948421882     -1.81662163873264
  H   9.01424866109629      2.88723417619784     -1.31391893028170
  H   9.84544093627662      3.11763374267795     -2.84929522543778
  C   11.13260274121317      3.23586868575777     -1.12797143590655
  H   11.92403033054344      3.83169887901216     -1.59135380221236
  H   11.41367742887877      2.18171197615847     -1.20099708745038
  H   11.08705672491376      3.49641399890371     -0.06870900380914
  C   7.68604025553536      7.57449427420938      0.37556433048039
  H   8.39442023851594      8.28373246784903      0.82325068090380
  H   7.45689735761331      6.83108362179809      1.14058090605378
  C   6.40782570341811      8.32564460701305      0.00270199173820
  H   6.60304231961311      9.14490291808442     -0.69297564505919
  H   5.94228387734691      8.75184422048244      0.89548489681098
  H   5.68757662439954      7.64972257023095     -0.46397646871236
  N   3.80033525825384      4.26947095007481     -2.31510598390326
  C   2.53561549784835      4.11744077340014     -4.41131981561433
  H   3.41911233811764      4.34285727412823     -5.01296497015462
  H   1.91264456009547      3.39727254001610     -4.93859197296786
  H   1.97526897233448      5.05232831955228     -4.31112570470703
  N   2.87493889910670      2.41957096761312     -0.27819127679995
  C   2.91615759778407      3.59813440218361     -3.04924715117715
  C   2.24380879178285      2.44951573000269     -2.60183105810168
  H   1.58346475486860      1.98687368500387     -3.32283740436385
  C   2.12663148848177      1.97564797153407     -1.28359435298729
  C   1.04275622740137      0.96058059264060     -1.02507181238608
  H   0.39572311852044      1.28875113432520     -0.20806143981005
  H   0.43823409906953      0.80512259397545     -1.91669081678358
  H   1.47030225709268      0.00217438496514     -0.72028018549534
  C   4.21004411655964      5.55619409838344     -2.77341365990347
  C   3.45384245590174      6.68575877410699     -2.41204903821324
  C   3.85246557250087      7.93640601610009     -2.88725811329060
  H   3.26678241935266      8.81185671917543     -2.62232163025158
  C   4.96721570059217      8.07122403656975     -3.69972625792125
  H   5.26092985958450      9.04938087537501     -4.06669514854947
  C   5.70557600062719      6.94662641360354     -4.04974203162407
  H   6.57304791728428      7.05912507956673     -4.68884058153591
  C   5.34835152873372      5.67778668058273     -3.59711117869094
  C   6.13964672806168      4.45461493279923     -3.99090497393255
  H   6.81205030195683      4.19373469856804     -3.16372424450517
  H   5.45834461663476      3.60298608885508     -4.06803554837784
  C   6.94129182977104      4.58029942156605     -5.28032594415795
  H   7.72937605635879      5.33122129453696     -5.20078819202526
  H   7.42037352607345      3.62671506073319     -5.51460864588876
  H   6.29705718648508      4.85235351887254     -6.12154667134915
  C   2.21345041524145      6.58401818584987     -1.55931341522591
  H   2.02078355495846      5.53815362507745     -1.31565463691211
  H   1.35424585589324      6.93381165428583     -2.14473601584460
  C   2.30304835976880      7.40208749146250     -0.26880449506593
  H   2.45915798619738      8.46248460038826     -0.48019675287008
  H   1.38234353081472      7.30634046290538      0.31211760056857
  H   3.13449649431727      7.05260025024878      0.34874929902964
  C   2.55778234757899      2.01883213875521      1.05118465168556
  C   2.94024836082588      0.75225324666375      1.53552873364152
  C   2.57174131687735      0.40525823040064      2.83677284825670
  H   2.84143553406888     -0.57174144399888      3.22015405216032
  C   1.88096552196660      1.28839885568464      3.65473927605568
  H   1.61526078201925      0.99851594350587      4.66603618124991
  C   1.54562367556207      2.54788987349551      3.17625439452983
  H   1.01602965880149      3.25164275922134      3.81236001799929
  C   1.86851191033179      2.92977778381525      1.87504629225720
  C   1.45078096115053      4.28502144171231      1.37210241840174
  H   2.25272563019312      4.70318438172888      0.75889768168013
  H   1.32602090591073      4.94787471331826      2.23422783049403
  C   0.14843333780430      4.26458682434113      0.56706555094657
  H   -0.66446070330782      3.82300340115178      1.15005109627458
  H   -0.14520785220849      5.27978004070682      0.28770381558816
  H   0.25958003819164      3.68511653900306     -0.35197693998739
  C   3.75750291518960     -0.20177869727480      0.69884445542664
  H   3.70453631607187      0.09166055625053     -0.35016757741407
  H   4.81019650287807     -0.07880691777851      0.98149556450076
  C   3.38027515596911     -1.67379847036600      0.84520941835456
  H   2.32167652211031     -1.83779684396950      0.62372504300108
  H   3.96944736019108     -2.28152303130366      0.15424067944716
  H   3.57415179248360     -2.04556663447538      1.85321361169342
