# Supplementary material for: Analysis of the Geometric and Electronic Structure of Spin-Coupled Iron–Sulfur Dimers with Broken-Symmetry DFT: Implications for FeMoco
Source: J Chem Theory Comput. 2022 Feb 15;18(3):1437–57. doi: 10.1021/acs.jctc.1c00753 (PMC8908755; doi:10.1021/acs.jctc.1c00753)
Supplement: Supplementary file 2 — ct1c00753_si_002.zip [file ct1c00753_si_002.zip › XYZ-files-SI/5-MUWRED/TPSSh-tight.xyz]

124
Coordinates from ORCA-job TPSSh-tight-tight
  Fe  6.96009987312413      3.58862498948181      0.59314825927783
  Fe  4.55392098096295      3.48772125249911     -0.61659606524356
  S   5.11745557689921      4.88266935080385      0.96994307342507
  S   6.27375385163749      2.18156202462796     -1.05101340152484
  N   7.80208619396743      2.60525587179975      2.15909600096635
  C   9.14933908532356      2.37136405341595      4.19836418245320
  H   8.28575109510942      2.25990612877538      4.85828593685817
  H   9.93352465681345      2.91162792782070      4.72710628589163
  H   9.50773081655062      1.36357206912731      3.97045140196486
  N   8.60126256061606      4.78431354364087      0.44932343012407
  C   8.76708824915274      3.09652621006583      2.92840756750467
  C   9.50513057043471      4.25045188068724      2.61594223560574
  H   10.26374873516312      4.53225085533151      3.33390552518376
  C   9.49979121121877      4.97183843530407      1.41439579241238
  C   10.62471909391068      5.96419242814763      1.21899440437926
  H   11.22054072741962      5.69654500541932      0.34297035446340
  H   11.27463118912230      5.97948312441664      2.09293532470729
  H   10.24251270621585      6.97197120515298      1.04549195797853
  C   7.30225644761369      1.31089393755998      2.48163699609771
  C   7.93236176433884      0.19871202576765      1.88624317815590
  C   7.47582032549676     -1.07916196766377      2.19951406548806
  H   7.94606506518747     -1.94432427030614      1.74710463375476
  C   6.42950771140878     -1.25843771125030      3.10098635518639
  H   6.08978461865584     -2.25838762099804      3.34741970673801
  C   5.81353731606677     -0.15435464755914      3.67210895757025
  H   4.99501205622249     -0.30020433357520      4.36564922753552
  C   6.22040834903176      1.14597445457121      3.36040351739040
  C   5.50178460975797      2.33832588207832      3.94600664196960
  H   4.57111205594439      2.48418632608382      3.38582703791791
  H   6.10185705015336      3.23195179290833      3.77300486858102
  C   5.17176040161956      2.21518953921103      5.43469518784323
  H   4.49897418344705      1.37799576420675      5.63190415731856
  H   4.67916704240665      3.12486751448565      5.78750188929767
  H   6.07890422681529      2.06705007759906      6.02719244334648
  C   9.08752771428721      0.43905697881773      0.94442885936952
  H   8.77884321646695      1.21897354713110      0.24164511056498
  H   9.92040925832072      0.87486217415762      1.50941347575428
  C   9.57983990768149     -0.78089984931683      0.17482955350567
  H   9.97151913675476     -1.55391345935830      0.84135504880438
  H   10.38248602327077     -0.49091401690180     -0.50721360169739
  H   8.77626797308955     -1.22513150400751     -0.41934730160744
  C   8.79841960797354      5.48392501255608     -0.77533124217187
  C   8.35015313187532      6.81324600406858     -0.91463979407108
  C   8.60282429175231      7.47951999103610     -2.11317130426002
  H   8.26218478438847      8.50020656349203     -2.23765892189034
  C   9.26897838608255      6.85109618794152     -3.16042546196630
  H   9.45138782803780      7.38481834628258     -4.08663948106729
  C   9.66549485073269      5.52723859599028     -3.02548093622080
  H   10.15225059582855      5.01756701763633     -3.85137822790920
  C   9.43232772734160      4.82253075400449     -1.84294793718453
  C   9.84190383966064      3.37467140027980     -1.74262132703266
  H   9.04753888498483      2.82596235474801     -1.22871283469082
  H   9.90839363796281      2.97216311419740     -2.75788852940883
  C   11.17275022534910      3.12749620579952     -1.02288985211920
  H   11.98165528730708      3.70078736603378     -1.48373357748782
  H   11.43560672577883      2.06740946467418     -1.07019751253055
  H   11.10985966200167      3.40889157233532      0.02920770017855
  C   7.60765792939312      7.47258350256222      0.22390398681644
  H   8.30398223270941      7.67923322037826      1.04519270680437
  H   6.89861259795076      6.73834233932985      0.61882457115778
  C   6.86307195498697      8.75528292932911     -0.13348274544547
  H   7.54314740278041      9.55509145608230     -0.43852807737999
  H   6.30085477251977      9.11115510625479      0.73337090171368
  H   6.15551901893272      8.58614880235343     -0.94901652062404
  N   3.77193290971845      4.31848381475870     -2.27370109523759
  C   2.59558751989500      4.14647863751836     -4.41814777590977
  H   3.50117921374068      4.33502119657721     -4.99885802804178
  H   1.96579230196500      3.43660070286025     -4.95179442824247
  H   2.06300811623469      5.09815788814056     -4.33755093714442
  N   2.89344872433341      2.39061383335388     -0.29882979008543
  C   2.93713045595932      3.62566075346098     -3.04421035470969
  C   2.29576173723375      2.44732994677057     -2.63125435225811
  H   1.67009520298716      1.97164156797804     -3.37398901478978
  C   2.17957235479293      1.93952773392616     -1.32576837801194
  C   1.13934618889853      0.86908687617101     -1.10311857639971
  H   0.46877384201487      1.15192831281580     -0.28887767990648
  H   0.55572794734417      0.70862933820375     -2.00800078768458
  H   1.61031709110336     -0.07356904795228     -0.81610655606928
  C   4.16815914164629      5.62306868147180     -2.70131802587541
  C   3.38681929936139      6.72986932556080     -2.31928833539891
  C   3.77101627351479      8.00015316063144     -2.75051616666399
  H   3.16992642934275      8.85848665088360     -2.46939380905009
  C   4.90002555802386      8.17761390828039     -3.53920419919343
  H   5.18537026832937      9.17084421276944     -3.86802566633857
  C   5.66546932671216      7.07686986713466     -3.90190320554708
  H   6.55051774629349      7.21942431623084     -4.50906567237132
  C   5.32077016162346      5.78854857454398     -3.49181263237865
  C   6.17219518729307      4.60651529413256     -3.89042614815822
  H   7.03456481418167      4.56046673434823     -3.21771156068307
  H   5.61302270054137      3.68798963709388     -3.71475830653321
  C   6.67188682676437      4.64076745555387     -5.33552199215602
  H   7.32754595989183      5.49436196829303     -5.51870304264086
  H   7.24182561391460      3.73429020252974     -5.55470148566104
  H   5.83676483155415      4.69703020563788     -6.03935443881651
  C   2.13747649746871      6.57014225796488     -1.48530643669900
  H   2.01813993931520      5.52082736274706     -1.21867022256931
  H   1.26716528520269      6.84173880872950     -2.09378970477402
  C   2.14598395772252      7.42374261061395     -0.21297591682061
  H   2.23000705494347      8.48753151451459     -0.44632248479934
  H   1.22326520797330      7.27446189237683      0.35279526216973
  H   2.98804461990160      7.14719001173593      0.42588976331151
  C   2.58128211657774      1.94111435107811      1.01921295329583
  C   3.01365103713868      0.68225403805531      1.47543894609098
  C   2.64643957872269      0.28530238274813      2.76317146212230
  H   2.95529669324128     -0.68802646166938      3.12253412415269
  C   1.91394725751586      1.11862446496706      3.59762873950406
  H   1.65392322909643      0.79339538063724      4.59885033615597
  C   1.53353888479603      2.37741751884873      3.14789093323728
  H   0.97549936405128      3.04441321263559      3.79752085947660
  C   1.85179589483400      2.80346281967544      1.85915128103687
  C   1.39354613283535      4.15741337655166      1.38446701335175
  H   2.18864449211548      4.61174705131182      0.78990660417936
  H   1.23837416689651      4.79440661805921      2.25981018082876
  C   0.09960614184160      4.11160100295963      0.56313766123186
  H   -0.70495862724346      3.63684256030751      1.13070855832289
  H   -0.21933489195092      5.12229684367009      0.29667420219372
  H   0.24114857272377      3.54951818069392     -0.36169154773095
  C   3.88786089213625     -0.21152451009193      0.62738446608614
  H   3.87400163090143      0.13962222278940     -0.40386478608056
  H   4.92153585579161     -0.08892636199343      0.96809402467739
  C   3.52635746931475     -1.69687960648445      0.67784684988653
  H   2.49180377268831     -1.86550613559503      0.36604577283186
  H   4.17985381667465     -2.26271749550717      0.00928290892939
  H   3.64698120754707     -2.10823195953743      1.68187277983444
