# Supplementary material for: Analysis of the Geometric and Electronic Structure of Spin-Coupled Iron–Sulfur Dimers with Broken-Symmetry DFT: Implications for FeMoco
Source: J Chem Theory Comput. 2022 Feb 15;18(3):1437–57. doi: 10.1021/acs.jctc.1c00753 (PMC8908755; doi:10.1021/acs.jctc.1c00753)
Supplement: Supplementary file 2 — ct1c00753_si_002.zip [file ct1c00753_si_002.zip › XYZ-files-SI/5-MUWRED/TPSS-tight.xyz]

124
Coordinates from ORCA-job TPSS-tight-tight
  Fe  6.91344655361082      3.61604255668346      0.55584537003332
  Fe  4.58271298957655      3.42167412975510     -0.58705923464483
  S   5.15402088997875      4.92439442121482      0.87603630856940
  S   6.28564982892312      2.09277583784050     -0.93337820286971
  N   7.76738008792762      2.60705639372837      2.09818217900787
  C   9.13343721574857      2.30213026638876      4.12978161608964
  H   8.27025769362224      2.15276021351114      4.78656282357245
  H   9.91099643531667      2.83665438652235      4.67949779070468
  H   9.50910039372379      1.30640210132213      3.86682088584164
  N   8.51662184382055      4.84732925206717      0.46945861877537
  C   8.74110777163399      3.07098511107169      2.88428980491079
  C   9.47491345877297      4.23664361185350      2.60116523252479
  H   10.24561582964431      4.49737299063368      3.31831800577443
  C   9.43307504525241      5.01233881649626      1.43394846675880
  C   10.52741873334502      6.05013041978571      1.27539371956187
  H   11.03658851188036      5.93209267340637      0.31327288811676
  H   11.26015407240131      5.95155116843294      2.07895225223820
  H   10.11935430660163      7.06560770776287      1.29853977062671
  C   7.28743013401180      1.29238242531513      2.37844379894887
  C   7.94785741036842      0.20624147101494      1.75825244788164
  C   7.51179357788086     -1.09107241335690      2.03576755697071
  H   8.00333960401667     -1.93711245922914      1.56394297059275
  C   6.46025483281513     -1.31510889007545      2.92759721803288
  H   6.13758949717736     -2.32998224334446      3.14530876168910
  C   5.81812321296287     -0.23558330860665      3.52617181743733
  H   4.99631992952900     -0.41496182136749      4.21223184656658
  C   6.20265528557755      1.08339406223240      3.25000400787949
  C   5.46271009869812      2.24880430905535      3.87032444653571
  H   4.50210129819601      2.36122729940268      3.35037986106496
  H   6.02582839368473      3.16566168851446      3.67956697353361
  C   5.19469335000565      2.10321277974966      5.37430703553753
  H   4.57166079539453      1.22930019989549      5.58895838068504
  H   4.66833422653431      2.98675174699105      5.75178318952221
  H   6.13119064059966      1.99779523399344      5.93365425467462
  C   9.11260233576653      0.49379882181886      0.83569485124458
  H   8.80721044121793      1.31049954316787      0.17049117518192
  H   9.94483629867372      0.89877702434119      1.42955830754755
  C   9.60968812419742     -0.69041478944173      0.00685350676063
  H   9.99900230929031     -1.49800163514374      0.63679558661326
  H   10.41714254492060     -0.36726184880547     -0.65846573681712
  H   8.80570177870364     -1.10440083902972     -0.61268017121835
  C   8.66203073958034      5.66004490131528     -0.69604205584092
  C   8.26182602859778      7.01542173931758     -0.69264436927629
  C   8.52726898207606      7.79442804782377     -1.82520750202179
  H   8.23339552478223      8.84097777182689     -1.82884971756082
  C   9.16054551196091      7.25685940875334     -2.94264783976735
  H   9.36111761415657      7.87969772433342     -3.81043540905541
  C   9.50962763648004      5.90747074998371     -2.94996373335188
  H   9.98636694686760      5.47208054667707     -3.82555694413510
  C   9.25972530594443      5.09049133401000     -1.84363571612655
  C   9.66053285642062      3.63429676073174     -1.88060548730944
  H   8.88089368323370      3.04291917581287     -1.38571930929431
  H   9.69890403311975      3.31654277325315     -2.92960621040339
  C   11.01606204307016      3.33589302797419     -1.21772094807721
  H   11.81510875268125      3.93307839516236     -1.67112542495163
  H   11.27092140958037      2.27659049853815     -1.33440489269180
  H   10.98575891771515      3.55900805872780     -0.14763039201398
  C   7.59819788155918      7.63593588874989      0.51986745921665
  H   8.32832953741601      8.26246564485247      1.05254789762114
  H   7.30734981895944      6.83355392266799      1.20255732619655
  C   6.36655071571385      8.48704496418276      0.18454883587952
  H   6.62102673056723      9.34045082350781     -0.45256002165031
  H   5.91438972294255      8.87768359689443      1.10291373389978
  H   5.61685937751766      7.88542609306982     -0.33688792431877
  N   3.84712078035466      4.17451136771843     -2.30649512880971
  C   2.54097353652360      4.07382395706812     -4.38948242309675
  H   3.42466302786837      4.23501378250938     -5.01470064115538
  H   1.86118381384870      3.38516777443269     -4.89444883320602
  H   2.04129466521284      5.04381248309067     -4.28280380808484
  N   2.88239082395928      2.39264925418977     -0.23586730290843
  C   2.92182686393252      3.53809709088046     -3.02635916176095
  C   2.20969990085557      2.41911654487283     -2.55754339701221
  H   1.51835457790025      1.97405839956900     -3.26409088393766
  C   2.10999964724376      1.95234559504749     -1.23397438932076
  C   1.00817330385853      0.95397778624239     -0.94812107523188
  H   0.36595429365134      1.31482115407269     -0.13825963007341
  H   0.40084703734598      0.79110489802996     -1.84010332999938
  H   1.42227471653467     -0.00577045490124     -0.62351504219305
  C   4.33642361831665      5.42744767915823     -2.79042763253227
  C   3.67644617417603      6.61127793467310     -2.40390339249501
  C   4.15817534230689      7.83045557825621     -2.89497819731513
  H   3.66294672964433      8.75477013487961     -2.61006468379307
  C   5.25727976824519      7.87352520825098     -3.74824478741601
  H   5.62012449920270      8.82777604137233     -4.12135192892603
  C   5.89887505379569      6.69198415199952     -4.11967647223834
  H   6.75718038904183      6.73686702465088     -4.78153062827082
  C   5.45942497316178      5.45342787869132     -3.64536440203719
  C   6.13407842537626      4.15636018851003     -4.03866386274866
  H   6.65203122999434      3.75509096763197     -3.15684437098722
  H   5.35987415164479      3.41320125259897     -4.26275338527262
  C   7.10037257585936      4.24643203955418     -5.21989159939873
  H   7.94306309043997      4.90953078012343     -5.00390960722888
  H   7.50617596626410      3.25430516806042     -5.44389510871386
  H   6.59618065109720      4.61874196392558     -6.11923035853939
  C   2.44740873190733      6.54493506615078     -1.52191972325318
  H   2.44527913587989      5.57568398032584     -1.01745314605160
  H   1.55143789310355      6.55877856605526     -2.16004448683267
  C   2.33846985254583      7.66104560858673     -0.47706637687500
  H   2.28326512710681      8.65287491937357     -0.93717911902571
  H   1.43436982940676      7.52228465631912      0.12520656348565
  H   3.20228921587879      7.64478492502195      0.19514582470317
  C   2.57641942619921      1.97228505253746      1.09635160442722
  C   2.94508408765331      0.68490393095527      1.54463756864086
  C   2.57313942188340      0.30348914023091      2.83916042391527
  H   2.82967770421765     -0.68977274291931      3.19287421703865
  C   1.89745635905932      1.17698962679078      3.68801117774265
  H   1.63185737724820      0.86259550986464      4.69384573755338
  C   1.58329074201534      2.46063036799433      3.24650139513813
  H   1.07187028089624      3.15735534252957      3.90744417422642
  C   1.90664911607026      2.87490930376151      1.95040864145424
  C   1.51845898013602      4.25789574393922      1.48565273233678
  H   2.34566852819160      4.67852591101667      0.90424843638164
  H   1.38462203879727      4.89236930854264      2.36965700226811
  C   0.23142127624218      4.29294733795698      0.64464337393655
  H   -0.60878181234361      3.85762572466604      1.19671964666120
  H   -0.02500845378159      5.32598250152818      0.38587926709749
  H   0.35562757710541      3.73375627885247     -0.28704786625164
  C   3.75422490105057     -0.25048016380720      0.67074389224737
  H   3.68083309894573      0.07002305666341     -0.37087215176026
  H   4.81070521605260     -0.13281510752549      0.94333848340558
  C   3.37512052705266     -1.73140678971567      0.78614478739732
  H   2.31708642202664     -1.89039817751675      0.54784067290662
  H   3.97537922908417     -2.32582217858318      0.08915645735276
  H   3.55786098975986     -2.11945058849350      1.79270451701229
