# Supplementary material for: Analysis of the Geometric and Electronic Structure of Spin-Coupled Iron–Sulfur Dimers with Broken-Symmetry DFT: Implications for FeMoco
Source: J Chem Theory Comput. 2022 Feb 15;18(3):1437–57. doi: 10.1021/acs.jctc.1c00753 (PMC8908755; doi:10.1021/acs.jctc.1c00753)
Supplement: Supplementary file 2 — ct1c00753_si_002.zip [file ct1c00753_si_002.zip › XYZ-files-SI/5-MUWRED/wB97M-D3BJ-tight.xyz]

124
Coordinates from ORCA-job wB97M-D3BJ-tight-tight
  Fe  7.05428479464173      3.64404170923156      0.62039867636147
  Fe  4.54287574833605      3.48321973209555     -0.57701520283553
  S   5.08134604203470      4.80302083678550      1.11010877884537
  S   6.33378367882487      2.30705857284547     -1.14570123107672
  N   7.95168751083673      2.70995406804794      2.24758455101121
  C   9.51938925327441      2.37478749814415      4.09629342564133
  H   8.71525254188495      2.23388559817677      4.81572570237023
  H   10.33763152827406      2.90689722899899      4.57247830018823
  H   9.87123087002050      1.38290074803402      3.80989588318163
  N   8.83151963565019      4.67690347116219      0.30847510156476
  C   9.03646760457781      3.11856696878010      2.87272683235154
  C   9.82702388660574      4.19981256596720      2.45026549553331
  H   10.66050019516797      4.45224344345687      3.08654907747200
  C   9.77206365350565      4.86665819963917      1.21674611957462
  C   10.90769882674295      5.82527367497697      0.93415988411620
  H   11.43904711670083      5.53373054262786      0.02986634888024
  H   11.60858936153996      5.84431403149838      1.76319245818455
  H   10.53111045706846      6.83347863355187      0.76837048134366
  C   7.33989459729699      1.50321836611424      2.69473700767556
  C   7.77204933403156      0.28975096838063      2.13881735144665
  C   7.16065811130258     -0.88765318917607      2.55176599673889
  H   7.47361790844355     -1.83306949418710      2.13197675831448
  C   6.13708455671471     -0.86334345620411      3.48860626673981
  H   5.65790441805148     -1.78522514825717      3.79040490090896
  C   5.71617608410332      0.34217295264146      4.02322138050462
  H   4.90941265722609      0.35068585623049      4.74146805368413
  C   6.31074214902221      1.54162201391028      3.64140001133299
  C   5.90348386456991      2.86318116010457      4.24756151113681
  H   5.96974080972535      3.62273203045341      3.47114165540388
  H   6.64195112689793      3.14591731521463      5.00373727633634
  C   4.51040567764910      2.89558729405165      4.86053632041421
  H   3.75770117227896      2.59223689864115      4.13255695493434
  H   4.27201621632704      3.90555846519874      5.19362823191999
  H   4.42310651051274      2.23564350302141      5.72351289999667
  C   8.88355713276660      0.30979747924065      1.11649829143737
  H   8.61857797640580      1.04378659793320      0.35345977947053
  H   9.78972480762167      0.70026895386490      1.58659473925239
  C   9.19260106461884     -1.02386448075890      0.45411224158233
  H   9.53126798057623     -1.76678752923622      1.17662416924482
  H   9.98063810641935     -0.89747056536131     -0.28746793999336
  H   8.31518790108933     -1.42668468784295     -0.05343369285872
  C   9.01030110949679      5.30852511335386     -0.95740943195062
  C   8.56365972136261      6.62350918962770     -1.15637420318539
  C   8.78986612145257      7.22450404578267     -2.38903307186416
  H   8.46008152410209      8.23913883300753     -2.55783874218651
  C   9.42194664631809      6.53641964077477     -3.41508041646635
  H   9.58393096433718      7.01773021145492     -4.37029682072578
  C   9.81082295707811      5.22230178948536     -3.22107657298348
  H   10.27117500763938      4.66659196995042     -4.02888788998464
  C   9.60670642069932      4.58802156426135     -1.99833571675228
  C   10.01037116359006      3.14392134212860     -1.83037961626717
  H   9.23973533919112      2.62883869923631     -1.25835653235298
  H   10.03154465768197      2.68604029025834     -2.82048317477951
  C   11.36520142881637      2.93079516202211     -1.15651127253961
  H   12.14948825546037      3.49199886731709     -1.66595061496925
  H   11.63539088995403      1.87467836111352     -1.17711753171386
  H   11.34340455350725      3.24658869697197     -0.11534218766889
  C   7.83629443598487      7.33381569948142     -0.03940433838780
  H   8.45271915277285      7.31320750978132      0.86052519582613
  H   6.95528403057133      6.73850188466470      0.21094421343116
  C   7.42121023256531      8.76826647643214     -0.32968633673490
  H   8.28402474014166      9.40114684678975     -0.54080858077175
  H   6.90287520294116      9.18630985832918      0.53268763699678
  H   6.74653683257911      8.82339451223814     -1.18329712584073
  N   3.70150415439732      4.40623598502749     -2.15880560943169
  C   2.57330275025072      4.31038585514478     -4.32112218639670
  H   3.45767802360446      4.66751154152031     -4.84587913624596
  H   2.05244936721722      3.58511691704542     -4.93847204636249
  H   1.92155457744012      5.17077115873958     -4.16513482820919
  N   2.92583371529357      2.30043144168275     -0.34159409515477
  C   2.94644911165450      3.71098791090901     -2.99143387123774
  C   2.41181788255787      2.44898732152314     -2.68716302501191
  H   1.85411953919782      1.97384256767734     -3.47820685947948
  C   2.29219866788105      1.86091179335417     -1.41811074118081
  C   1.34185570901222      0.69720881599405     -1.29769580282811
  H   0.57870848209491      0.90708427293749     -0.54960930022038
  H   0.86020543123358      0.49485392072761     -2.24901353561117
  H   1.87346849549163     -0.19509273141660     -0.96994714457787
  C   3.99254615912715      5.77443868585097     -2.46520088649757
  C   3.09798587695933      6.76776671975468     -2.04510499790462
  C   3.39597933578116      8.09807048600997     -2.32155261319961
  H   2.70295265418609      8.86829147783295     -2.00775932299289
  C   4.55524604629842      8.44479761607746     -2.99416059647449
  H   4.77808917305223      9.48384268939149     -3.19726005940255
  C   5.42718450472453      7.45210457780604     -3.40816280631508
  H   6.33327280829915      7.72039733620827     -3.93275296051753
  C   5.16208906353678      6.10887393633252     -3.16071584590937
  C   6.12628786740691      5.05871038496750     -3.65495458131868
  H   7.03753412429426      5.11571745245446     -3.05767272600575
  H   5.71072569343132      4.07202058186840     -3.47652504499451
  C   6.49148676551244      5.20854671763475     -5.12978327785740
  H   7.00081930360942      6.15129445946704     -5.32324302593599
  H   7.16197761319519      4.40499320685142     -5.43473782308190
  H   5.60315373299718      5.16814649612662     -5.76148314696403
  C   1.81507580637613      6.44315948220994     -1.31871044161132
  H   1.69939428627399      5.36579025519978     -1.23898935599243
  H   0.97476941066742      6.80525647660310     -1.91514383614015
  C   1.75196191290894      7.07055191446581      0.07320875026914
  H   1.81117357507786      8.15694322190914      0.01843622557369
  H   0.81988790610218      6.80787164883482      0.57271391921506
  H   2.57908874089788      6.71674679455549      0.68845734923828
  C   2.54961225773918      1.77564673810956      0.93709224723196
  C   3.07225118006842      0.56256022474790      1.40082587129472
  C   2.62885945168600      0.07893892768088      2.62909816353471
  H   3.02178984563231     -0.85611607233827      3.00069613142709
  C   1.71030717626054      0.78127046552088      3.39000928436868
  H   1.38294583501016      0.38926979620372      4.34376588680948
  C   1.23638879073647      2.00191734870475      2.93701035129243
  H   0.53966471169746      2.57360015102520      3.53736135101719
  C   1.65091939543024      2.51719107778107      1.71484643408269
  C   1.12553477807282      3.85022931349583      1.25087644331825
  H   1.92990353979662      4.39818646033870      0.76424198720017
  H   0.83292878223144      4.42553556830277      2.12978065794231
  C   -0.06738167262756      3.74537505923918      0.30195873843115
  H   -0.86819479568441      3.15691085367204      0.75056300734150
  H   -0.46026798754700      4.73538188301801      0.07084647642449
  H   0.21542271633179      3.27305844597296     -0.63740041389537
  C   4.11785044301415     -0.19443772637681      0.61851182470385
  H   4.12311830755511      0.15485024283192     -0.41011097199341
  H   5.09641747319599      0.07327701038868      1.02261459847866
  C   3.96646322706939     -1.71111361592843      0.64782924616574
  H   2.98070719441952     -2.01582246372373      0.29310369934671
  H   4.71617816270603     -2.17306860372837      0.00557450583061
  H   4.10447866157471     -2.11256586668220      1.65012204995416
