# Supplementary material for: Analysis of the Geometric and Electronic Structure of Spin-Coupled Iron–Sulfur Dimers with Broken-Symmetry DFT: Implications for FeMoco
Source: J Chem Theory Comput. 2022 Feb 15;18(3):1437–57. doi: 10.1021/acs.jctc.1c00753 (PMC8908755; doi:10.1021/acs.jctc.1c00753)
Supplement: Supplementary file 2 — ct1c00753_si_002.zip [file ct1c00753_si_002.zip › XYZ-files-SI/5-MUWRED/wB97X-D3BJ-tight.xyz]

124
Coordinates from ORCA-job wB97X-D3BJ-tight-tight
  Fe  6.94162305196587      3.60398900059875      0.59778400028209
  Fe  4.49718507875214      3.49086524095079     -0.60214224072246
  S   5.06230940587329      4.87300400022423      0.99953282869168
  S   6.22873146011144      2.22905085573675     -1.10042781010075
  N   7.82886752698408      2.63902406154763      2.18500272303667
  C   9.12798110592547      2.55290900812659      4.25830603424136
  H   8.24755578759375      2.32311762759892      4.86124528650195
  H   9.79698200388846      3.19525010573546      4.82912736906883
  H   9.63782096422237      1.60662757671960      4.05828082876765
  N   8.63793743646480      4.74787020044432      0.37888779180845
  C   8.73210399265625      3.21110789443405      2.95490720578542
  C   9.41530536334191      4.39792517014710      2.62761681728325
  H   10.12246565988084      4.75461121001519      3.36434107211197
  C   9.46207702915342      5.02710878596936      1.37130435058735
  C   10.56447097213291      6.04767418671560      1.17673382042147
  H   11.22439312083552      5.74284029053558      0.36199184308145
  H   11.15519123130292      6.15462413162608      2.08530937488369
  H   10.15258294373324      7.02143807728256      0.90532826278612
  C   7.38088649699664      1.33158787437731      2.53786826579154
  C   8.10131987640714      0.21891745034223      2.07301595232713
  C   7.66288914267641     -1.05972190393101      2.41064997882128
  H   8.22359730866128     -1.92086733098881      2.05878065949314
  C   6.53861710980037     -1.24344478097877      3.20146926686907
  H   6.21114674120620     -2.24420499237334      3.46434181659499
  C   5.83530088401714     -0.13709139073288      3.65446736330374
  H   4.95612968733297     -0.27996420043892      4.27093021169877
  C   6.23190199637159      1.15707264947778      3.32578568751312
  C   5.42255522777736      2.33751890312495      3.81516020630380
  H   4.48231304473966      2.36400459781872      3.25473744311923
  H   5.94831144813005      3.25852909071142      3.56842777176292
  C   5.11029047897215      2.30331531865709      5.31181010896024
  H   4.50501115702573      1.43417178024054      5.57913323759776
  H   4.55110386920292      3.19691179600955      5.60247214672195
  H   6.02844921613313      2.27014773694964      5.90541675302451
  C   9.35421135291261      0.36547793023226      1.23633929026824
  H   9.61462200648281      1.41941603221247      1.14546711833218
  H   10.18351661805902     -0.12245682140305      1.76013890625149
  C   9.21119269281582     -0.24628161983751     -0.15971056908980
  H   8.98028591704123     -1.31305299244023     -0.10224721768998
  H   10.13758253768276     -0.13071126295421     -0.72872012923426
  H   8.40716255866922      0.24691702527872     -0.71126170889317
  C   8.92479368568132      5.30373774020210     -0.90178520541126
  C   8.49262785551311      6.59708365329809     -1.24082375937006
  C   8.84524054932014      7.11112728155731     -2.48596047185101
  H   8.53726333361866      8.11309904242512     -2.75810117892190
  C   9.57397613508506      6.35654552496497     -3.39671682841188
  H   9.83064346879750      6.77302664485042     -4.36549199636337
  C   9.94614012791507      5.06160132029106     -3.07058618555486
  H   10.49039560048563      4.45300347405637     -3.78734861204665
  C   9.62929070617419      4.51924182072728     -1.82622416611063
  C   10.04595802712351      3.10352690749547     -1.50313782433726
  H   9.25736297334603      2.62504560760765     -0.92045722067239
  H   10.13075445139706      2.55140262743519     -2.44397284260873
  C   11.37125408299931      2.99944381354063     -0.74494194622644
  H   12.16977329833885      3.52234309278298     -1.27918462178813
  H   11.66509504585641      1.95226639961916     -0.63292027248128
  H   11.29064681056111      3.43082747474604      0.25425189523813
  C   7.63241992978952      7.38488636358519     -0.27675466886578
  H   7.99826592023411      7.23282071319326      0.74061952431428
  H   6.63317016215769      6.93644237557760     -0.28298244454447
  C   7.52758710846607      8.88038853400296     -0.55519019170382
  H   8.51421419189076      9.35303314435944     -0.56820033953812
  H   6.93196520120240      9.36229737803143      0.22432747771980
  H   7.04240273290860      9.08266698245844     -1.51222973584845
  N   3.68739017765229      4.37723768788317     -2.20806395722315
  C   2.48319948567042      4.28458512345280     -4.33371637817601
  H   3.36482836899311      4.61203072319166     -4.88657619620440
  H   1.93069127724397      3.55738381212088     -4.92651688706054
  H   1.85073044278272      5.16335484688232     -4.18070888535284
  N   2.86241734753036      2.35764879726672     -0.31085625899185
  C   2.86912819837735      3.70168955925983     -2.99648682670161
  C   2.27086381319287      2.48162616509004     -2.63941445898126
  H   1.65505046661124      2.02064938226298     -3.39927006559052
  C   2.16492747001777      1.93042957723604     -1.34971714907742
  C   1.15219189756151      0.82417643278344     -1.16882606034139
  H   0.47028385390212      1.06016059567138     -0.35003613973415
  H   0.57694351389252      0.67650767419185     -2.08102846952487
  H   1.65179055698749     -0.11184156937943     -0.91174020282646
  C   4.04481686688152      5.71726668710530     -2.55990778631727
  C   3.20266720569342      6.76985489284428     -2.16842071555927
  C   3.56322107619489      8.07463206550018     -2.49595631524928
  H   2.91136257342300      8.89266284642635     -2.20545575397179
  C   4.73342854444449      8.33926826466302     -3.19185087848499
  H   5.00362695599484      9.36112260008206     -3.43780383795484
  C   5.55529528776837      7.28980586939143     -3.57234923865671
  H   6.47119157461305      7.49501997016699     -4.11398649532339
  C   5.22792314450792      5.96949591929971     -3.26980653389855
  C   6.14483069114116      4.85551292452404     -3.72066091596436
  H   7.07417044830992      4.92044541286206     -3.14704621771686
  H   5.70081486898064      3.89430219839856     -3.47022881430096
  C   6.47668343684519      4.89987731614816     -5.21332268890546
  H   7.00131194400219      5.81919857285213     -5.48304586071958
  H   7.12265015364456      4.05940220680651     -5.48157136430014
  H   5.57011450205357      4.83773397097475     -5.82203767707384
  C   1.90958937177531      6.53266927498144     -1.41978359031232
  H   1.76361929360963      5.46425954947957     -1.26621312503531
  H   1.07636087014548      6.87747923648640     -2.04193547706374
  C   1.86398522580202      7.25431843611158     -0.07065169526978
  H   1.94948129876323      8.33614740862231     -0.19565331458147
  H   0.92279048867285      7.04811308587216      0.44500445291361
  H   2.68396920723089      6.91992570767926      0.56961355754580
  C   2.54656486385106      1.86846856610097      0.99547437654087
  C   3.01077832480406      0.61930633754422      1.43274444791762
  C   2.63332388677870      0.18267253331502      2.70207411971022
  H   2.96595833324916     -0.78731411572974      3.04970726428925
  C   1.85815374116851      0.97247407891040      3.53675097124570
  H   1.58832992746621      0.61710082576149      4.52600004997111
  C   1.44457901776619      2.22497897082832      3.10592290812881
  H   0.84996763125639      2.85844710869903      3.75765155628638
  C   1.77433595205961      2.68544784241349      1.83467634309203
  C   1.27641280274317      4.03504657937754      1.37946800918463
  H   2.05521666972622      4.52710121479213      0.79669163366884
  H   1.10002076675726      4.65212281229129      2.26506718935976
  C   -0.01268651638241      3.95707473086711      0.55803264346898
  H   -0.79574293396493      3.43289486679827      1.11307159197825
  H   -0.37720035031370      4.95915376789855      0.31808423863431
  H   0.14863726822703      3.42713706231809     -0.38262664056521
  C   3.93039824855094     -0.22990447349194      0.58257788882923
  H   3.89219652758487      0.11302133280344     -0.45007673020193
  H   4.95700954630082     -0.04394697969867      0.91468037818810
  C   3.65030650791469     -1.73081761439274      0.64015808485580
  H   2.61288512766722     -1.95128884100647      0.37171645801079
  H   4.30192840973888     -2.25981904805352     -0.06007436564679
  H   3.83636144333818     -2.14189701411075      1.63446530206042
