# Supplementary material for: Analysis of the Geometric and Electronic Structure of Spin-Coupled Iron–Sulfur Dimers with Broken-Symmetry DFT: Implications for FeMoco
Source: J Chem Theory Comput. 2022 Feb 15;18(3):1437–57. doi: 10.1021/acs.jctc.1c00753 (PMC8908755; doi:10.1021/acs.jctc.1c00753)
Supplement: Supplementary file 2 — ct1c00753_si_002.zip [file ct1c00753_si_002.zip › XYZ-files-SI/6-FUQUYO/a-crystal.xyz]

120
Fe2SiC48N4H64S
Fe       3.377309181     14.055640170      5.166737755
Fe       3.331475442     14.060003265      2.564482978
C        4.799447054     13.617641730      3.824061387
N        3.274028699     12.713214360      6.654502269
C        1.957721172     11.504214810     -0.668560846
H        1.016969951     11.290563900     -0.497699001
H        2.084480301     11.680427550     -1.624187365
H        2.519408910     10.747288200     -0.399936697
C        1.952206703     13.992304920     -0.380162049
C        0.957278480     13.998216210     -1.529980054
H        0.355760519     13.228622550     -1.446437722
H        1.440299976     13.943607150     -2.379623349
H        4.587382082     12.675494700      3.717189414
Si       6.635247932     13.802439915      4.033361592
C        7.426768474     12.182324220      3.520109497
H        7.052349616     11.452420650      4.054913736
H        7.245987118     12.016808100      2.570704215
S        1.580496488     14.324040885      3.927822741
H        8.394024589     12.230740500      3.666086392
H        4.841920424     11.238488250      8.667516978
C        4.009786868     11.740947900      8.793941412
H        3.981731152     12.104070000      9.702908650
H        3.244079961     11.145596550      8.656407626
C        3.951200386     12.877323030      7.794544043
C        5.536305807     14.042832375      9.363184644
H        5.982371758     13.170917100      9.389624904
C        2.586626034     11.463398760      6.461421719
C        1.203931748     11.394152220      6.698050931
C        0.561677161     10.163900175      6.588512714
H       -0.374138605     10.106898450      6.741155220
C        1.273528870      9.020206305      6.258120564
H        0.829703091      8.182914300      6.199018808
C        2.635157639      9.104090325      6.015270114
H        3.117141576      8.315214600      5.794638369
C        3.312671896     10.319282655      6.088147468
C        0.426116467     12.611596470      7.109985729
H        0.411168483     13.255364100      6.372324710
H       -0.492214408     12.351781200      7.334394654
H        0.850574385     13.021727400      7.892084160
C        4.795032534     10.370513835      5.808191780
H        5.093016401     11.303230950      5.799082111
H        5.276200059      9.880299000      6.507858813
H        4.976805066      9.960523650      4.936996341
N        3.080256072     12.575565750      1.242247819
C        2.350652503     12.734185365      0.129757240
C        3.632315361     11.282682180      1.544200026
C        2.931546175     10.377832575      2.350072471
C        3.543004386      9.163625460      2.666466836
H        3.079954794      8.538999150      3.212824801
C        4.808729053      8.851030815      2.202984641
H        5.216800006      8.028094800      2.446279465
C        5.475790726      9.741524430      1.384447534
H        6.339899655      9.519991800      1.057610377
C        4.902057972     10.958827935      1.029170434
C        1.529594317     10.672552605      2.821997773
H        0.912219005     10.622025150      2.061895862
H        1.267857235     10.015414200      3.499446101
H        1.498233982     11.572053900      3.210602931
H        6.389309184     11.470717500     -0.282177559
C        5.609364081     11.913923505      0.111982275
H        4.998776565     12.195554250     -0.599905046
H        5.901741949     12.698013900      0.619901881
C        2.526252518     15.229171980     -0.007332173
C        2.301123334     16.404533475     -0.940739987
H        2.964372075     17.101924950     -0.755435984
H        2.392398502     16.105450350     -1.868593125
H        1.401225820     16.765544400     -0.799873395
H        0.433626588     14.826078300     -1.504206356
H        5.310400796     15.664918500     -1.048722895
C        5.802619731     15.680400450     -0.200634910
H        6.752873437     15.842257200     -0.377717992
C        7.164856576     14.092374615      5.815523953
H        6.829928922     13.363737750      6.378990322
H        8.143092383     14.120945850      5.865738227
H        6.797360297     14.944304100      6.130140821
C        7.444895621     15.113198100      2.965974984
H        7.307278363     14.895043350      2.019680321
H        7.045550902     15.985817100      3.161721779
H        8.404644876     15.142754550      3.157278038
N        3.636194780     15.539373960      6.472975445
C        4.578176916     14.088715245      8.180482956
C        4.269323466     15.355279500      7.640790601
C        4.639268225     16.561745640      8.479102356
H        4.108668902     17.334154200      8.192036683
H        4.457487549     16.371458400      9.422952962
H        5.591637081     16.759914600      8.363120714
H        6.207401459     14.750076000      9.267422024
H        5.036262763     14.178651300     10.193942040
C        3.146015344     16.860547275      6.173245110
C        1.860939716     17.219165535      6.608509548
C        1.408649075     18.516271455      6.363881602
H        0.535584010     18.769753200      6.638949175
C        2.218531057     19.437025245      5.724871634
H        1.906808729     20.322170550      5.576895056
C        3.487425139     19.066725150      5.299161239
H        4.041861497     19.708522350      4.872562095
C        3.959482302     17.771448915      5.488242422
C        0.997798523     16.239158100      7.350392122
H        1.486198546     15.898555200      8.129824307
H        0.178788185     16.686727200      7.647678400
H        0.766363884     15.493209600      6.756708313
C        5.303655817     17.358643830      4.963436600
H        5.190221802     16.648726050      4.297097625
H        5.742273240     18.129363450      4.548168996
H        5.855493054     17.028737550      5.703541677
N        3.278861301     15.411014520      1.086494694
C        3.981594247     16.655763300      1.237804078
C        3.382427993     17.734292235      1.899032751
C        4.107682080     18.916690980      2.026123746
H        3.707576457     19.664891400      2.455166947
C        5.404809927     19.024360905      1.538200975
H        5.899647541     19.825340700      1.666402905
C        5.970949303     17.957654550      0.863418892
H        6.855268602     18.032249400      0.524361448
C        5.261277897     16.777085490      0.673671148
C        1.962498646     17.656319505      2.411396098
H        1.925553804     17.048441850      3.179496743
H        1.665963380     18.548783550      2.686241483
H        1.376042531     17.321487150      1.699730963
H        5.698001050     14.819041050      0.253293242
