# Supplementary material for: Analysis of the Geometric and Electronic Structure of Spin-Coupled Iron–Sulfur Dimers with Broken-Symmetry DFT: Implications for FeMoco
Source: J Chem Theory Comput. 2022 Feb 15;18(3):1437–57. doi: 10.1021/acs.jctc.1c00753 (PMC8908755; doi:10.1021/acs.jctc.1c00753)
Supplement: Supplementary file 2 — ct1c00753_si_002.zip [file ct1c00753_si_002.zip › XYZ-files-SI/6-FUQUYO/B3LYP-star-tight.xyz]

120
Coordinates from ORCA-job B3LYP-star-tight
  Fe  11.07112633170881      7.04999245345316      5.93923595487377
  Fe  11.02632314919860      7.00905686012661      8.53972595678416
  C   9.64384821234870      6.53183131887387      7.22784638234310
  H   9.80716683139995      5.43986702415774      7.25823516225844
  Si  7.81372758325838      6.78762264313816      7.02421216321125
  C   7.31692546470999      7.21322167133024      5.25718696887284
  H   6.22563854285995      7.28911881114444      5.19626397975523
  H   7.74551856770149      8.15518147280165      4.91452101775226
  H   7.64623898850979      6.43312236757996      4.56660048841335
  C   6.92221374310295      5.16884523223556      7.41113959795719
  H   7.22396297860743      4.37953754846735      6.71787497697038
  H   7.12304058907390      4.81885396283052      8.42498244617238
  H   5.84104596479101      5.31322411422036      7.30884304819696
  C   7.09413509209696      8.09683962058551      8.16762415266472
  H   7.11673466744770      7.75441443300879      9.20434767756317
  H   7.63013282588163      9.04522945641386      8.12372256382375
  H   6.04913017202689      8.28172545790090      7.89602900409134
  S   12.86418507915291      7.25388623598087      7.23798584340379
  N   11.17680736660727      5.69879861646175      4.46775782282727
  N   10.82501853584037      8.53062318948521      4.62574300591830
  C   10.41723942204787      4.70233890487568      2.36497869330397
  H   9.53286229963128      4.08745912432614      2.56173251611263
  H   10.35260206442254      5.05675026570143      1.33807740484679
  H   11.29039658394207      4.06003744070084      2.46106443441721
  C   10.48928337514152      5.85728487756445      3.33732188341986
  C   9.85145384249164      7.06139116329099      2.95609437813049
  C   10.15442093998020      8.33298553937377      3.48539979794656
  C   9.71584232916238      9.53182620330007      2.67687782890687
  H   10.29917294584940     10.41500261871533      2.92418302867820
  H   9.80155168155566      9.34060646787705      1.60780175947191
  H   8.66441104522180      9.75632546122676      2.88642197385077
  C   8.85982225650513      6.99674601192789      1.81153536213412
  H   8.35297950336571      6.03180674495919      1.78896672564501
  H   8.08370100697376      7.75335708644382      1.93103791296255
  H   9.31511563693539      7.15051924125586      0.82499769684142
  C   11.83297421494128      4.45551290767080      4.71775711214306
  C   13.21894442443499      4.36017300243460      4.49126530759523
  C   13.85019395046629      3.13480523830444      4.68801488513003
  H   14.91745491750272      3.05806537257884      4.50620572205488
  C   13.12879115863935      2.01538676960684      5.08976559914212
  H   13.63037165682191      1.06369693521066      5.22853089719785
  C   11.76572623325549      2.12457687314167      5.31339300837619
  H   11.19659027609171      1.25537459972258      5.62439564919622
  C   11.09751654509683      3.33915312715365      5.14544571851271
  C   13.99998789228637      5.54786402472551      4.01412291132384
  H   14.03088656940502      6.31829163698275      4.78924607728004
  H   15.02396796241033      5.26200708886621      3.76746425146713
  H   13.54129746368580      6.00289327328149      3.13256740410941
  C   9.61604464880812      3.39305759275947      5.39394668388688
  H   9.20305574827023      4.38146342891884      5.21017962314734
  H   9.09157836405232      2.67844438258255      4.75252601187953
  H   9.39810133096153      3.11931392862679      6.42994116316564
  C   11.32342650874147      9.83634796656461      4.92130975609093
  C   12.60859823492980     10.18525902649603      4.47576569387425
  C   13.07186652945360     11.47983903235273      4.70879201502432
  H   14.06311578431026     11.75382546732024      4.36162559773138
  C   12.27483102072329     12.41772183336614      5.35459991021368
  H   12.64072013792930     13.42594466872465      5.51647127238279
  C   11.01129223224817     12.05396974870839      5.79989322677937
  H   10.38729436804024     12.77683235047522      6.31257319075391
  C   10.52591415547608     10.76089443169785      5.61067752057936
  C   13.45362923982784      9.18961896540535      3.73864649110457
  H   12.95426810321892      8.82912550704506      2.83426778097428
  H   14.41029984151883      9.63006459002984      3.45299819472819
  H   13.64230153340775      8.31351860125644      4.36133533421270
  C   9.16728109477924     10.37575930943441      6.11043332467213
  H   9.22382475200733      9.46902912507131      6.71370349835480
  H   8.74377249347655     11.16723350847145      6.72797386972105
  H   8.47630957496161     10.17044529754706      5.28863964582377
  N   11.28385362905874      5.51512369561455      9.84044002021018
  N   11.06669015956205      8.35833048372945     10.01976271686906
  C   12.44920511899387      4.48138676167983     11.73595061378157
  H   13.46741624250892      4.15674795399570     11.50143214977409
  H   12.42329773732230      4.72306373761793     12.79860624685489
  H   11.78058244596889      3.64475079949512     11.54769250510690
  C   12.06890987371107      5.68351319111890     10.90284862477923
  C   12.53252193605270      6.94538506794750     11.34755422533351
  C   11.91614578581661      8.17949375211355     11.03447056525144
  C   12.21633462639586      9.34081483535824     11.95430623796577
  H   11.49183787541303     10.14224749611286     11.83675159574413
  H   12.22297620862131      9.02155868511457     12.99691219812555
  H   13.20761069950937      9.74900844678877     11.73396600647475
  C   13.62727112645474      6.95440074478041     12.39543131706460
  H   14.30130234553928      6.10779064689545     12.26479439008816
  H   14.23539396047221      7.85610692724694     12.31729669213733
  H   13.24551280848707      6.91026214069898     13.42371195279999
  C   10.76005739772861      4.22500677995663      9.53098383451773
  C   11.54535310910709      3.29724964814446      8.82924250809751
  C   11.00350865522735      2.04065478240818      8.55791623288339
  H   11.60874927310647      1.31611685280596      8.02645636739586
  C   9.71033281783150      1.71512659163311      8.94427651572003
  H   9.30322987209741      0.73641328587258      8.71413706159047
  C   8.93990182356730      2.65037531998347      9.62552114448244
  H   7.92839777682526      2.40493201571186      9.93246349679858
  C   9.45322642698665      3.90864445935085      9.93389067997990
  C   12.94446459908986      3.62840915621791      8.39896803840578
  H   13.61271760369333      3.74239617642196      9.25779139960373
  H   13.34058985192086      2.84122627500836      7.75861449080086
  H   12.97405371025540      4.57128810681590      7.84786891032936
  C   8.63442181080896      4.90684863284557     10.69432426440337
  H   8.45806854839756      5.79644640037881     10.08576090839651
  H   7.66797722819604      4.48550589306218     10.97522408539474
  H   9.14732037984050      5.24081170101609     11.60041107587040
  C   10.33773296736665      9.58142111993903      9.91870411157409
  C   10.88575509443096     10.67339086710981      9.22462491756715
  C   10.14770539381806     11.85454283571187      9.15716854392692
  H   10.57041342520739     12.70506774126276      8.63528744271369
  C   8.89391794593546     11.95529713982378      9.74666014735697
  H   8.32961874213502     12.87867229252479      9.67138178368363
  C   8.37549051190716     10.87462096790166     10.44878944569225
  H   7.40703382873041     10.95193423037405     10.93265437868251
  C   9.09404867869008      9.68528887225827     10.56111191363443
  C   12.26019759479150     10.60298897976788      8.62699545801098
  H   12.31467761916630      9.85414948004128      7.83420518232822
  H   12.54277060896360     11.56792785502154      8.20766934248096
  H   13.00323630822641     10.31595671993017      9.37622934744165
  C   8.58529183893185      8.56402703866284     11.41701684672688
  H   9.16568333401098      8.48983228565677     12.34372958531166
  H   7.53937000909836      8.72191310472515     11.68470685228683
  H   8.68114355027778      7.60448153106786     10.91357326838952
