# Supplementary material for: Analysis of the Geometric and Electronic Structure of Spin-Coupled Iron–Sulfur Dimers with Broken-Symmetry DFT: Implications for FeMoco
Source: J Chem Theory Comput. 2022 Feb 15;18(3):1437–57. doi: 10.1021/acs.jctc.1c00753 (PMC8908755; doi:10.1021/acs.jctc.1c00753)
Supplement: Supplementary file 2 — ct1c00753_si_002.zip [file ct1c00753_si_002.zip › XYZ-files-SI/6-FUQUYO/B3LYP-tight.xyz]

120
Coordinates from ORCA-job B3LYP-tight
  Fe  11.06655806981575      7.05175232313693      5.91966765025708
  Fe  11.02412780612526      7.00411179093584      8.55815487068183
  C   9.63918651461103      6.54082720791635      7.23028212358374
  H   9.80014778748861      5.45002576770751      7.25395944593745
  Si  7.80949401622364      6.79159610227756      7.02663804879802
  C   7.31036033498231      7.20791425028068      5.25743444523708
  H   6.22035819723850      7.28104846609189      5.19578827345232
  H   7.73561712845633      8.14809307338779      4.91043263804852
  H   7.64034514326472      6.42648775957528      4.57090713045402
  C   6.91639739827614      5.17558521767552      7.42242068649181
  H   7.21991689838878      4.38154744105561      6.73765395222732
  H   7.11318891840167      4.83436305005822      8.43849531081426
  H   5.83687180419127      5.31814563223492      7.31562082758154
  C   7.08693901611009      8.10571881511722      8.16286971825304
  H   7.11039760452128      7.76877987134373      9.19983278612350
  H   7.62022200836006      9.05364902277803      8.11399152051536
  H   6.04281827822747      8.28730474347697      7.89140967148537
  S   12.86422394571962      7.24715943482210      7.23472644372230
  N   11.17416874494682      5.69933337453203      4.44561021939332
  N   10.82504764165634      8.53531419389973      4.60245245515806
  C   10.42082767012852      4.70690746992970      2.33997362942229
  H   9.53783998097191      4.09296287278947      2.53645658069720
  H   10.35677122153305      5.06176981328714      1.31504890557898
  H   11.29299207058170      4.06608862996863      2.43496542754835
  C   10.49208296012411      5.86130683683161      3.31371420848838
  C   9.85706358413757      7.06558455607516      2.93104815022467
  C   10.16072229632635      8.33639952457173      3.46020838755453
  C   9.72679657406899      9.53509422881831      2.64803169844800
  H   10.30991404444421     10.41642624261029      2.89440932289935
  H   9.81542337520937      9.34196353779156      1.58128420775438
  H   8.67688447807424      9.76082791719613      2.85486189568175
  C   8.86568154417082      7.00145839931809      1.78506725589955
  H   8.35691002293912      6.03931861024241      1.76435116165087
  H   8.09199202099192      7.75844170603802      1.90292167033349
  H   9.32093653040995      7.15215959276999      0.79987527794133
  C   11.83006831205124      4.45486710951387      4.69609995997220
  C   13.21470942750940      4.35867392389600      4.46784567963909
  C   13.84675395112570      3.13581535126528      4.67049269140591
  H   14.91210486717814      3.05835576225371      4.48803587023953
  C   13.12733161772666      2.01926951362221      5.08049870063048
  H   13.62921643127769      1.07045308760914      5.22486907065742
  C   11.76559330421820      2.12874263626622      5.30466210380876
  H   11.19861892651824      1.26236064864802      5.62153221744406
  C   11.09660495066940      3.34104788111722      5.12948183448874
  C   13.99627317305856      5.54351048904214      3.98262572151160
  H   14.03034441886047      6.31713649762892      4.75164567359751
  H   15.01804590440318      5.25504481625317      3.73667906409935
  H   13.53809982550282      5.99200150714958      3.09948670122980
  C   9.61458532908587      3.39229789544239      5.37862553696273
  H   9.19807656930588      4.37574786402397      5.18686574405451
  H   9.09390792474785      2.67116059663264      4.74420005583983
  H   9.39839975917477      3.12721314972062      6.41537053740808
  C   11.32581650651401      9.84126274903996      4.89797241981762
  C   12.60798873157517     10.19081895114614      4.44745680036433
  C   13.07470652046849     11.48233446725185      4.68524910848612
  H   14.06287600085808     11.75658094324823      4.33489808985739
  C   12.28405971313904     12.41689260920249      5.34137019193651
  H   12.65251875135390     13.42169069680452      5.50765946024219
  C   11.02285798684774     12.05331644210484      5.79012747147345
  H   10.40416261841643     12.77355036095465      6.30928498724105
  C   10.53385984097373     10.76346896757709      5.59452733858039
  C   13.44900693243821      9.20015759137101      3.69790993309279
  H   12.94760515559489      8.85175112690576      2.79190926518709
  H   14.40424297694115      9.64143848895955      3.41469671328070
  H   13.63865531556510      8.31881627543061      4.30943172051563
  C   9.17472962166009     10.38122340881537      6.09671749906945
  H   9.23084991657431      9.48228352893087      6.70840888801911
  H   8.75074388676217     11.17712600485975      6.70535126055892
  H   8.48624220250649     10.16865350061665      5.27711896246617
  N   11.28913844788939      5.50886349441008      9.86152421670772
  N   11.06243767346049      8.35523168255919     10.04138499589370
  C   12.44874455945791      4.48069658300299     11.76235186593282
  H   13.46589662586340      4.15771567655140     11.52892260600200
  H   12.42134858656876      4.72460066004387     12.82267291398379
  H   11.78224245884441      3.64419156336847     11.57634873094172
  C   12.06785062033055      5.68112757493121     10.92618915561317
  C   12.52702715379684      6.94368203285802     11.37166115542422
  C   11.90926372365046      8.17552949530079     11.05725914132006
  C   12.20760659480914      9.33717994210318     11.97834135504789
  H   11.48116584057977     10.13496475437372     11.86513093120450
  H   12.21813605349665      9.01652132439527     13.01861267826840
  H   13.19508362667064      9.74852883837822     11.75513231582210
  C   13.62274296978199      6.95518036008747     12.41988533740958
  H   14.29769363003977      6.11149156462856     12.28858640800563
  H   14.22886091864602      7.85614359794794     12.34035569117423
  H   13.24282183716073      6.91074205327322     13.44704406154569
  C   10.76657208659405      4.21684405211591      9.55285869714016
  C   11.55076967301193      3.29054080132284      8.85016863743833
  C   11.00930585967290      2.03524198121973      8.57671839254338
  H   11.61280313570607      1.31263852486529      8.04406493381296
  C   9.71777902020452      1.70875481859956      8.96408081263090
  H   9.31124515771508      0.73181339202986      8.73312639616781
  C   8.94898031365380      2.64155520876961      9.64827488573578
  H   7.93995728107210      2.39481996133578      9.95628292419809
  C   9.46179346013898      3.89891366012852      9.95738312971070
  C   12.95045299369659      3.62044811631345      8.41869422350888
  H   13.61409414467300      3.75291475433267      9.27612676942953
  H   13.35167445984128      2.82423520077217      7.79556178607984
  H   12.97779335413347      4.55108317222789      7.85070125866645
  C   8.64163269671628      4.89368291999064     10.72207511356524
  H   8.45787297029558      5.78141695943655     10.11635890973991
  H   7.67982828086599      4.46777520682812     11.00593709611524
  H   9.15567892774182      5.22755868558739     11.62550980682187
  C   10.33394137422941      9.57988828664058      9.94006438436202
  C   10.88101632988035     10.66981393620256      9.24435756993349
  C   10.14362944406502     11.85028834305236      9.17419276318175
  H   10.56495235338209     12.69818679229119      8.65041450788367
  C   8.89178882945073     11.95305500118194      9.76483045907445
  H   8.32872191416421     12.87518468444034      9.68862295789867
  C   8.37419486465276     10.87475770425438     10.46922028346837
  H   7.40783131979903     10.95385729013996     10.95312436229207
  C   9.09129395569385      9.68561881868279     10.58198423608764
  C   12.25530194208114     10.60066531603479      8.64453091378240
  H   12.30561134069788      9.86479375181815      7.84210173069049
  H   12.54109316759735     11.56905659280113      8.23949893986808
  H   12.99669534000108     10.30118638972238      9.38783044748031
  C   8.57823349375315      8.56576858163730     11.43814178256763
  H   9.16547137993470      8.48050622911434     12.35751002293115
  H   7.53835033496324      8.73493841088404     11.71592575369593
  H   8.65601997514104      7.60916269715793     10.92977987967367
