# Supplementary material for: Analysis of the Geometric and Electronic Structure of Spin-Coupled Iron–Sulfur Dimers with Broken-Symmetry DFT: Implications for FeMoco
Source: J Chem Theory Comput. 2022 Feb 15;18(3):1437–57. doi: 10.1021/acs.jctc.1c00753 (PMC8908755; doi:10.1021/acs.jctc.1c00753)
Supplement: Supplementary file 2 — ct1c00753_si_002.zip [file ct1c00753_si_002.zip › XYZ-files-SI/6-FUQUYO/B97D3-tight.xyz]

120
Coordinates from ORCA-job FUQYUO
  Fe  11.07534722566801      7.05253288921153      5.95558599260168
  Fe  11.01503387695799      7.02368578984714      8.52734316656715
  C   9.64524598030165      6.51397998016967      7.22125969930236
  H   9.82717727027454      5.42260704654860      7.26583554450557
  Si  7.80699034834385      6.76575441850491      7.01936710237182
  C   7.30149706348425      7.19773942021455      5.24838478394454
  H   6.20727009002846      7.27143236724184      5.19156056943958
  H   7.72835980799248      8.14316219328511      4.90645785629960
  H   7.63127778931890      6.41915548016337      4.55305760840210
  C   6.91316226635662      5.13805825458815      7.40335587515620
  H   7.19404873860529      4.35534350148042      6.69081762492146
  H   7.13342646851934      4.77121202959783      8.40934148741491
  H   5.82877677954776      5.29319290388023      7.32590885759552
  C   7.07705033298664      8.07278459480684      8.17251915569137
  H   7.07090231041871      7.71228675408465      9.20567457034959
  H   7.62797948447888      9.01602367696352      8.15711216478564
  H   6.03882616211982      8.27704499314309      7.87961015241520
  S   12.84425611060004      7.28393363181998      7.25448662055139
  N   11.19363748412944      5.69508935426026      4.47699987229602
  N   10.82774231484104      8.52923733650737      4.63296306880424
  C   10.47371871432416      4.70078658124975      2.35031191636032
  H   9.58732910413972      4.07655799449827      2.51601096962699
  H   10.43504159347473      5.06734025199733      1.32359294376536
  H   11.35054993324761      4.06269128644798      2.46468163342077
  C   10.51298810699230      5.84872527393862      3.33823348066556
  C   9.85640224781709      7.05130959078646      2.96108332305197
  C   10.14331335009766      8.32896642813088      3.49527332065013
  C   9.67850463088010      9.52857360148575      2.69576636631479
  H   10.22589568952656     10.42861881300925      2.97211157151078
  H   9.79573366074054      9.35908535599413      1.62323563367474
  H   8.61350826360638      9.71250757734788      2.88456791729574
  C   8.86775427497889      6.97632769169184      1.81245516618328
  H   8.38255969273594      5.99833899904904      1.77704145189251
  H   8.07360921364868      7.71623860721368      1.93772591232932
  H   9.32547576640844      7.15224317173315      0.82811562883835
  C   11.85007369448178      4.45209100944355      4.73111465823876
  C   13.24357516679406      4.35485909434542      4.52063374468483
  C   13.87107053202208      3.12218325929694      4.71719499298344
  H   14.94304131650623      3.04451973097031      4.54828168014184
  C   13.14026851035684      1.99717137200680      5.10033491398140
  H   13.63948345467992      1.04122442017988      5.23909452646944
  C   11.76983484850971      2.10754717380169      5.30581807064440
  H   11.19250764603108      1.23506499858005      5.60098641642200
  C   11.10423859683835      3.32826550465732      5.13950189897303
  C   14.03324163823127      5.54402718197597      4.05416408258143
  H   14.04506227102566      6.31971693904808      4.82815745083913
  H   15.06493779059700      5.26023479566981      3.82813269736412
  H   13.58830911361823      5.99417437815278      3.16030655336058
  C   9.61640475173450      3.38174231771156      5.36091001400276
  H   9.21769006356437      4.38586104150705      5.22642200601880
  H   9.09777148045964      2.71094231551079      4.66537334695166
  H   9.37500465690738      3.04834136597629      6.37594962657788
  C   11.32706103375423      9.83642401712396      4.91932349081579
  C   12.60291495213700     10.19534786554418      4.43937480132643
  C   13.06568643972281     11.49624138645073      4.66486505228055
  H   14.04906499885495     11.77714307966164      4.29339045526288
  C   12.27602509378875     12.43209963138272      5.33203070954185
  H   12.64069014469714     13.44474254987678      5.48679746570220
  C   11.02051988843484     12.06009430632688      5.80639782496111
  H   10.40207121071100     12.78137797029011      6.33288203678013
  C   10.53718422889480     10.75997723180771      5.62952035821742
  C   13.43265582661263      9.20417188523763      3.67407433231089
  H   12.91281957752962      8.85549774221460      2.77372624897044
  H   14.38808484527567      9.64401572392572      3.37498558457666
  H   13.62681982277697      8.31788625211792      4.28412254115706
  C   9.19059207490882     10.36431583668976      6.15865357267346
  H   9.26876461442510      9.44968508154176      6.75180123298827
  H   8.77642462099847     11.14902882858300      6.79445053298273
  H   8.48144129888010     10.16017324295379      5.34940326171033
  N   11.25672830964142      5.52420476046302      9.83375184302523
  N   11.07387545147125      8.37544619494713     10.01377336412093
  C   12.40875121216613      4.47459381851486     11.73841467321999
  H   13.41731813614945      4.11990392213125     11.49538400718792
  H   12.39849265911352      4.72329275346610     12.80193520101365
  H   11.71513717384886      3.65321101471381     11.56020965045371
  C   12.04768318692671      5.68307115833303     10.89897624210476
  C   12.53143390023731      6.94398207234260     11.33998407135226
  C   11.92541278823356      8.19017428042172     11.02994146447002
  C   12.23281309331994      9.34833627396299     11.95701010570709
  H   11.51473726969190     10.15800123638434     11.83509873791109
  H   12.22762673387277      9.02526518844687     13.00091574293524
  H   13.23111463543731      9.74913356147040     11.74511017082269
  C   13.63833722597469      6.94075417950984     12.37744661237925
  H   14.30188362568196      6.08406484113209     12.23985830813569
  H   14.25622874037136      7.83798311936650     12.29263060745447
  H   13.26466827731837      6.90131736661523     13.41132444408347
  C   10.73100177500387      4.23413544711815      9.52593595986775
  C   11.51774608212053      3.30854619717463      8.81246622562826
  C   10.98182151956726      2.04267847084969      8.55135263194221
  H   11.58871696684479      1.31987230383579      8.01464737165392
  C   9.69185699770278      1.70613206334622      8.95528007932983
  H   9.28946660910938      0.72091346248381      8.73210906407903
  C   8.92001410595969      2.63913187672097      9.64675260175622
  H   7.91228091402264      2.38522096938124      9.96812495117399
  C   9.42836299999667      3.90583158841955      9.94953051751703
  C   12.90639127851769      3.65712132616503      8.35653353628385
  H   13.56541375159763      3.88324776576826      9.20205270042099
  H   13.33965850694932      2.83313428342286      7.78719698825793
  H   12.89496634641236      4.54772095081798      7.71958219234840
  C   8.61333780123817      4.89887631080446     10.72502534381015
  H   8.43184546722071      5.79253045714888     10.11977661609085
  H   7.64807856570783      4.47451361226299     11.01386490081187
  H   9.13676846755006      5.23019721480576     11.62884330151017
  C   10.35029858548612      9.60230662215073      9.91858828677435
  C   10.90851312599222     10.70409886301624      9.23713127919879
  C   10.17589584314964     11.89444788810062      9.18629471692487
  H   10.60687594538082     12.75167832287129      8.67712252899950
  C   8.91643518328821     11.99532228756802      9.77432403357821
  H   8.35677320039010     12.92538910799472      9.70930167767555
  C   8.38783100988157     10.90520869031231     10.46285107271104
  H   7.41696176779918     10.98253203931606     10.94774995021261
  C   9.10210614594799      9.70715593005952     10.56422849925411
  C   12.28270600608895     10.63150019151444      8.63420026520746
  H   12.32035620922832      9.90136758705706      7.81979692424331
  H   12.57796820124426     11.60455886546494      8.23698964241274
  H   13.02525705786601     10.31167941225000      9.37315040695807
  C   8.59130780755367      8.58027741204396     11.41541457251695
  H   9.15722765335740      8.51898408241495     12.35471405776623
  H   7.53591298426875      8.72215666356582     11.66304243150512
  H   8.71519834574069      7.61993162009199     10.91537123370787
