# Supplementary material for: Analysis of the Geometric and Electronic Structure of Spin-Coupled Iron–Sulfur Dimers with Broken-Symmetry DFT: Implications for FeMoco
Source: J Chem Theory Comput. 2022 Feb 15;18(3):1437–57. doi: 10.1021/acs.jctc.1c00753 (PMC8908755; doi:10.1021/acs.jctc.1c00753)
Supplement: Supplementary file 2 — ct1c00753_si_002.zip [file ct1c00753_si_002.zip › XYZ-files-SI/6-FUQUYO/BHLYP-tight.xyz]

120
Coordinates from ORCA-job BHLYP-tight
  Fe  11.05318466507004      7.05135630418385      5.85307570433658
  Fe  11.02975832260297      7.00843625660777      8.62099728231577
  C   9.65468466830155      6.58365046150415      7.24060151113238
  H   9.80568791132043      5.49722661266934      7.25409406015091
  Si  7.83941241151480      6.81285522306122      7.03003002320432
  C   7.32938136110127      7.20635527457945      5.26644534746141
  H   6.24630915780363      7.27470867245324      5.20842995408302
  H   7.74493775895112      8.13866260952413      4.90767806160148
  H   7.65521609262400      6.42428471567159      4.58940289635189
  C   6.94625014808780      5.20962547448530      7.43325761455876
  H   7.26966438452384      4.40851351685708      6.77759534960760
  H   7.11598125965694      4.89178081421465      8.45429655443907
  H   5.87643778417833      5.34160434956761      7.29584944785236
  C   7.08998358273623      8.12767442957802      8.13392191058118
  H   7.14244146361687      7.82687459573245      9.17351225193606
  H   7.58201192121327      9.08718541185585      8.04584786914947
  H   6.04242118380845      8.26074671500235      7.87750163491689
  S   12.85048779007490      7.24583784484311      7.22617853433013
  N   11.16177207013343      5.70335548020719      4.38867115154579
  N   10.82088235062212      8.52482893752843      4.53558538737618
  C   10.41966850332620      4.71493962927336      2.30032437803999
  H   9.55449987327137      4.09692803657381      2.51871368760235
  H   10.33164375192712      5.06300112073363      1.28363756701993
  H   11.29627945195358      4.09153331981874      2.38128548886268
  C   10.49218648629742      5.86562606799366      3.26371685427112
  C   9.85905121569772      7.06048782711774      2.87893936339978
  C   10.16097031990582      8.32200833633298      3.40437412027869
  C   9.71126008224001      9.51305694633330      2.60684753718388
  H   10.28995112326519     10.39085485243877      2.84145660657070
  H   9.77622008075752      9.32313621383020      1.54618365199922
  H   8.67250245943250      9.72731858298698      2.84043065549585
  C   8.86719011033009      6.99194361033725      1.74232672902445
  H   8.36248898472557      6.03612095550441      1.72858278361231
  H   8.09699377879745      7.74108802209917      1.86230477982472
  H   9.31226305322725      7.13936103204537      0.76090328994990
  C   11.81437730355173      4.46598094930174      4.64740278014925
  C   13.19005586303872      4.37262264500506      4.42646198410282
  C   13.82401323882228      3.16629151668944      4.65018510390544
  H   14.88223658470611      3.09078881673665      4.47365039741154
  C   13.11376558617243      2.06193693370268      5.07896335426768
  H   13.61665342455134      1.12593675808563      5.24247727321736
  C   11.76139719215914      2.16862658925134      5.29762498537156
  H   11.20243858480534      1.31322410169874      5.63128577784605
  C   11.09157516889121      3.36631838025419      5.09603638995561
  C   13.96486932822759      5.54733009042537      3.92608854283556
  H   13.98672980304030      6.33357773219350      4.67099841993932
  H   14.98414948747429      5.26145781648300      3.70201279031913
  H   13.51892257179393      5.96426442959866      3.03071847440352
  C   9.61568672664032      3.41168256724707      5.34093611251793
  H   9.20068165862127      4.39059398829021      5.16508726875904
  H   9.10261940854353      2.70549246708350      4.69680580131028
  H   9.39977479906275      3.13174802337014      6.36562894586321
  C   11.33412930206782      9.82028266007824      4.82311582906476
  C   12.58196376027071     10.17469158581212      4.31636284065507
  C   13.07439553808226     11.44166614055998      4.57597009515561
  H   14.03706842887750     11.71877195496781      4.18433258898761
  C   12.33951567011973     12.34927115349198      5.31005717694789
  H   12.72733041785371     13.33451832737726      5.49633537036920
  C   11.10717105011349     11.98473635892313      5.80592752366931
  H   10.53006069679784     12.68588788620309      6.37962840744749
  C   10.59497599716202     10.71841749901163      5.58378518321297
  C   13.36126933945171      9.21808843993500      3.47426861631053
  H   12.82725623940760      8.96749931502136      2.56332373053589
  H   14.31705915687201      9.64420805848703      3.19945420935892
  H   13.53437089857780      8.29014631597042      4.00088061640240
  C   9.25985440114665     10.33844302404214      6.13063888681084
  H   9.33618227693657      9.45983278217987      6.75663354455086
  H   8.85164256839314     11.13835679632414      6.73112899685102
  H   8.55665731601012     10.10854456020404      5.33959741628158
  N   11.30588193328240      5.51397312933485      9.91157337850979
  N   11.04798076264125      8.34640861002624     10.10522067651748
  C   12.43943609049621      4.49394997134252     11.80897575729466
  H   13.45688268987171      4.19550742673830     11.58190183038987
  H   12.39812020616263      4.72982011289386     12.86227462444157
  H   11.79319057615075      3.65445848068340     11.61190920773209
  C   12.05373594466180      5.68828419795508     10.98282799103428
  C   12.48726567138196      6.94331895583847     11.44737445397784
  C   11.86632297196340      8.16061261914834     11.13045148601934
  C   12.13808510776504      9.31018674464238     12.06093672590551
  H   11.39850068353596     10.08682499218573     11.96400692427767
  H   12.16197720188248      8.97632314072142     13.08789878101617
  H   13.10769119997192      9.74225745603178     11.83647994189013
  C   13.55533712740649      6.95791217819329     12.51492125076178
  H   14.23941864250521      6.13089584774478     12.38901215555205
  H   14.14936168724448      7.85906470047413     12.45490076592275
  H   13.15940473825401      6.89935648524501     13.52663733527034
  C   10.79555651683146      4.22614684488047      9.59065269048902
  C   11.58139888887878      3.31062347504438      8.89813623319550
  C   11.04488016219672      2.06800665949424      8.60387408626628
  H   11.64903982769733      1.35514818916726      8.07456565301003
  C   9.75766457131061      1.74192547032381      8.96943001777169
  H   9.35545426967647      0.77516121896895      8.72571405334870
  C   8.98710275880395      2.66308961664405      9.64820444802420
  H   7.98144311409533      2.41652173048023      9.93860675251062
  C   9.49427098932882      3.90861495858495      9.97001178775424
  C   12.98678241771540      3.62946404072372      8.50025880152200
  H   13.64491032615880      3.65093813596097      9.36264536912223
  H   13.35846636037297      2.88319510157483      7.81273511083499
  H   13.05135734351010      4.59883086019738      8.02454803719716
  C   8.66374326710358      4.89407235075566     10.72256691117429
  H   8.47281340923037      5.76985613962074     10.11576540301869
  H   7.71175738115767      4.46075019223666     10.99905580100376
  H   9.16457554223189      5.23212751450353     11.62231944194207
  C   10.32825425978863      9.56964677193885      9.99792988505533
  C   10.88408843199959     10.65146112137422      9.31897686377406
  C   10.15752695427294     11.82679851408062      9.23777140738909
  H   10.58589287288580     12.66786336061602      8.72467455322217
  C   8.90691678963573     11.93280492294435      9.80708865318172
  H   8.35273051779843     12.85053478832238      9.72606127178648
  C   8.37858325403605     10.86187674196712     10.49551060921690
  H   7.41265732461545     10.94329183385356     10.96153875605069
  C   9.08436930091342      9.67754108466129     10.61304357103901
  C   12.25960857557756     10.58183481338494      8.73870312913965
  H   12.31001858576307      9.88021910376676      7.91682076170590
  H   12.56125285052041     11.55364106150905      8.37474050206071
  H   12.98123626707347     10.25089467371982      9.47643392548172
  C   8.55010476910066      8.56392964994305     11.45242152424922
  H   9.12328547339768      8.46611545596803     12.37008208628610
  H   7.51794084077769      8.74756464699894     11.71961624629425
  H   8.61412269701285      7.61603874902880     10.94251849450513
