# Supplementary material for: Analysis of the Geometric and Electronic Structure of Spin-Coupled Iron–Sulfur Dimers with Broken-Symmetry DFT: Implications for FeMoco
Source: J Chem Theory Comput. 2022 Feb 15;18(3):1437–57. doi: 10.1021/acs.jctc.1c00753 (PMC8908755; doi:10.1021/acs.jctc.1c00753)
Supplement: Supplementary file 2 — ct1c00753_si_002.zip [file ct1c00753_si_002.zip › XYZ-files-SI/6-FUQUYO/BLYP-tight.xyz]

120
Coordinates from ORCA-job FUQYUO
  Fe  11.08410920281278      7.03314489057145      5.96788313963164
  Fe  11.01782767664850      7.05615267700220      8.51323358197056
  C   9.68080759979390      6.42967734790324      7.21884312391519
  H   9.87399675271937      5.34169474456645      7.25623548468836
  Si  7.83914111123895      6.69374086406362      7.02332988921723
  C   7.32859205439695      7.14380077817512      5.25429702138611
  H   6.23135452294281      7.20434464901213      5.20109694093080
  H   7.74201787816370      8.10271237496600      4.92780408316642
  H   7.66734795591221      6.38031547738973      4.54419950455138
  C   6.93223325950737      5.06754167353223      7.40232458620636
  H   7.20644047417885      4.28209334501457      6.68751885383348
  H   7.14956908745483      4.69599816218179      8.40898761784016
  H   5.84724343943122      5.23295723168222      7.32537925072831
  C   7.11601084843825      8.00168288293800      8.18602464787148
  H   7.07214023370011      7.62253848345299      9.21351826884984
  H   7.69474550361843      8.92989950805657      8.20182896166739
  H   6.09001803012179      8.24232810134135      7.87100292878794
  S   12.83179298648872      7.33770010953804      7.26461396261027
  N   11.16309312680922      5.68506431085539      4.47923539132406
  N   10.81251730539073      8.51385581064881      4.65043525332694
  C   10.49296656941608      4.70312923913924      2.31666734399679
  H   9.61113717944989      4.06320662253221      2.46209106353270
  H   10.46324895078582      5.08177137442278      1.29175267979607
  H   11.37823436227538      4.07375609817862      2.43326625227028
  C   10.50560608957717      5.84558554338166      3.32238009102316
  C   9.85066946233960      7.05334347743768      2.94604492429636
  C   10.12548579484922      8.32630898928811      3.50324772310386
  C   9.64321345026737      9.53961372917287      2.72113441646507
  H   10.17250276611897     10.44592539165445      3.01767611026249
  H   9.77167404491072      9.39374838843931      1.64399507344362
  H   8.57105727444598      9.70125352192911      2.90399266607526
  C   8.87188477807217      6.98736259769056      1.77973271102299
  H   8.40386359087070      6.00040260576050      1.71506671103022
  H   8.06231651410216      7.71248973451412      1.91237832338571
  H   9.33834597096783      7.19506196935765      0.80318864122669
  C   11.82837382445267      4.43674111243151      4.73229349458412
  C   13.22888590516890      4.35006693554015      4.53649823464815
  C   13.86255485867625      3.11540029602511      4.72717084666331
  H   14.93851227334726      3.04516582800664      4.56911846854252
  C   13.13222715324122      1.97939428343344      5.09197114070705
  H   13.63637153953363      1.02347203287466      5.22695793471084
  C   11.75524861250232      2.08005255648748      5.28427854865313
  H   11.18002164909440      1.19925962693092      5.56553042936346
  C   11.08229142253837      3.30154140477214      5.12130512277618
  C   14.02234629166700      5.55095298356203      4.08729497022320
  H   14.02063290023580      6.32530605053345      4.86520866636221
  H   15.06021463617404      5.27106216935827      3.87421303911511
  H   13.58930654838007      6.00511117523514      3.18698445150532
  C   9.58485051349039      3.34465607352905      5.32155654058739
  H   9.18423156897163      4.35158550070890      5.20037725564715
  H   9.07851148456336      2.68592839778154      4.60207393634622
  H   9.32686062418167      2.99002740143832      6.32730021306051
  C   11.31274774947855      9.82765898824534      4.94595644563405
  C   12.59212682013219     10.19064709519930      4.46710512701001
  C   13.05108038833736     11.49719344396892      4.69133354011683
  H   14.03576694082883     11.78133576241923      4.32040634961434
  C   12.25451407017441     12.43455400769663      5.35603036555868
  H   12.61510382615802     13.45098224296715      5.50804802341984
  C   10.99738517531804     12.05702964722326      5.83278137391153
  H   10.37560147642475     12.77804344566349      6.35904046055715
  C   10.51851806604211     10.75073097112514      5.65964195241357
  C   13.43415130211845      9.19789113148401      3.70513252266630
  H   12.91496358630186      8.83004764471107      2.80958845208604
  H   14.38295177903829      9.65007805314774      3.39517710707681
  H   13.64719735722079      8.32020791226593      4.32502349841366
  C   9.17284989069361     10.34733245668827      6.20218472641511
  H   9.27101657579770      9.46588177280527      6.84446908231155
  H   8.73515622521293     11.15445959065663      6.79644945210181
  H   8.47089897079474     10.08248508277479      5.40172492072614
  N   11.23803694127315      5.55256667973219      9.82548736136623
  N   11.09565319696780      8.40090691326785     10.00228518235226
  C   12.38991000793129      4.47944563387355     11.73307936540920
  H   13.38668902380840      4.10140891070802     11.46605734220267
  H   12.40922795028100      4.72781334770534     12.79852860731896
  H   11.67407664285987      3.67126698677694     11.57240773986632
  C   12.03477537158668      5.70072162629700     10.89642226248598
  C   12.53367441926998      6.95691324496147     11.34309861397989
  C   11.94198994263360      8.21228059029328     11.02867641010533
  C   12.25646905616139      9.37432851194832     11.95929252950498
  H   11.54088395071282     10.18889665457020     11.83876946930777
  H   12.25006765668127      9.05095489779388     13.00543525108228
  H   13.25864013451333      9.77189119685078     11.74723068642619
  C   13.64488323172494      6.94173705984546     12.38538182365351
  H   14.30266551785536      6.07831479737280     12.24538233577109
  H   14.27036495459624      7.83651113846521     12.30290786643918
  H   13.27012043527430      6.90241909021881     13.42129818354480
  C   10.70730687638884      4.25536554865562      9.51855663077627
  C   11.49175309212674      3.33243724765275      8.79208778740021
  C   10.95559142187156      2.06228049450895      8.53191040940261
  H   11.55883439698379      1.34220436036040      7.98418426846286
  C   9.66865797285641      1.71858293247875      8.95201312938160
  H   9.26661728238050      0.73085285738047      8.73068437903083
  C   8.89998671234740      2.64906582590771      9.65799614978445
  H   7.89572134017613      2.38941095476037      9.99146881797901
  C   9.40770188739602      3.92070969335848      9.95802137426150
  C   12.88135972780746      3.68694807492014      8.32286945971062
  H   13.54643588099181      3.92222525586861      9.16413328225100
  H   13.31602004437278      2.85880681822750      7.75705755357044
  H   12.86443565308178      4.57363600242453      7.67779456398114
  C   8.59305206395940      4.91185002499677     10.74799951042826
  H   8.40238268076165      5.81115614296205     10.15104511294425
  H   7.62993312962618      4.48092960532598     11.04267358312070
  H   9.12190862034899      5.24014797498235     11.65250307416753
  C   10.37638229634739      9.63911835511096      9.89989877664024
  C   10.95083108565624     10.74558203571191      9.23151771994773
  C   10.22190549018619     11.94249772014403      9.17949582102929
  H   10.66356140747049     12.80302582633413      8.68159576085598
  C   8.95127541823546     12.04480049965538      9.75200230235795
  H   8.39553732893503     12.97915753626378      9.68516986831803
  C   8.40643371201931     10.94930436314133     10.42693899013804
  H   7.42772109059573     11.02820410110203     10.89972352485862
  C   9.11633249018104      9.74453593919114     10.53112901940647
  C   12.33841567060245     10.67226949785392      8.64429293237327
  H   12.38982163618405      9.93509288310167      7.83468765802747
  H   12.63588429753838     11.64584974864476      8.24453743638863
  H   13.07485510738042     10.36100629718517      9.39638491861234
  C   8.58951903259765      8.61287518558127     11.37730161176946
  H   9.13366473649157      8.55858618261891     12.33248337427302
  H   7.52599167336992      8.75159922244469     11.60017600322008
  H   8.72868645408663      7.64891472697805     10.88442724734617
