# Supplementary material for: Analysis of the Geometric and Electronic Structure of Spin-Coupled Iron–Sulfur Dimers with Broken-Symmetry DFT: Implications for FeMoco
Source: J Chem Theory Comput. 2022 Feb 15;18(3):1437–57. doi: 10.1021/acs.jctc.1c00753 (PMC8908755; doi:10.1021/acs.jctc.1c00753)
Supplement: Supplementary file 2 — ct1c00753_si_002.zip [file ct1c00753_si_002.zip › XYZ-files-SI/6-FUQUYO/BP86-tight.xyz]

120
Coordinates from ORCA-job BP86-tight
  Fe  11.07758888596075      7.01525846351401      5.99087749099456
  Fe  11.01389187192131      7.07351268889917      8.49511270498106
  C   9.69051880849038      6.42104838148840      7.22839582927824
  H   9.88357535100941      5.32848629498828      7.27777790432184
  Si  7.85315321638290      6.68510508151075      7.02240578860048
  C   7.35826143384443      7.14875901252835      5.25978205838853
  H   6.25979937489792      7.20082251879479      5.19415445274400
  H   7.76988265182274      8.11668300474155      4.94909920168233
  H   7.71463955214305      6.39483458496763      4.54445337564614
  C   6.95325854277131      5.05754396155853      7.37861488766289
  H   7.21829905137772      4.28574156643666      6.64280942698103
  H   7.18666731780388      4.66468617936096      8.37625305638071
  H   5.86580749757019      5.22445537562967      7.32049436845515
  C   7.12407329468845      7.97607799747729      8.19218086340290
  H   7.02558856217379      7.56523382776134      9.20632001069824
  H   7.73320420993803      8.88537958105707      8.26310515935893
  H   6.11856766524541      8.26100628438445      7.84478756312816
  S   12.80545834684873      7.36115334470843      7.26285572698559
  N   11.15608911651779      5.68554475846265      4.52502381326181
  N   10.79340805188840      8.48390254245782      4.69969756105093
  C   10.50333930650483      4.69758873652023      2.37048206131530
  H   9.62399582819085      4.04988301248255      2.51432911173224
  H   10.47418369384223      5.07297820224944      1.34189736354939
  H   11.39416892601567      4.07254705060955      2.49540514614510
  C   10.50367452560032      5.83715521914054      3.36569890734450
  C   9.84670021174944      7.03743955072557      2.98549693758177
  C   10.10698779508543      8.30483453453770      3.55461916848504
  C   9.61288999067483      9.51488905944728      2.79307731518205
  H   10.11769267795779     10.42933057376302      3.11742476298210
  H   9.75814381407832      9.39206682534875      1.71270807563866
  H   8.53218237821685      9.64800091620538      2.96259096063518
  C   8.89657370266660      6.97555802693434      1.80642660479444
  H   8.43779238999706      5.98322825533224      1.72087645583790
  H   8.07663033134483      7.69436029417128      1.93065389687873
  H   9.38028893188954      7.19911656101905      0.83950896727364
  C   11.81455733156751      4.44348331828215      4.78063068734088
  C   13.21381061559596      4.35460141667139      4.59397832857421
  C   13.83927021765202      3.11600868750608      4.76966604670427
  H   14.91827446324573      3.04402111586473      4.61637638091510
  C   13.10185584616504      1.97965916008218      5.11123926162581
  H   13.60081550087851      1.01641005907544      5.23037065504828
  C   11.72634814784941      2.08455482749147      5.30056595659398
  H   11.14251218926500      1.20046756389439      5.56321833631652
  C   11.06179841576330      3.31022954751554      5.15406716125959
  C   14.00746146208309      5.55552137157365      4.16997719574033
  H   13.97446708849725      6.33021892455145      4.95202769113377
  H   15.05490417213659      5.28492331361613      3.98518178669046
  H   13.59443202792227      6.00971255773001      3.25749083326104
  C   9.57214641093852      3.36764981715750      5.35205603569508
  H   9.18527675842430      4.38504613069543      5.24025225015203
  H   9.05444964286348      2.72025199418865      4.62777268925057
  H   9.31021298634214      3.00690591463095      6.35794869944804
  C   11.28315722205543      9.79064220983814      5.00167733377295
  C   12.55291288788611     10.16502428249018      4.51328195410253
  C   13.00004296099280     11.47339729909194      4.73566662303254
  H   13.98130112988812     11.76764765988035      4.35634256448186
  C   12.19877440864594     12.40076495273794      5.40524547504412
  H   12.54906244462999     13.42384575772185      5.55256761355259
  C   10.95266827966455     12.00961501691462      5.89422180354740
  H   10.32333505686939     12.72481254368209      6.42480114725547
  C   10.48889128732948     10.69920503209195      5.72813425013645
  C   13.38605907704129      9.18034210735970      3.74527418984066
  H   12.87233225487366      8.84016673591434      2.83285419135744
  H   14.34927380156509      9.62110465144133      3.45825564312454
  H   13.57032726832932      8.28229380710673      4.35070908703932
  C   9.16288347110675     10.27288749851906      6.28107964778055
  H   9.27200659584710      9.33515014487486      6.84298980170035
  H   8.75633667001121     11.03494889775819      6.95611089606588
  H   8.42783681038634     10.08205418333895      5.48486209106331
  N   11.23660920187442      5.58177338055079      9.78109093747907
  N   11.10738255566493      8.40423869115494      9.95987790773901
  C   12.39583151862040      4.49596380593217     11.66559269879325
  H   13.40389738495819      4.13407269385675     11.40977558537888
  H   12.39805686974297      4.73101146805068     12.73680905719177
  H   11.69150444360119      3.67882792667457     11.48140903161903
  C   12.04043825828297      5.71741287235772     10.84608921455363
  C   12.53912297927664      6.96610902806573     11.30064577893321
  C   11.95020580400991      8.21889002825269     10.98601968246851
  C   12.25676321124864      9.37341950106098     11.91361310487287
  H   11.54446869880268     10.19339975446462     11.78240418856985
  H   12.23775526159291      9.04919189334535     12.96178561427362
  H   13.26564983302452      9.76702015716936     11.71515015116210
  C   13.62506379366889      6.94550581804928     12.35683606881938
  H   14.28787755984913      6.08191272673481     12.22355429365019
  H   14.25158545660756      7.84386208350386     12.29299043234685
  H   13.23065768329033      6.89816807124457     13.38730101240458
  C   10.71104287104098      4.29309961063135      9.46830918803697
  C   11.50046979665159      3.37489814339062      8.74619356379185
  C   10.96954317311154      2.10500185768905      8.48539442972448
  H   11.58177811895826      1.38440509115038      7.94284179954992
  C   9.68231795279891      1.75977333375740      8.89651772394297
  H   9.28367837635756      0.76836646394111      8.67464680900707
  C   8.90676459841307      2.68880820296942      9.59359542672694
  H   7.89791181262340      2.42833902063327      9.92079922199580
  C   9.40978066672709      3.95916964667478      9.89601581975850
  C   12.88462014073935      3.73625333946409      8.29015774741172
  H   13.56978088768135      3.87424057805296      9.14065273864604
  H   13.29081874700282      2.95357581955432      7.64003728062218
  H   12.88016283207531      4.68495797676564      7.73291117244221
  C   8.59453258635296      4.95318811857432     10.66765751264905
  H   8.41521451233209      5.84949416959481     10.05572406745087
  H   7.62465940885389      4.52966090498487     10.95758060553893
  H   9.11758684819157      5.29151863365203     11.57432205064204
  C   10.40418074899023      9.64171289533433      9.85029632869233
  C   11.00256141785809     10.74635762003408      9.20517879465709
  C   10.29101395428710     11.95145798131667      9.16061974365515
  H   10.75688782962347     12.81645902239299      8.68721923171394
  C   9.01213229686035     12.06013322917545      9.70848436961665
  H   8.46842315502835     13.00434189943131      9.64568069269115
  C   8.44152939208214     10.96340485263099     10.35569349979018
  H   7.45330368593130     11.04682560782147     10.81326796450844
  C   9.13665251733665      9.75243096818747     10.46008257277988
  C   12.39039931281558     10.65778686479783      8.64036468762159
  H   12.44863808533279      9.89541133443289      7.84910443434047
  H   12.69588626990141     11.62214448638661      8.21874902980006
  H   13.11909342941249     10.36174172498464      9.40974503583072
  C   8.59643507723689      8.62121235505004     11.28553152670765
  H   9.11990878918541      8.56564161978261     12.25432110996054
  H   7.52554389325701      8.75226455350336     11.48497149237253
  H   8.75643308940787      7.65724840228326     10.79122527904026
