# Supplementary material for: Analysis of the Geometric and Electronic Structure of Spin-Coupled Iron–Sulfur Dimers with Broken-Symmetry DFT: Implications for FeMoco
Source: J Chem Theory Comput. 2022 Feb 15;18(3):1437–57. doi: 10.1021/acs.jctc.1c00753 (PMC8908755; doi:10.1021/acs.jctc.1c00753)
Supplement: Supplementary file 2 — ct1c00753_si_002.zip [file ct1c00753_si_002.zip › XYZ-files-SI/6-FUQUYO/CAM-B3LYP-tight.xyz]

120
Coordinates from ORCA-job CAM-B3LYP-tight
  Fe  11.05164464782170      7.05620653274145      5.91164125557526
  Fe  11.01558349691424      6.99695244980253      8.56727083531398
  C   9.63095227824748      6.57148718470936      7.23500442462239
  H   9.78399369259001      5.47944668789818      7.24802733283538
  Si  7.80258316033749      6.80920316520315      7.02773464096353
  C   7.29777350470323      7.21290792018989      5.26533929151408
  H   6.20843105692246      7.27823038112794      5.20876985575546
  H   7.71251529078869      8.15501684090012      4.91287293958447
  H   7.62762962037910      6.43270759168539      4.57876300303165
  C   6.92355928867890      5.19642133571327      7.42883166083289
  H   7.24105161558291      4.39804180962569      6.75722702797230
  H   7.10891458576620      4.86717852990604      8.45007453131434
  H   5.84557956567194      5.32710655171220      7.30746582846768
  C   7.06472634650110      8.11805343695679      8.14724313974455
  H   7.12155151175134      7.80917864903114      9.19048291813469
  H   7.55931666107611      9.08345514637940      8.06226693236541
  H   6.01037374023586      8.25441883148379      7.89512150476987
  S   12.83651895092181      7.23570438482203      7.23211948856696
  N   11.16283872612545      5.70287857919511      4.44937127020420
  N   10.82222146661878      8.53598409715440      4.59933719891482
  C   10.43267156508893      4.72242205309054      2.34096914106875
  H   9.57093134779607      4.08663675494950      2.55439296210168
  H   10.33861040026214      5.07929999492974      1.32085388192461
  H   11.32168782893836      4.10377467643969      2.41325587366016
  C   10.49494376102017      5.87005684519499      3.31608796201249
  C   9.86279130358590      7.06923117081948      2.93072229955289
  C   10.16910012215391      8.33484052970033      3.45727985047486
  C   9.74592918966386      9.52650305654465      2.63775148521034
  H   10.32838781050927     10.40842758513900      2.87847651710002
  H   9.83904172078617      9.32400425693348      1.57445559361879
  H   8.69654517012916      9.75431250191106      2.83715806397012
  C   8.87899091780564      7.00613963378101      1.78243213711363
  H   8.36749500058822      6.04653973956635      1.76174793529710
  H   8.10630792358740      7.76328736354333      1.89633378474852
  H   9.33600086447770      7.15430242387166      0.79936796175533
  C   11.81725628641157      4.45558915738411      4.68983426492650
  C   13.19462897925625      4.35676082053110      4.45352556467640
  C   13.82312983544341      3.13713904718820      4.64694683744961
  H   14.88632908011895      3.05824073825022      4.45697976130091
  C   13.10684110602093      2.02453955325282      5.05561254970440
  H   13.60717289817189      1.07455471764333      5.19218544933864
  C   11.75229372995331      2.13600483252922      5.28673017803072
  H   11.18468515854970      1.27013578901766      5.60258741428508
  C   11.08749916408716      3.34604191626634      5.11921224931494
  C   13.97719851843636      5.53631780714139      3.96665376750321
  H   14.02286090433921      6.30668596851480      4.73591069132411
  H   14.99414280395305      5.24181226670348      3.71331800407333
  H   13.51737439907220      5.98760902407906      3.08727515630715
  C   9.60997561324309      3.39365566262241      5.37675702050264
  H   9.18085315894218      4.36398597597381      5.15170839043917
  H   9.09394686961349      2.64405958020875      4.77521820259605
  H   9.40381020895764      3.16684490521628      6.42352770794096
  C   11.32486811601740      9.84228543065710      4.88869231157962
  C   12.60265524801416     10.18654326376606      4.44008581489401
  C   13.07339738472942     11.47044904972677      4.67819200256914
  H   14.06203684084395     11.74041264403505      4.32804520179337
  C   12.29071914747852     12.40409410238916      5.33339164226331
  H   12.66400254516017     13.40603876193887      5.50147979286968
  C   11.03167136736432     12.04769849029436      5.77675383246539
  H   10.41485250082983     12.77047283301397      6.29393176991322
  C   10.53787013047844     10.76598505746074      5.57663452675344
  C   13.43894448796635      9.20078117874038      3.68538851863730
  H   12.94546876104671      8.87762905511865      2.76712913009934
  H   14.40093366401095      9.63641263041882      3.42148031514605
  H   13.61283527273928      8.30726911651258      4.28087616917270
  C   9.17184232946071     10.39943751063231      6.06287493408148
  H   9.20748919379348      9.49899094653401      6.67186959047025
  H   8.75222460928116     11.19933865789489      6.66789233957578
  H   8.49066953405494     10.20129993736774      5.23515068688760
  N   11.29166688729452      5.50807957985987      9.86371308230853
  N   11.05392547562423      8.34611147061720     10.04162328151713
  C   12.46031617432572      4.49534376588325     11.75812287944235
  H   13.48522190169150      4.19481392264399     11.53734605197348
  H   12.41688080564781      4.74184378422193     12.81614248236425
  H   11.81376415191813      3.64568301960183     11.56889156034803
  C   12.07000386197793      5.68604867609113     10.92094103139498
  C   12.52451603923388      6.94561758180014     11.36385589839374
  C   11.89824547138458      8.16780859247327     11.05316613005704
  C   12.18874555249585      9.32208514853374     11.97864827696903
  H   11.46101964287816     10.11819964495014     11.87395555299212
  H   12.20096549473624      8.99230047351403     13.01465586351937
  H   13.17390918127728      9.73689987847628     11.75925696435196
  C   13.61325046072352      6.96203646909319     12.41428041994803
  H   14.29544730158908      6.12578993979961     12.28228742938338
  H   14.21346404373820      7.86586788786162     12.33964900860125
  H   13.23162758178067      6.91104559099979     13.43889347471385
  C   10.77849953467559      4.21081648579587      9.56304809662648
  C   11.56717786589605      3.28455869369738      8.87793678548449
  C   11.03277699424613      2.03097954340668      8.60784791016295
  H   11.64120087035038      1.30796753041342      8.08177775642342
  C   9.74675393151984      1.70279839597275      8.99078522675314
  H   9.34499470308283      0.72351894240605      8.76478271844646
  C   8.97563508786743      2.63286435123114      9.66537949219014
  H   7.96826504641816      2.38302221060710      9.97407656455292
  C   9.47935137633822      3.88996719377929      9.96446403751983
  C   12.97551010569354      3.59984178066007      8.47373110025495
  H   13.64851332112575      3.57074410170623      9.33272506797741
  H   13.32948335466856      2.87432095339841      7.74548517270357
  H   13.05253097634210      4.59455266094198      8.03911602234692
  C   8.65239434168186      4.87928618729573     10.72301895855116
  H   8.45884038882465      5.76199057555420     10.11558584937488
  H   7.69578263876758      4.44505455027395     11.00775074692739
  H   9.16211530944478      5.21885733887371     11.62529909338832
  C   10.32931887773337      9.57314675867344      9.94476582274256
  C   10.88120745876841     10.66183267298380      9.26317637751464
  C   10.15004153717932     11.83981470994537      9.19326978340932
  H   10.57639088261328     12.68861819806928      8.67570015139405
  C   8.90065249064003     11.94294100697257      9.77617333557162
  H   8.34090202696846     12.86642811076944      9.70238075777385
  C   8.37989447809082     10.86717419975121     10.47096632615954
  H   7.41321699516116     10.94721723855717     10.95261312518820
  C   9.08990651648118      9.67958958074929     10.57931297938903
  C   12.25859841320182     10.59847650014446      8.67703029297813
  H   12.31749416874086      9.87468859603599      7.86628553007782
  H   12.54793324532855     11.57188919192192      8.28912623399505
  H   12.99197905486634     10.29202576834887      9.42348045572997
  C   8.56849329747562      8.56314031537162     11.42943516003236
  H   9.14912125021772      8.47620824815740     12.35114214504959
  H   7.52913376283376      8.73774389684813     11.70145255059705
  H   8.64257368656811      7.60676196258630     10.92247466545380
