# Supplementary material for: Analysis of the Geometric and Electronic Structure of Spin-Coupled Iron–Sulfur Dimers with Broken-Symmetry DFT: Implications for FeMoco
Source: J Chem Theory Comput. 2022 Feb 15;18(3):1437–57. doi: 10.1021/acs.jctc.1c00753 (PMC8908755; doi:10.1021/acs.jctc.1c00753)
Supplement: Supplementary file 2 — ct1c00753_si_002.zip [file ct1c00753_si_002.zip › XYZ-files-SI/6-FUQUYO/M062X-tight.xyz]

120
Coordinates from ORCA-job M062X-tight
  Fe  10.99844947379840      7.04812753967568      5.85760276710044
  Fe  11.06208610299258      7.04661779719099      8.63485553165845
  C   9.63269941403822      6.58907775353507      7.28787547611486
  H   9.77971868181222      5.49275912953190      7.35406201774847
  Si  7.80969668834056      6.81424128629727      7.01545954387102
  C   7.35931613519383      7.20967544796231      5.22735841605954
  H   6.27159792375680      7.27878742847889      5.13533533105106
  H   7.79343373189236      8.14268869132393      4.86528303555335
  H   7.70706967206107      6.40994750593009      4.56683992675784
  C   6.91989091102521      5.18845189701784      7.36397597910857
  H   7.24768174772853      4.41467458082388      6.66556940660325
  H   7.09752636234257      4.82465462313789      8.37761737238605
  H   5.84248505768146      5.32351873484854      7.23386078361390
  C   7.01512570320032      8.11907716861636      8.11495246438005
  H   6.97196178756162      7.76683711743906      9.14814735945576
  H   7.55269945423767      9.06891918458246      8.10923850656155
  H   5.99054987591105      8.30284227036894      7.77964666840591
  S   12.86098013709949      7.30308124193370      7.19112481346475
  N   11.14356182456985      5.70640731352204      4.37352617835029
  N   10.72174496803727      8.51438166794804      4.50824870312364
  C   10.43956664588219      4.65259240909833      2.29476330658327
  H   9.63733957336537      3.96866834158292      2.58909469911285
  H   10.26622665806121      4.96148168909029      1.26880347718339
  H   11.37575438530756      4.09969195406341      2.34256941467377
  C   10.47678662496532      5.83534878482515      3.23224031681548
  C   9.81900100498919      7.02121785527511      2.82426969708107
  C   10.08489470194239      8.29921673205886      3.35633844955732
  C   9.60563777456532      9.48909091904793      2.56015598632300
  H   10.14341837064300     10.39541741364516      2.82302774474270
  H   9.70004621144570      9.31520246934906      1.49016188837793
  H   8.54543685515601      9.65299409959239      2.77781957755530
  C   8.84191591042153      6.92774532549960      1.66843194105935
  H   8.35309348277318      5.95482046738819      1.65239238446575
  H   8.05184665574369      7.66999459143425      1.77400085313363
  H   9.30658230569006      7.08111919350572      0.68900107393039
  C   11.83034503639378      4.48650364474488      4.66361712698951
  C   13.21289987254471      4.41859536919824      4.42213613883053
  C   13.88416001244537      3.23352287501732      4.69635164349402
  H   14.95023590639907      3.17701816188115      4.50845935741541
  C   13.20104843137526      2.12398562445933      5.18124721446468
  H   13.73216339057301      1.20020675126904      5.37554077425442
  C   11.83877885408595      2.20504613380756      5.40737397364486
  H   11.29595063816150      1.34066759494398      5.77138057193214
  C   11.13252444679617      3.38537425841675      5.17054701041502
  C   13.94307066011313      5.59546896031638      3.84427395148608
  H   13.92031578038021      6.43895002140879      4.53830081758722
  H   14.98240656342055      5.33967190845369      3.64272706465264
  H   13.47810645098687      5.92886415537231      2.91327173265623
  C   9.65511315650074      3.41569894917389      5.45307284577898
  H   9.18593901832254      4.34159070115792      5.12431357132432
  H   9.15654052425613      2.57893452664632      4.95976321075506
  H   9.48020648443240      3.31084346012587      6.52883140987307
  C   11.26658955513888      9.80303383053451      4.79323821104924
  C   12.45490734186765     10.18704908328813      4.15481820034339
  C   13.00139664856088     11.43280593520290      4.44837670435691
  H   13.92283363450152     11.73087058516938      3.96129496994428
  C   12.37418897578076     12.29299232809835      5.33977205712083
  H   12.80216178048062     13.26517572688066      5.55131728278035
  C   11.19501335727084     11.90172558458555      5.95609887285403
  H   10.69290396631454     12.57227641635886      6.64204850985072
  C   10.63347265809830     10.65164136046656      5.70708847778771
  C   13.10064938715362      9.28219199538911      3.14596995576849
  H   12.49987472845400      9.22099637745697      2.23332169008463
  H   14.08975718960393      9.64979138616917      2.87621190874521
  H   13.18984677090681      8.26657040193702      3.53329092817242
  C   9.36228312712857     10.23317047388475      6.38601133447450
  H   9.52799350432321      9.36039237448625      7.02435108173952
  H   8.97981446277964     11.03318529185919      7.01899672698692
  H   8.59557764240133      9.95806151617748      5.65937844081748
  N   11.31310804029677      5.52561689388493      9.92015981848592
  N   11.08719770362348      8.37100881486252     10.15450285906650
  C   12.34087509262231      4.43297684458993     11.84612078461509
  H   13.25522248616078      3.96392306027153     11.47100419953161
  H   12.48989813390160      4.67395592067563     12.89412086837188
  H   11.53955270711339      3.70187524041309     11.76413826149042
  C   12.01691302441941      5.66755516709446     11.03746631141532
  C   12.44893309570674      6.91470519539064     11.54866196300364
  C   11.85359634767693      8.15532772419978     11.22411892211438
  C   12.08590024211885      9.29087101783942     12.19512258477516
  H   11.28717981040137     10.02578849987797     12.14999086590214
  H   12.16553104410363      8.92000822755707     13.21392605987552
  H   13.02364372925089      9.79950949407872     11.95402393935160
  C   13.49544416294598      6.90026845908992     12.64749440170857
  H   14.18178391304754      6.06574805868899     12.51341126587278
  H   14.09686046898260      7.80752187984258     12.61694739798764
  H   13.07283574262258      6.82085419158844     13.65445236979784
  C   10.81184095183064      4.23549343660657      9.56043081268585
  C   11.62701037641827      3.31840214554316      8.88835908866528
  C   11.10608913411680      2.05486697928564      8.60817077434721
  H   11.74440160960471      1.32665060507476      8.12300006138451
  C   9.80112376800628      1.72427635865216      8.93549331600350
  H   9.41415028408571      0.74002517201193      8.70187259826280
  C   8.99212192457848      2.66180665851156      9.56564717834120
  H   7.96827754311028      2.41502471987283      9.82264408047640
  C   9.48792710925184      3.91823540600073      9.89630244048886
  C   13.02365280831107      3.66140407474988      8.45060372727610
  H   13.52452199079758      4.33596361639472      9.14434340817765
  H   13.61967047368613      2.75559388352801      8.34159773357350
  H   12.99636176510819      4.16066944667185      7.47636054506326
  C   8.63197803283094      4.92258048184377     10.60846539564474
  H   8.46565740273924      5.79116003563758      9.96610773204140
  H   7.66350873175680      4.49430558472766     10.86458240276428
  H   9.11261128264421      5.28347687875022     11.52088533396217
  C   10.40977964514262      9.62489213375970     10.02077751766202
  C   11.05340255425516     10.71418102797490      9.41714965856653
  C   10.37364238636640     11.92788769657203      9.34743841021746
  H   10.87738930851721     12.78423885507401      8.91543501106749
  C   9.07804791889570     12.05639910219141      9.82640213690735
  H   8.56230836565427     13.00574068635685      9.75088784464079
  C   8.45458416167264     10.96847212334711     10.41959582694045
  H   7.44996001852721     11.06412316712714     10.81567257647459
  C   9.11742672615225      9.75036334855800     10.54570784371737
  C   12.45580057401668     10.60357965887547      8.89082536001922
  H   12.48116674585958     10.00277818836971      7.97894886805159
  H   12.85035603690859     11.59248198278941      8.65973338736344
  H   13.11950271744153     10.11743781750779      9.60825645038636
  C   8.49908358896772      8.61732130535923     11.30999230563641
  H   9.00901149928734      8.48093262310200     12.26894401406865
  H   7.44527732631061      8.81109802909277     11.50586725717387
  H   8.59231071996588      7.67827069017348     10.76852016818592
