# Supplementary material for: Analysis of the Geometric and Electronic Structure of Spin-Coupled Iron–Sulfur Dimers with Broken-Symmetry DFT: Implications for FeMoco
Source: J Chem Theory Comput. 2022 Feb 15;18(3):1437–57. doi: 10.1021/acs.jctc.1c00753 (PMC8908755; doi:10.1021/acs.jctc.1c00753)
Supplement: Supplementary file 2 — ct1c00753_si_002.zip [file ct1c00753_si_002.zip › XYZ-files-SI/6-FUQUYO/M06-tigh.xyz]

120
Coordinates from ORCA-job M06-tight-re
  Fe  10.99789682077497      7.04825042971697      5.93452902817323
  Fe  11.00681973597833      7.01658610490081      8.58624287898556
  C   9.58515071996822      6.57415017389937      7.28411544153124
  H   9.74387655624459      5.47591871807549      7.32860976752888
  Si  7.76219820473416      6.79106113667751      7.00356057376447
  C   7.33033159010236      7.09148833116297      5.19867564524415
  H   6.24193593976779      7.12381242391263      5.08852412404822
  H   7.73949937891781      8.03007500617714      4.81624481654682
  H   7.71516093671700      6.28479399640124      4.56639894221717
  C   6.87453951786888      5.19821161654884      7.46628050414257
  H   7.21232285559471      4.36119073037684      6.84958340983692
  H   7.03332308388007      4.93137836681502      8.51405773584815
  H   5.79874686242393      5.32111330482863      7.30776831083619
  C   6.95102815648776      8.15247151457684      8.01018383183760
  H   6.87484756362391      7.85781461709616      9.05980404482550
  H   7.48054256381497      9.10583352105274      7.96765511242978
  H   5.93565014836979      8.30983387483667      7.63358681147109
  S   12.80734214593828      7.28327289202946      7.22715810084748
  N   11.12810646425492      5.69944015913983      4.46089665421225
  N   10.78872162680216      8.51977677068352      4.60384287967457
  C   10.44191112625539      4.72261696113780      2.33729174167069
  H   9.56697863649330      4.09037873251088      2.52321205832561
  H   10.37820044969729      5.07743548354562      1.31104612179589
  H   11.32392483334665      4.09096298448121      2.43114627117444
  C   10.48196584196443      5.86381406846508      3.31264003751267
  C   9.84062700754260      7.05980107088617      2.92226904201319
  C   10.12502372540547      8.32470308299826      3.46364669798942
  C   9.65786531916195      9.51657865163784      2.67911297821026
  H   10.17151070087078     10.42910617151725      2.97233256400072
  H   9.79309336977516      9.36883652621483      1.60771925954310
  H   8.58738454030479      9.67042554554457      2.85145880137413
  C   8.86348167804882      6.98803526283138      1.77631334430381
  H   8.37168641034972      6.01558338852437      1.73893145529144
  H   8.06780146703893      7.72438374015170      1.89727893043374
  H   9.31590827339263      7.16184826537083      0.79262207686278
  C   11.79872743543923      4.46710643826430      4.70771757279826
  C   13.17354591532830      4.38132831729246      4.44322928020467
  C   13.82124393111206      3.17052390324194      4.63667571590429
  H   14.88395530042247      3.10481832081742      4.42476116298714
  C   13.12559873895711      2.05261615832661      5.06840122403104
  H   13.63930247192074      1.10673268723355      5.20049059770948
  C   11.77285169101227      2.15046143609862      5.32174017961382
  H   11.21517060520562      1.27780509852560      5.64833456520902
  C   11.08887650440929      3.35229230444390      5.16153668206541
  C   13.92026584444403      5.56330992028683      3.92486951754804
  H   13.91724621964696      6.37552971311984      4.65894514114687
  H   14.95601745739083      5.30268274982950      3.70521029334548
  H   13.46460375439445      5.96047831394671      3.01217124325343
  C   9.62381913293600      3.38559713429804      5.45941777882002
  H   9.15205921561772      4.32241793268458      5.16551630396736
  H   9.10828556480868      2.56767966760782      4.94990378511111
  H   9.45257072160598      3.24804073447533      6.53359840100252
  C   11.32042842149056      9.80749307201410      4.88945635814761
  C   12.54061180969799     10.17971254808779      4.31397066872350
  C   13.04596506275654     11.44619027660258      4.57898145827594
  H   13.99300557085653     11.73565661630416      4.13377708918894
  C   12.34836509109721     12.33954784035604      5.37351574543126
  H   12.74539218320412     13.33175649706274      5.55748892045112
  C   11.14049159389957     11.95981404523850      5.92926577167583
  H   10.58238701383322     12.65552062027159      6.54709651945312
  C   10.61954314444232     10.69004464031043      5.71409963809722
  C   13.26734616839690      9.24822895248893      3.40231120330206
  H   12.67819181818938      9.01115351449303      2.51008411460032
  H   14.21159360901083      9.68403924660543      3.07449032618271
  H   13.47790391178391      8.29634211056309      3.89431733312212
  C   9.32527025099716     10.28189391237893      6.33135692420975
  H   9.46818928627983      9.44469082760024      7.02503566331819
  H   8.88388320347547     11.10260453246950      6.89826441364167
  H   8.60087661157629      9.94762137201350      5.58313215352561
  N   11.31972577738564      5.51945067224160      9.87429114130309
  N   11.07668811478681      8.36309140018952     10.06815025033463
  C   12.44309808907069      4.49390685254128     11.78601417764578
  H   13.46146174508383      4.16767567421074     11.55401989912967
  H   12.41713423581909      4.72972045766063     12.84909892719265
  H   11.77744097276712      3.65341413492664     11.60110382104564
  C   12.06881884145340      5.68982941637469     10.95772786783387
  C   12.49891606892174      6.94657241835012     11.43379790414162
  C   11.87053267688315      8.16983052863685     11.11892620309904
  C   12.08815791595030      9.29739107982400     12.08893608065985
  H   11.30745739345606     10.05135176721952     12.01760347124766
  H   12.12129779929210      8.93066758846660     13.11398893053820
  H   13.04407582510679      9.79299869925928     11.89390132152289
  C   13.55298630966597      6.95907168731417     12.51208365978485
  H   14.25807740079687      6.13829618132132     12.38145368406728
  H   14.14110493040370      7.87623614850749     12.47636614230738
  H   13.14817897238092      6.87663529218519     13.52843063882375
  C   10.81575336554284      4.22799726391140      9.55450531282508
  C   11.61033059513339      3.31678773937402      8.85209754547994
  C   11.08320753766394      2.06213052051616      8.56864922674836
  H   11.70296206163375      1.34620311372802      8.03895490204618
  C   9.79654607329865      1.72156759794110      8.94405799127624
  H   9.40177174336810      0.73986781660816      8.70668960789469
  C   9.01863842446842      2.63853419625039      9.62979269836893
  H   8.00923365015140      2.38070311195408      9.93601707465459
  C   9.51739581821127      3.89365269096269      9.95270812187978
  C   12.99974502851449      3.66226739951015      8.42659022472857
  H   13.63932372554326      3.91963636401468      9.27537061128142
  H   13.45701801483286      2.82566343378558      7.89740826421420
  H   13.00496655361012      4.53077807734914      7.75957623283707
  C   8.68841870507142      4.86969749370746     10.71589791506801
  H   8.44242610423781      5.73310417777345     10.08949300736000
  H   7.75339746782880      4.41519805420134     11.04603287513883
  H   9.21463948864409      5.26019373931445     11.59257782022771
  C   10.39520626192353      9.60640736795579      9.93515723901682
  C   11.03702740658944     10.70555866730157      9.35213708195634
  C   10.35042609910005     11.91209933360903      9.28800921209910
  H   10.85357663541423     12.77460623546188      8.86269949003617
  C   9.05410926833703     12.02901014497913      9.75574750062926
  H   8.53380262075948     12.97779415512320      9.68589936693278
  C   8.43397242155601     10.93431902183784     10.33085924149577
  H   7.42493869281073     11.01908194713539     10.72293118729668
  C   9.09969953420585      9.72098752031579     10.44870036163636
  C   12.43499190693002     10.61535310735881      8.83345706443446
  H   12.47502010710224     10.03278748160150      7.90700223761688
  H   12.82837329400005     11.61021745604165      8.62107121842082
  H   13.10893858952792     10.12084430383932      9.53751360966792
  C   8.47606917755352      8.57887716369513     11.17650696542841
  H   9.02963403175651      8.33921052538981     12.09096271301223
  H   7.44598050836255      8.80713020328143     11.45306117093054
  H   8.47764150953715      7.67276149485882     10.56920004611145
