# Supplementary material for: Analysis of the Geometric and Electronic Structure of Spin-Coupled Iron–Sulfur Dimers with Broken-Symmetry DFT: Implications for FeMoco
Source: J Chem Theory Comput. 2022 Feb 15;18(3):1437–57. doi: 10.1021/acs.jctc.1c00753 (PMC8908755; doi:10.1021/acs.jctc.1c00753)
Supplement: Supplementary file 2 — ct1c00753_si_002.zip [file ct1c00753_si_002.zip › XYZ-files-SI/6-FUQUYO/PBE0-tight.xyz]

120
Coordinates from ORCA-job PBE0-tight
  Fe  11.04173217555568      7.04632200426960      5.92081429003322
  Fe  11.00698348993700      7.00957358030199      8.57052796775364
  C   9.62078640963248      6.56661502541512      7.24247637183930
  H   9.77507005018937      5.46996020729004      7.27198372318798
  Si  7.79078054050805      6.80677666142806      7.02554859000358
  C   7.29930109841755      7.22399023655010      5.25920258831158
  H   6.20887573225380      7.29678048345440      5.19496326521955
  H   7.72686353079295      8.16586915398514      4.91416685582583
  H   7.63213056909041      6.44116261295648      4.57331457083265
  C   6.90667560924678      5.18883322110528      7.40831779108341
  H   7.22570343930555      4.39739518974997      6.72600535137823
  H   7.09146751260063      4.84837859806293      8.42835585845723
  H   5.82761506126653      5.32553626290729      7.28549414391095
  C   7.05158161137738      8.11079873185941      8.15573687547905
  H   7.09779601986548      7.78569756515768      9.19709110455765
  H   7.55940764399138      9.07340826996697      8.08711468904115
  H   5.99917128240046      8.26004094913521      7.89463057967235
  S   12.83161704933447      7.24047689955411      7.24088642873189
  N   11.16515857714588      5.69717251004995      4.45913321869886
  N   10.81585823658278      8.52358797901370      4.60578405478291
  C   10.42927349501627      4.70718094035789      2.35620803739347
  H   9.54516435433648      4.09149933073332      2.54863444504785
  H   10.36863620000789      5.06260837009689      1.32999465558127
  H   11.30284456901616      4.06626035398339      2.45779064500105
  C   10.49237761735763      5.85600697274568      3.32385269951740
  C   9.86211361318998      7.05537665384440      2.93287164303700
  C   10.16253436178254      8.32394219645932      3.46201226169680
  C   9.73851500520033      9.51302637639996      2.64649524160697
  H   10.31001992112678     10.40070952298277      2.90532156501195
  H   9.84660125729324      9.31863542648064      1.58045025633229
  H   8.68166766978357      9.72902523523445      2.83359261129368
  C   8.89878837413703      6.99299904888471      1.77360965004990
  H   8.38873092840504      6.03028904256435      1.74234366646393
  H   8.12269196737974      7.75173920836236      1.87660365446127
  H   9.37288238871666      7.14406844799187      0.79632878819522
  C   11.81060803704883      4.45385460737979      4.70631542184350
  C   13.19398783527132      4.35138421851517      4.48865326423771
  C   13.81588473375073      3.12513234021845      4.68214059887614
  H   14.88335378943221      3.04447573059423      4.50506756236024
  C   13.08902304269417      2.01100318713881      5.07597302869112
  H   13.58468032556461      1.05633012722099      5.21261779687807
  C   11.72933976251986      2.12689957339246      5.29345972336520
  H   11.15326644179394      1.26038456297566      5.59945349535396
  C   11.06977550853275      3.34214461196122      5.12389965749231
  C   13.98202533717537      5.53131909505450      4.02293416832374
  H   13.99855095985123      6.30455619172508      4.79562843423085
  H   15.00964086374160      5.24361858501338      3.79850377331069
  H   13.54171315630451      5.98085248891635      3.12981902976521
  C   9.59317349887131      3.40157366824741      5.36120243661625
  H   9.19288176637244      4.40188428803920      5.21321266185951
  H   9.06657751740036      2.71939399925290      4.68825051668875
  H   9.36457265128738      3.08859265245403      6.38357069649110
  C   11.30990983603234      9.82620674903181      4.89564463641364
  C   12.58724957520733     10.17855064249668      4.44105907835979
  C   13.05216342303796     11.46742376933398      4.67817226762499
  H   14.03991910080959     11.74254254915442      4.32288885210006
  C   12.26545023582252     12.39776521962847      5.33896442382073
  H   12.63409308770180     13.40373691662182      5.50602953709425
  C   11.00853800789003     12.03290208230592      5.78987634813862
  H   10.38777025383475     12.75234781951045      6.31166502774063
  C   10.51966381357030     10.74606644246373      5.59165955348030
  C   13.41937387945963      9.19495673863748      3.68565505307783
  H   12.92901900691096      8.88349316431950      2.75876713747812
  H   14.39026167377815      9.62254089108571      3.43381216599402
  H   13.57536441243128      8.29068294641010      4.27570636875868
  C   9.16059250928960     10.36981044152379      6.07966582010394
  H   9.19269999576615      9.42712889611098      6.62774581781838
  H   8.76291213932461     11.13704867649509      6.74302791168927
  H   8.46030387026923     10.23361620819990      5.25126312740707
  N   11.28814374868555      5.52293166499020      9.86323238603672
  N   11.06018628644599      8.35586560350239     10.04587165935718
  C   12.48766167410751      4.49713937124367     11.72827804255510
  H   13.50726132849455      4.19100973388175     11.47877698862822
  H   12.47209846382880      4.73336047354475     12.79176528341733
  H   11.82949127856952      3.65172666155190     11.54195946440632
  C   12.08354739029587      5.69286504332997     10.91233228269079
  C   12.53680354120362      6.95173584924391     11.36083123075000
  C   11.91059021389833      8.17749520364725     11.05424314220208
  C   12.20219830292988      9.32735557943440     11.97813333944321
  H   11.47439818881981     10.12682492010668     11.86622699539134
  H   12.21020665456240      8.99732078973058     13.01684267891408
  H   13.19196359614176      9.74019404592074     11.76336119214939
  C   13.62184148938020      6.96512025566538     12.40840967824231
  H   14.30527567329714      6.12712108073333     12.27415489404747
  H   14.22161580258427      7.87251956319894     12.33817747129080
  H   13.23826765664793      6.91017956044682     13.43469376382702
  C   10.78624737067929      4.23101360142291      9.55217915498840
  C   11.58482241798261      3.30620463516605      8.86996786673448
  C   11.05110229390325      2.05185031623932      8.58601203406464
  H   11.66829943636114      1.33081762656261      8.06260992996640
  C   9.75811045357905      1.72138663960925      8.95096444623175
  H   9.35835642655470      0.74161497614810      8.71420086141503
  C   8.97624615065500      2.65079025491082      9.62048660620293
  H   7.96215193356571      2.40094789499474      9.91446885074765
  C   9.47698769459747      3.90809913720609      9.93299956075897
  C   12.99363052810503      3.62235478280687      8.48048722197824
  H   13.68585934072125      3.40882819956024      9.30093979366088
  H   13.29305919199225      3.01596072069639      7.62532340941873
  H   13.10886892802986      4.67543964637155      8.21984204669308
  C   8.64409224408616      4.89900206042014     10.67600757748738
  H   8.46967382325818      5.78466726144627     10.06025559752758
  H   7.67738383854867      4.47179415766242     10.94424323314370
  H   9.14210093230952      5.23902563232480     11.58739066873582
  C   10.34269555149908      9.58014767128432      9.95042281031516
  C   10.90080371291894     10.67121178353731      9.27085096728367
  C   10.16864724450540     11.85151147543293      9.19716939255640
  H   10.60010034142956     12.70095288812611      8.68004641811829
  C   8.91381158249548     11.95537417247582      9.77453709106531
  H   8.35352066365856     12.88054273395288      9.69692113874045
  C   8.38747245975012     10.87788859015773     10.46793828470760
  H   7.41643124133446     10.95756656290660     10.94567634054058
  C   9.09684367092913      9.68721800492039     10.58009844856276
  C   12.28112593219976     10.60365925498774      8.70186974017329
  H   12.39294612744781      9.76308725806455      8.01368024766159
  H   12.51958700143725     11.52369674923071      8.17006583500942
  H   13.02306464545070     10.46006322111724      9.49288206154414
  C   8.57562542868669      8.57015087324926     11.42362226804501
  H   9.15093476847321      8.48616154219339     12.35174045647985
  H   7.53088606005624      8.73662029064359     11.68757111956827
  H   8.66452986191131      7.61151063323250     10.91640649354661
