# Supplementary material for: Analysis of the Geometric and Electronic Structure of Spin-Coupled Iron–Sulfur Dimers with Broken-Symmetry DFT: Implications for FeMoco
Source: J Chem Theory Comput. 2022 Feb 15;18(3):1437–57. doi: 10.1021/acs.jctc.1c00753 (PMC8908755; doi:10.1021/acs.jctc.1c00753)
Supplement: Supplementary file 2 — ct1c00753_si_002.zip [file ct1c00753_si_002.zip › XYZ-files-SI/6-FUQUYO/PBE-tight.xyz]

120
Coordinates from ORCA-job FUQYUO
  Fe  11.06419741903691      7.03893492105887      5.97739659996685
  Fe  11.00426390053715      7.04191974387864      8.51044302953370
  C   9.64628703592902      6.48952388964615      7.22193916195098
  H   9.82273377192123      5.39101539976413      7.27081259016329
  Si  7.80097270939404      6.74836463727451      7.01943632059975
  C   7.28816775045938      7.20070468569031      5.25692080407862
  H   6.18920910469939      7.26672543276858      5.21112612821043
  H   7.70674006400958      8.16031717773646      4.92840512083241
  H   7.62008500049399      6.43228456331113      4.54452868185911
  C   6.91589684706096      5.11392442812739      7.38685524452522
  H   7.21658744607979      4.33173259875613      6.67527176514391
  H   7.12256883032625      4.74660264547522      8.40056393525036
  H   5.82854619011012      5.26289035791370      7.29015406719319
  C   7.06213652370355      8.04266677727759      8.17999978092005
  H   7.07487438216617      7.68661455499280      9.21923652401930
  H   7.59410173643053      9.00203424608868      8.15033927901207
  H   6.01316611104230      8.22191799838979      7.89511339614857
  S   12.80675388148188      7.31690237122493      7.26577263711669
  N   11.17988292845322      5.68753464766839      4.50108290656547
  N   10.81297551631780      8.51252000270167      4.65630961520154
  C   10.50437304305888      4.70424186466511      2.35029282285787
  H   9.62485084958064      4.05714928515939      2.49766545567392
  H   10.46657569094949      5.08405068162392      1.32329651512617
  H   11.39528579261078      4.07680865658552      2.46472284586561
  C   10.51421663774998      5.83986296075380      3.34911916727851
  C   9.85113542007909      7.03889289625611      2.97014604543297
  C   10.12437679804189      8.31546799939824      3.51600987436670
  C   9.64397437635786      9.51083746991367      2.72460404918081
  H   10.15859945058023     10.42834571481937      3.02541609916348
  H   9.78788408462838      9.35828638085763      1.64753558054992
  H   8.56443480162711      9.66031970048154      2.88874076109929
  C   8.88920518537086      6.96629964124673      1.80270289117705
  H   8.42269570104457      5.97571483420520      1.73642715390449
  H   8.07530004343660      7.69276862321598      1.92391803894250
  H   9.36383024635654      7.17163642238640      0.82694515318194
  C   11.84070203260686      4.44279256191752      4.74326470623066
  C   13.23961518259389      4.35316996005486      4.54942439085651
  C   13.86762426033544      3.11586549361464      4.72454073025877
  H   14.94618365143456      3.04604481160870      4.56431484911109
  C   13.13572954969311      1.97964566000947      5.07538692448063
  H   13.63784753223795      1.01795697742475      5.19725483686490
  C   11.76136135256839      2.08291954241933      5.26954319815224
  H   11.18049701437187      1.19905641028537      5.54207576035750
  C   11.09253038679594      3.30575285811469      5.11850713472786
  C   14.03396999780658      5.55058956368336      4.11925123720763
  H   14.00508082955147      6.32956475187246      4.89718614252081
  H   15.08081669805549      5.27656859924807      3.93453980171691
  H   13.62204833907549      6.00168031303082      3.20420866081070
  C   9.60263931956415      3.35172145380423      5.31776779116315
  H   9.20688995868273      4.36836993779105      5.22656208969893
  H   9.08997378784824      2.71677916282192      4.57840540518210
  H   9.34067561592527      2.96637367372704      6.31477831779719
  C   11.30723618017690      9.82479802310887      4.93404559095807
  C   12.58350713063215     10.18571049268736      4.44919992949705
  C   13.04261190120343     11.49089391787639      4.66444895113039
  H   14.02861002569793     11.77130332617237      4.28588951969413
  C   12.25249271371662     12.43037177966307      5.32835788218025
  H   12.61646068317198     13.44903609910021      5.47578856315523
  C   10.99765114449284     12.05760316686083      5.80755693274450
  H   10.37382731254922     12.78347711208086      6.33232665865205
  C   10.51430481156103     10.75451919084676      5.63756412981939
  C   13.41546617230668      9.19544208787602      3.68852255940656
  H   12.90606702663743      8.85704994400803      2.77258238486109
  H   14.38191095078742      9.63260215280024      3.40599354115318
  H   13.59461863748697      8.29636536261278      4.29399075291968
  C   9.16143454476378     10.36869269025493      6.15456057416675
  H   9.21367726311408      9.41934893644498      6.70479861611213
  H   8.76678949271779     11.13904805696076      6.82797733155971
  H   8.44064485256748     10.22133166086328      5.33540434308320
  N   11.24000603289000      5.54440514628751      9.81654570179159
  N   11.08591613119213      8.38698867034857      9.99555377712568
  C   12.42010239339490      4.48692612598417     11.70522522199236
  H   13.43907095213017      4.14431744737961     11.46691802072734
  H   12.40494181306338      4.73167313797247     12.77474933481381
  H   11.73505471535449      3.65328726717826     11.52032919593888
  C   12.05118395748423      5.69467172741673     10.87320466232886
  C   12.54627142294422      6.95086149961673     11.31536628831850
  C   11.94400563379355      8.20053065379859     11.00942820253914
  C   12.25859139904265      9.35053746431629     11.93924377923300
  H   11.54763014889608     10.17345641343124     11.81700316816346
  H   12.24682125449018      9.02213937832742     12.98666336916469
  H   13.26757961111791      9.74224297786508     11.73636780386752
  C   13.64347549107340      6.93928275810964     12.35835200455010
  H   14.30926615169946      6.07828971775324     12.22145090878459
  H   14.26508065125597      7.84061583741999     12.28591589422975
  H   13.26132511381313      6.89320917915663     13.39379827733814
  C   10.71914027242494      4.24909492449141      9.51845640686886
  C   11.51211582327784      3.31827040248746      8.81423760288948
  C   10.97622503749387      2.05053902532763      8.55146418799034
  H   11.58892822941208      1.32597142832309      8.01261801672126
  C   9.68622491917672      1.71105240848065      8.95588771537457
  H   9.28434480978623      0.72040951738876      8.73452856433893
  C   8.91231410755103      2.64491621057315      9.64677674999311
  H   7.90191539515561      2.38824503617961      9.97378479974271
  C   9.41493462637336      3.91670951152420      9.94313022468556
  C   12.91192217517375      3.65337085708263      8.38593290427893
  H   13.60901683632466      3.62933426458280      9.23880912812468
  H   13.26506904829171      2.93490463728178      7.63664607759938
  H   12.96778129497994      4.66490173557205      7.95736764800940
  C   8.59440441491529      4.90687225685921     10.71375002127085
  H   8.41018564098500      5.80513947898176     10.10587337396204
  H   7.62610046255700      4.47673049491908     11.00053401858775
  H   9.11337636158085      5.24374446062548     11.62386219489269
  C   10.37357003864548      9.62264653530920      9.90960094156345
  C   10.94872457349431     10.73160940891146      9.24916670957727
  C   10.22114749865564     11.92699452439160      9.19957676971929
  H   10.66590571042762     12.78938623598891      8.69971582602920
  C   8.95489991706371     12.03006387602058      9.77554831372270
  H   8.39858576777697     12.96734799235511      9.71278325021159
  C   8.41346091792630     10.93607842033919     10.45029501540632
  H   7.43555439514238     11.01496581575658     10.93136793555148
  C   9.11841940274092      9.73037220896876     10.54668410146217
  C   12.33620751281620     10.66301133352986      8.68080231336789
  H   12.44020894540485      9.82933286264040      7.97043494310681
  H   12.58794227513296     11.59751369787453      8.16573475241124
  H   13.08080729925775     10.49050396243765      9.47379161044755
  C   8.59364534289085      8.60350939613695     11.38702482730633
  H   9.14423286000149      8.54196742330303     12.34068342543430
  H   7.53032576576776      8.74640210019821     11.61879824821442
  H   8.72698182389799      7.63628520983271     10.89008248990360
