# Supplementary material for: Analysis of the Geometric and Electronic Structure of Spin-Coupled Iron–Sulfur Dimers with Broken-Symmetry DFT: Implications for FeMoco
Source: J Chem Theory Comput. 2022 Feb 15;18(3):1437–57. doi: 10.1021/acs.jctc.1c00753 (PMC8908755; doi:10.1021/acs.jctc.1c00753)
Supplement: Supplementary file 2 — ct1c00753_si_002.zip [file ct1c00753_si_002.zip › XYZ-files-SI/6-FUQUYO/r2scan-tight.xyz]

120
Coordinates from ORCA-job FUQYUO
  Fe  11.02640406347046      7.04895191485271      5.92198614652351
  Fe  11.01580708690738      7.00439814849154      8.52321385420926
  C   9.61517586369061      6.55097445422166      7.21185514017060
  H   9.78017732272197      5.45416703271234      7.26170663836239
  Si  7.77960137068678      6.79327185488762      7.00793059052314
  C   7.28181405617443      7.22498060268273      5.24466612273075
  H   6.19134348670773      7.31187605651904      5.18596516137710
  H   7.71889678184070      8.16246737441542      4.89693789109922
  H   7.59944933482148      6.44006511409961      4.55241736428444
  C   6.89973732726116      5.16861822031575      7.38196990942551
  H   7.19097128301233      4.38975833369401      6.67223327089713
  H   7.11225658158898      4.80130500386000      8.38793900003367
  H   5.81724946610626      5.31223675458640      7.29628492804640
  C   7.03673349532574      8.08713029526228      8.15252822134700
  H   7.08015627151955      7.75495509210491      9.19270129663344
  H   7.53671045986330      9.05557327932925      8.09551353555348
  H   5.98306281569598      8.23391462594543      7.89193020346426
  S   12.81164071356584      7.25928212774847      7.19490402481379
  N   11.18002928933434      5.70950145912592      4.46059076350137
  N   10.80170104381266      8.52615128450361      4.61663952026877
  C   10.45572454767244      4.70446655385670      2.34952027158197
  H   9.59655626816650      4.05633884995741      2.55317536097788
  H   10.36777524656969      5.05882706740358      1.32469130113521
  H   11.35255760049683      4.09303788691523      2.43847501201429
  C   10.49869382008174      5.85664294428383      3.32209881668974
  C   9.84904140511177      7.05417403994079      2.93830897918437
  C   10.13465961714489      8.32893053134558      3.47218503750708
  C   9.68550348378137      9.52302432906854      2.66792249447732
  H   10.24314457773157     10.41770134684239      2.93497748775883
  H   9.79214414367766      9.34156272679944      1.59879478268870
  H   8.62492563005725      9.72068833190664      2.85866760075902
  C   8.87144624733668      6.98170277756264      1.78661818235832
  H   8.38056276098833      6.00896992526457      1.75380834778928
  H   8.08483163225516      7.72796190252098      1.90320224223376
  H   9.33401387773301      7.14858014028785      0.80586833055551
  C   11.83529323029047      4.46732520726053      4.71542302485485
  C   13.22313312547989      4.36747085674170      4.49530785732984
  C   13.85145550731847      3.14293313728585      4.70642876024074
  H   14.92009677898010      3.06489018953380      4.53038596269255
  C   13.12748461363206      2.02782946750543      5.11399604931594
  H   13.62807983957365      1.07702733556774      5.26450286992468
  C   11.76279611788453      2.13904909439600      5.32525305034750
  H   11.18811583455633      1.27249872892024      5.63689012153274
  C   11.09524767828917      3.35185438921833      5.14149137379923
  C   14.00641221493304      5.54667892993204      4.00941069426686
  H   14.02882915268900      6.32762833533949      4.77512189029763
  H   15.03208712937346      5.25860715866186      3.77556316728225
  H   13.55358548091206      5.99004851338896      3.11822519200404
  C   9.61377258950025      3.40357111488733      5.37705402778009
  H   9.19327875340055      4.38418791492867      5.16256792483132
  H   9.09976568905719      2.66296885532692      4.75747875708156
  H   9.39128466440850      3.15746128998853      6.42054370143626
  C   11.30199478937374      9.83124578535136      4.90670632230353
  C   12.57512792200232     10.18720285939978      4.43039332877724
  C   13.04568292474325     11.47736163401430      4.67171830241466
  H   14.02906540400302     11.75448921645257      4.30375489885332
  C   12.26659840762239     12.40617339944877      5.35110003828904
  H   12.63884894525778     13.41126613361183      5.51987076740516
  C   11.01204217233832     12.03921763874979      5.81806748684755
  H   10.39720606296333     12.75710285910230      6.35050793629480
  C   10.51947949673468     10.74969590369099      5.62203398323144
  C   13.39109245089872      9.20455881296934      3.64997714869883
  H   12.88742229339165      8.91355343437960      2.72215396571306
  H   14.36554625792151      9.62342983837266      3.39609075744940
  H   13.53658888784208      8.28774469921035      4.22414605896251
  C   9.16673517986189     10.36438574796281      6.13063725446845
  H   9.21400237496172      9.41587329832098      6.67079821423914
  H   8.77511029375444     11.12647935907673      6.80470610754043
  H   8.45364073391886     10.22730985976111      5.31195919167017
  N   11.28171160017727      5.51597069266662      9.83378592362472
  N   11.08521623126078      8.35947060927268     10.00589925340546
  C   12.40885189497097      4.48676053863577     11.76023629632260
  H   13.43385428596307      4.15633762540528     11.56876305079104
  H   12.35055847489565      4.74475312497462     12.81805809009873
  H   11.74431454691560      3.64900691614942     11.56115546113514
  C   12.06005031046696      5.68061870941823     10.90530281358891
  C   12.53251606990550      6.93964185040874     11.34982909183828
  C   11.92761853496607      8.17813043394799     11.02879271452114
  C   12.22249865386883      9.33051130987671     11.95826467786647
  H   11.51313874082181     10.14411258886249     11.82915830974292
  H   12.20307280001237      9.00376644587767     12.99859407991698
  H   13.22524615159528      9.72432896776318     11.76647619508323
  C   13.60244220794764      6.94050050913592     12.41956983611257
  H   14.27075524556709      6.08756076549519     12.30456935500201
  H   14.21781144533710      7.83785172240636     12.35483036066231
  H   13.19775767502188      6.90031389079887     13.43919198250303
  C   10.76999478682950      4.22015885208218      9.53224231073253
  C   11.57848997503825      3.28488556207153      8.86583819139098
  C   11.05166500793924      2.01942758282260      8.60581986628624
  H   11.67729372931920      1.28891398900107      8.10424801341286
  C   9.75323392961071      1.69061674406377      8.97141355201445
  H   9.35924848736325      0.70343118095574      8.75369441913720
  C   8.96217689349875      2.63084705781718      9.62105740587395
  H   7.94789086810655      2.38119771143578      9.91769239109725
  C   9.45835700007389      3.89894378297317      9.91776903225373
  C   12.98469944033989      3.61804719049641      8.46885171512619
  H   13.63250713421726      3.73803671401705      9.34252885627749
  H   13.39903137566539      2.82811217841203      7.84275790877376
  H   13.02494449386369      4.56130155481962      7.91648158257314
  C   8.62554389221562      4.89902904059014     10.65569487144441
  H   8.46271705300848      5.78614654389892     10.03677269915392
  H   7.65465296655021      4.47932140671952     10.92194468719077
  H   9.12357689020855      5.23988169956580     11.56835728129060
  C   10.36963165372617      9.59076351083370      9.91646213769088
  C   10.93959628800789     10.69225593311606      9.25382862550234
  C   10.21975154243972     11.88600855384420      9.21325978005231
  H   10.66340298520728     12.74519353037205      8.72141677063847
  C   8.96315206986638     11.99077736016050      9.79609366902262
  H   8.41459888492538     12.92540284644851      9.74305654224799
  C   8.42393814388387     10.90144156839589     10.46793308696463
  H   7.45571110548526     10.98264256272562     10.95300111367561
  C   9.12426650149936      9.69918961749035     10.55719510434029
  C   12.31676990885345     10.61676183042925      8.66852465412146
  H   12.36172717851140      9.89670780168640      7.84670971464201
  H   12.62303307036749     11.59218273115883      8.29101241175310
  H   13.04657070764227     10.28263146956899      9.41161400904812
  C   8.60461669758487      8.57275776563561     11.39557720027872
  H   9.18338383512327      8.48369117351786     12.32249807317475
  H   7.55982052678536      8.73448447099568     11.66370607630383
  H   8.69851213576183      7.61775539870529     10.88111173514098
