# Supplementary material for: Analysis of the Geometric and Electronic Structure of Spin-Coupled Iron–Sulfur Dimers with Broken-Symmetry DFT: Implications for FeMoco
Source: J Chem Theory Comput. 2022 Feb 15;18(3):1437–57. doi: 10.1021/acs.jctc.1c00753 (PMC8908755; doi:10.1021/acs.jctc.1c00753)
Supplement: Supplementary file 2 — ct1c00753_si_002.zip [file ct1c00753_si_002.zip › XYZ-files-SI/6-FUQUYO/TPSSh-tight.xyz]

120
Coordinates from ORCA-job TPSSh-tight
  Fe  11.05787510172036      7.04353847307046      5.95600049274436
  Fe  11.01458383618462      7.02043018694165      8.52697349610853
  C   9.62772483029192      6.52984577845049      7.23361073259088
  H   9.80030766660723      5.43679018261569      7.27617993984383
  Si  7.79520933665068      6.78238891941233      7.02322156426676
  C   7.30780194103156      7.21087174986355      5.25364176602051
  H   6.21841325373409      7.30894043996565      5.18875903383725
  H   7.75597463215220      8.14254917762475      4.90621766735148
  H   7.62080218868395      6.42027683073542      4.56672351159839
  C   6.89693611354692      5.16564923342358      7.40527978154228
  H   7.19170592975989      4.37410297430634      6.71170525665991
  H   7.09212357378470      4.81190979170090      8.41920137245835
  H   5.81658027207200      5.31647231788624      7.30239743503015
  C   7.06833018569264      8.08862276136301      8.16788853505218
  H   7.09296770637663      7.74647614358580      9.20513617206427
  H   7.59489416658574      9.04267782439137      8.12370498091309
  H   6.02141259861351      8.26551012803420      7.89814282998999
  S   12.84366158797663      7.26191195069278      7.24279397510435
  N   11.17637536617668      5.69606231586719      4.49052768089799
  N   10.82125814602676      8.51928380005992      4.64349471015571
  C   10.43392236883095      4.69574976836248      2.37898240491192
  H   9.54197551572971      4.08812814331555      2.56105897387175
  H   10.38886940670047      5.05525849155567      1.35270520351708
  H   11.30288884730211      4.05029257955897      2.49146023240058
  C   10.49723719110598      5.85139875372922      3.35094379933324
  C   9.86945138854292      7.05483854097431      2.95805763598464
  C   10.16172234264068      8.32525933254387      3.49418570396605
  C   9.73323719587756      9.52283910861338      2.67885154921985
  H   10.29502690479045     10.41180907809841      2.95436329638212
  H   9.86291650708378      9.33485491445404      1.61338145954297
  H   8.67140084210306      9.72664868146892      2.85042446306028
  C   8.91490461655744      6.99507724878343      1.78243812168436
  H   8.40636700725146      6.03144050163695      1.74564832890004
  H   8.14094195277095      7.75719707024438      1.87850694158224
  H   9.40594842316748      7.14685544809795      0.81330666008781
  C   11.81859315637776      4.44229863334461      4.73693406558055
  C   13.20537087688375      4.33512673480500      4.52186312251416
  C   13.82038338955651      3.09887396482436      4.70401816535034
  H   14.88792520006100      3.01314033620178      4.52987321108784
  C   13.08182141168036      1.98157001951646      5.08260327350686
  H   13.57030179313928      1.02190794449995      5.20926509437158
  C   11.71754887971177      2.10412866195033      5.29852013238379
  H   11.13523984273409      1.23751258683972      5.59140903991822
  C   11.06507009380763      3.32951568689943      5.14180629806927
  C   14.00150376369915      5.52229158611838      4.06737907351895
  H   13.98640069860034      6.30138838803254      4.83432075615498
  H   15.03713761848956      5.23846049349462      3.87505427832200
  H   13.58182355944855      5.95895044292787      3.15760266921855
  C   9.58173317094583      3.40303908242045      5.37624466284193
  H   9.19539969671753      4.40753803439489      5.21849248346007
  H   9.05145723887662      2.72008296406665      4.70660503293766
  H   9.35009542679130      3.10137638851517      6.40104279256790
  C   11.30585243784132      9.83170396123058      4.94172855180677
  C   12.59701856520643     10.18483997180938      4.51806684129277
  C   13.04691931871776     11.48461176327442      4.74979291120628
  H   14.04287005687971     11.76184773111410      4.41998593720783
  C   12.23064502332537     12.42223076496134      5.37332018683301
  H   12.58636662834301     13.43378096935646      5.53421256088667
  C   10.96102555819286     12.05269556869596      5.79890463583315
  H   10.32131776442868     12.77445100751319      6.29346527570603
  C   10.48825601241493     10.75437078928540      5.60914255801977
  C   13.45833257303546      9.18626587713623      3.80319952941853
  H   12.99864783763004      8.86282164146758      2.86459012951601
  H   14.43822491245612      9.61099429699004      3.58121995836005
  H   13.58800868170800      8.29276729591144      4.41646195363491
  C   9.12063550188443     10.36143235679093      6.07916101931585
  H   9.16070275638982      9.41046789359051      6.61299516699291
  H   8.71192691795987     11.11778883072586      6.74837689320991
  H   8.43017230108638     10.23133622143786      5.24132572244271
  N   11.28341432767750      5.53031779649515      9.81911553424320
  N   11.06752861173519      8.36558468589875     10.00304416530426
  C   12.49049217258216      4.49444669800682     11.69294179468243
  H   13.51779571847245      4.19609726285126     11.46630682776176
  H   12.44817761125221      4.73289971572170     12.75609031229490
  H   11.83921411079002      3.64717217605950     11.49106520599350
  C   12.09199034696333      5.69540733780730     10.86726014761497
  C   12.55636578234110      6.95646266121122     11.30879547956331
  C   11.93508806744344      8.18940123157045     11.00528279102575
  C   12.24674835586911      9.34747411529321     11.92473861858817
  H   11.53107307398252     10.15634387435073     11.80127698858417
  H   12.24328613151284      9.02405423653031     12.96624947697940
  H   13.24473556682064      9.73969222522839     11.70854994103309
  C   13.64849983635423      6.96463786371410     12.35884602852127
  H   14.32225777353828      6.11835637992034     12.22501463841420
  H   14.25265807593161      7.86909967146652     12.28311428324128
  H   13.26087311526263      6.91628050477154     13.38428091136361
  C   10.76763963637089      4.23334371702093      9.51756368830432
  C   11.56062932325202      3.30379890302477      8.82745927189669
  C   11.02509104253446      2.04183453137099      8.56464171730790
  H   11.63684598056271      1.31590925929994      8.04235770272609
  C   9.73172562106037      1.71344771201545      8.95030977684504
  H   9.33022414084624      0.73096520379826      8.72853219434315
  C   8.95380184280600      2.65221296990320      9.62011664856816
  H   7.94260522148481      2.40570401776319      9.92634194363460
  C   9.46013232174258      3.91610885246072      9.91771268778080
  C   12.96184502557100      3.63737917469058      8.40360559234685
  H   13.64756084441854      3.63090769035536      9.25645275048453
  H   13.31712191245329      2.90987956811601      7.67474584343311
  H   13.00890488463523      4.63407900178785      7.95887195794708
  C   8.63772237958200      4.92175845098798     10.66545842511642
  H   8.49506075326273      5.81714867239785     10.05533625521700
  H   7.65876880010868      4.51281593323147     10.91830134671749
  H   9.13530641152079      5.23831353778581     11.58591981251787
  C   10.34142768906147      9.59430321006885      9.92057103695281
  C   10.88988474784543     10.68839166322501      9.23092238208709
  C   10.15530421226787     11.87281429753287      9.17488328209388
  H   10.57900961920567     12.72478307825440      8.65610653895856
  C   8.90522021493891     11.97406152356248      9.77442810226244
  H   8.34357033458270     12.89925987338170      9.70886123011196
  C   8.38890170859300     10.89088652597416     10.47572669579312
  H   7.42560136404361     10.96843750912345     10.96912234674967
  C   9.10410401717319      9.69755329274862     10.57484693077652
  C   12.26382874465286     10.61464021106767      8.63153094861410
  H   12.32871697511067      9.82347415868246      7.88116278585092
  H   12.52433812746979     11.56291193535627      8.16352109815172
  H   13.01155876800423     10.38425646394706      9.39583460485406
  C   8.60043220286434      8.57119082070811     11.42870026412465
  H   9.17629727436737      8.50605785448121     12.35832424171973
  H   7.55166584324343      8.72010504754837     11.68844950330731
  H   8.71179972668683      7.61386236985589     10.92354455503061
