# Supplementary material for: Analysis of the Geometric and Electronic Structure of Spin-Coupled Iron–Sulfur Dimers with Broken-Symmetry DFT: Implications for FeMoco
Source: J Chem Theory Comput. 2022 Feb 15;18(3):1437–57. doi: 10.1021/acs.jctc.1c00753 (PMC8908755; doi:10.1021/acs.jctc.1c00753)
Supplement: Supplementary file 2 — ct1c00753_si_002.zip [file ct1c00753_si_002.zip › XYZ-files-SI/6-FUQUYO/TPSS-tight.xyz]

120
Coordinates from ORCA-job TPSS-tight
  Fe  11.06695619598808      7.02847686078074      5.98490088240947
  Fe  11.00818210296820      7.04864559350027      8.50247747335460
  C   9.64165407379638      6.48338209119215      7.22918418524783
  H   9.82753833556350      5.39185020632015      7.28842099627200
  Si  7.80491127404551      6.74207092844014      7.01742013937637
  C   7.31251475843261      7.19446100861982      5.25107457752723
  H   6.21981726104926      7.28758413950417      5.19157145830685
  H   7.75523458239153      8.13613923637389      4.91647377226890
  H   7.62855539462532      6.41490099563160      4.54965546721222
  C   6.90521055333938      5.11614513165584      7.38013766708741
  H   7.18023413610175      4.33815426906551      6.65998663061092
  H   7.12014007198743      4.73545731489401      8.38273003151882
  H   5.82155221655481      5.27721727835048      7.30367090330611
  C   7.06811542362198      8.03561638812045      8.17816484829159
  H   7.05342999152579      7.66593819383128      9.20861427362420
  H   7.61482394767108      8.98205657436203      8.17523331191275
  H   6.03116111584660      8.24040127969618      7.88089432148119
  S   12.82524440519308      7.30456416195398      7.25908959917450
  N   11.17633311878390      5.68608528642967      4.51277377983137
  N   10.81789305560073      8.50256530856555      4.67550453202053
  C   10.46037533735802      4.69038633407030      2.37911663234446
  H   9.56781066386998      4.07307989379929      2.53895764931895
  H   10.42940502442773      5.06221235350743      1.35372154075404
  H   11.33389809498842      4.04817573863827      2.49895174560781
  C   10.50139261509033      5.83938903035321      3.36607231380268
  C   9.86074853691655      7.04369268155222      2.98055868272349
  C   10.14014095820306      8.31472551143984      3.52860783012703
  C   9.68163349578740      9.51900810829510      2.73229558424479
  H   10.22183249157669     10.41845371164261      3.02588445590196
  H   9.81835898017134      9.35375599185270      1.66106793121661
  H   8.61207191592990      9.69357912793017      2.90443840449710
  C   8.90694490967345      6.98320330457298      1.80091764264790
  H   8.41856888564315      6.00742220999923      1.74592622810451
  H   8.11651219228096      7.73039071800188      1.90822101144513
  H   9.39897758483021      7.16244481995502      0.83409158797537
  C   11.82574091671002      4.43150288083345      4.75613775762223
  C   13.21900942507850      4.33138481449060      4.55368119122868
  C   13.83669103817097      3.09061987097500      4.72556191276413
  H   14.90859164071001      3.01018913351295      4.56020257755534
  C   13.09583211631504      1.96315201220079      5.08240110183321
  H   13.58694548001496      1.00105895622232      5.20123756135943
  C   11.72519966860547      2.07944039610550      5.28737998268335
  H   11.14127196290994      1.20534332500346      5.56377798552203
  C   11.06893222863273      3.30783335560632      5.13977940274137
  C   14.01736104492018      5.52798166471787      4.11822882943472
  H   13.97890273617221      6.30794164412132      4.88739652493058
  H   15.06118527240396      5.25170146296778      3.94623616566279
  H   13.61214127491365      5.96449439478338      3.19873978316158
  C   9.57924061333490      3.37693731904622      5.35418667804022
  H   9.20294025239297      4.39444559341349      5.24640411461219
  H   9.05429084555591      2.73652013749162      4.63556594067289
  H   9.32804626287859      3.01828563173982      6.35819053623895
  C   11.30333231358023      9.81822874777843      4.97171242090914
  C   12.58851295503845     10.17972081381022      4.52392874045333
  C   13.03493643040647     11.48606397344271      4.74755703461013
  H   14.02566873676132     11.76973504480883      4.39961748428827
  C   12.22062485784293     12.42218494727513      5.38439897524725
  H   12.57279125338522     13.43885514174626      5.53734342385437
  C   10.95758522966084     12.04385963851703      5.83378779624769
  H   10.31995842040536     12.76386817683452      6.33865244054230
  C   10.48947126561342     10.73831872294897      5.65583093117310
  C   13.44411854186911      9.18254710924356      3.79365504212282
  H   12.97019132031263      8.85707357501500      2.85984785033899
  H   14.42150221467748      9.61138860134761      3.55668215196123
  H   13.58461712008130      8.28670885448963      4.40572226898948
  C   9.13204338261071     10.33221146243535      6.15276173054072
  H   9.19248783077665      9.37475643040437      6.67887235847958
  H   8.73111063630386     11.08242163652356      6.83743813838962
  H   8.42344913655718     10.20137336609889      5.32680754490366
  N   11.25712648435562      5.55322574204093      9.79521700888356
  N   11.07781754526403      8.38962226180201      9.97932980153358
  C   12.46951045926327      4.49729621892880     11.66680261402982
  H   13.49277364019598      4.18380507981031     11.42979922860463
  H   12.44056439656889      4.73577426510301     12.73299986538722
  H   11.80342199641922      3.65724820034804     11.47006751854799
  C   12.07731973840202      5.70689287826706     10.84312634549300
  C   12.55713513331559      6.96545258597749     11.28613532393856
  C   11.94569477302237      8.20860428204407     10.98554531914319
  C   12.26233604344267      9.36388868435192     11.91280370574808
  H   11.55067217237239     10.17946082305078     11.78797426367058
  H   12.25061330699849      9.03551666170673     12.95550432596190
  H   13.26640127386394      9.75164250403890     11.70424395877209
  C   13.65454944898700      6.96183039141335     12.33451870253464
  H   14.32287815540191      6.10896174680813     12.19520457407529
  H   14.26435767385395      7.86568046182795     12.26133473842130
  H   13.26728221336925      6.91138041581367     13.36272534467154
  C   10.73891171346638      4.25326550262887      9.49557054837632
  C   11.53344940120080      3.32492770634747      8.79734698248707
  C   11.00184181339762      2.05582051924694      8.54182373306057
  H   11.61450071410230      1.33122742622247      8.01372394740391
  C   9.71104729993560      1.71902821386705      8.94246007419752
  H   9.31281506415151      0.73115129029614      8.72674675421317
  C   8.93164805605983      2.65714160399982      9.61938441124417
  H   7.92273051061438      2.40451762394513      9.93690438681951
  C   9.43348836813617      3.92853583722546      9.91006369835820
  C   12.93130451950158      3.66940706059219      8.36056982763476
  H   13.62731624668250      3.66003653447054      9.20848219397086
  H   13.28358870390555      2.94862155583042      7.62020955991491
  H   12.96832885991494      4.67273549882829      7.92340280854825
  C   8.61102485068129      4.93388813972075     10.66410396724120
  H   8.46663157517355      5.83213551835797     10.05392339020760
  H   7.63116283785549      4.52286098104880     10.92064398511479
  H   9.11296484836449      5.25122563655577     11.58502658782657
  C   10.36095573411042      9.62750874007341      9.89626955652135
  C   10.93190606843908     10.72910163557048      9.22821385791166
  C   10.20842155905288     11.92492023876222      9.18243521353397
  H   10.64959263236911     12.78282036914164      8.68324501810005
  C   8.94674045625599     12.02950110696174      9.76594475669522
  H   8.39418494923450     12.96342152767190      9.70650836354794
  C   8.40745916380243     10.93769723353793     10.44367390977207
  H   7.43589095109480     11.01763014678180     10.92587630755640
  C   9.11219583918028      9.73338936999193     10.53733167698007
  C   12.31352860807496     10.64766124403840      8.64025242854377
  H   12.37436238546710      9.86123595063004      7.88048848421037
  H   12.58859288737554     11.60010198288713      8.18340084947605
  H   13.05402438400243     10.39974302669654      9.40960343433479
  C   8.59176045550077      8.60003147277525     11.37718259866739
  H   9.13862385346904      8.54442802191441     12.32782294422893
  H   7.53085696450109      8.73633901179382     11.60236476389870
  H   8.73412064038084      7.64176820939680     10.87626546931505
