# Supplementary material for: Analysis of the Geometric and Electronic Structure of Spin-Coupled Iron–Sulfur Dimers with Broken-Symmetry DFT: Implications for FeMoco
Source: J Chem Theory Comput. 2022 Feb 15;18(3):1437–57. doi: 10.1021/acs.jctc.1c00753 (PMC8908755; doi:10.1021/acs.jctc.1c00753)
Supplement: Supplementary file 2 — ct1c00753_si_002.zip [file ct1c00753_si_002.zip › XYZ-files-SI/6-FUQUYO/wB97M-D3BJ-tight.xyz]

120
Coordinates from ORCA-job wB97M-D3BJ-tight
  Fe  11.08988525946350      7.05823086023140      5.90805448082794
  Fe  11.05017542156528      7.01628926270241      8.55504244333636
  C   9.66416856051737      6.57408815866885      7.22926159262676
  H   9.81845284199175      5.48026683390956      7.26612407155784
  Si  7.83482801169915      6.81081390198826      7.00811678087095
  C   7.34981544809267      7.24288639335453      5.24643985314782
  H   6.26266481047976      7.32932428694740      5.18246622186822
  H   7.78944504506953      8.17700930877338      4.90332332630982
  H   7.67281348758876      6.45843548303496      4.56092197850931
  C   6.95898131384869      5.18552893187714      7.36767679242599
  H   7.26652617973433      4.41425881272718      6.66091673787504
  H   7.16324604685857      4.82010220049996      8.37285988972962
  H   5.87991592221626      5.32302673006922      7.26804246806093
  C   7.08698125270005      8.09499503040416      8.15320512407263
  H   7.11816809669689      7.74907378774708      9.18621251304195
  H   7.59630548287787      9.05581243312227      8.11126505351819
  H   6.04023229492110      8.25031912046563      7.88220533397292
  S   12.88254955070714      7.25791533729977      7.22674101121785
  N   11.20145532910759      5.71134362272542      4.44534215707053
  N   10.82005033073947      8.52502732131255      4.59153038192491
  C   10.44124026087840      4.68789556245414      2.36791594458400
  H   9.60308364912034      4.03863481659282      2.62698076604664
  H   10.30493207412358      5.02451917804557      1.34622953527689
  H   11.34811135168836      4.09374903643279      2.42598859124124
  C   10.50878085384015      5.85468617286435      3.32216670365310
  C   9.85271318385458      7.04431943114500      2.93780464637949
  C   10.14390509725954      8.31603640553698      3.46190248685057
  C   9.66540774214725      9.50846593362697      2.67174717439133
  H   10.24874656361573     10.39500345998377      2.89370404659721
  H   9.70470335223087      9.31547200799641      1.60412976574246
  H   8.62604976922358      9.71625819111608      2.93482801329607
  C   8.84459306165483      6.96061427784755      1.80854491704031
  H   8.35023599757650      5.99209560864113      1.80390721874953
  H   8.06206646220905      7.70436869972605      1.94028322905635
  H   9.27943491011160      7.11402616239069      0.81724534425620
  C   11.86358181906243      4.46767450874089      4.70311651272202
  C   13.24140283200330      4.37586283002329      4.46448018649156
  C   13.88348352052444      3.16669823235253      4.69171883368949
  H   14.94697898789769      3.09329644743321      4.50387226157999
  C   13.17473104752360      2.05805103314381      5.13342061201389
  H   13.68302359853246      1.11731426160882      5.29727833169106
  C   11.81632935238870      2.16351077480043      5.36245203280955
  H   11.25532840375194      1.30290741841093      5.70121483826268
  C   11.14099929676570      3.36582008614212      5.16480879616349
  C   14.00450775430128      5.55870212738685      3.94579803746002
  H   14.01593716430486      6.35517240242648      4.68942209348462
  H   15.03143442587816      5.28096180318208      3.71767007112559
  H   13.54279331548880      5.96387784051562      3.04545555266399
  C   9.66275772730562      3.41914355394699      5.43512682285979
  H   9.23280263155241      4.38359113675849      5.18470870565002
  H   9.14336329706006      2.65080930776001      4.86218363499635
  H   9.47153687151413      3.22561437224989      6.49155926028971
  C   11.32054515884056      9.83746015578309      4.87029393023776
  C   12.56269421557102     10.20491873017399      4.34408027867463
  C   13.04338143647024     11.48576172737841      4.59102172686643
  H   14.00441137515676     11.77364712471806      4.18429363014048
  C   12.29837683135069     12.39305594238836      5.32918617799588
  H   12.67617484524575     13.39139206873363      5.50475740505831
  C   11.07010882272126     12.01341716666255      5.84402801649265
  H   10.48343686949569     12.71419255785356      6.42145203652418
  C   10.57253597918053     10.73170650170327      5.63702147077935
  C   13.33823229936573      9.24114529965582      3.49482245685265
  H   12.79611439152325      9.00093553771515      2.57856143081889
  H   14.30460283662647      9.65987248320178      3.22223291831476
  H   13.49457707103671      8.30310243463847      4.02256483369903
  C   9.24500511836409     10.32543128689742      6.20166428031426
  H   9.33477499907819      9.39607494489674      6.76161187098467
  H   8.86252733413023     11.08895278358855      6.87368021480905
  H   8.51322864885692     10.15706949322148      5.41212045562970
  N   11.27898013344882      5.51278873148002      9.84046696792114
  N   11.05598525300619      8.35173794648466     10.04481638885817
  C   12.37173841878574      4.46066042369517     11.75858375387861
  H   13.34113477488773      4.06195909678361     11.45563296217444
  H   12.43346389310438      4.71840928348020     12.81101297346704
  H   11.63446054187545      3.67551555379445     11.62917654289127
  C   12.02373818306629      5.67177630217651     10.92740312241639
  C   12.48299313341013      6.92372301561402     11.39266197991397
  C   11.87446128464462      8.15638597005487     11.07768339806635
  C   12.15473854408520      9.30343452263997     12.01896617049030
  H   11.40989405827808     10.08581603134929     11.93191643168923
  H   12.18640803182312      8.95783002385490     13.04831028101828
  H   13.12848118387316      9.73807763781112     11.78864726815031
  C   13.55430190183544      6.92074496783670     12.46598586011397
  H   14.22393392837168      6.07337424569101     12.34147207637067
  H   14.16917696519239      7.81527478333070     12.39999683042336
  H   13.15320874436347      6.87523476467442     13.48243716467474
  C   10.75609734653641      4.21675235684398      9.52832416189853
  C   11.54331479663605      3.28426079844314      8.84948585177703
  C   11.00922720735674      2.02287891335733      8.60261539461368
  H   11.62206355625268      1.28910231947099      8.09804237796116
  C   9.71724036458197      1.70321411036843      8.98421829415502
  H   9.31721137594950      0.71981523771919      8.77673467178526
  C   8.93926412947430      2.65004340614763      9.63335676143368
  H   7.92716048746927      2.41213498912326      9.93424627001337
  C   9.45023717537727      3.90948638796848      9.92074173186704
  C   12.93197224620050      3.61635423407168      8.38430544886716
  H   13.50079107477111      4.15104097360734      9.14203153645476
  H   13.46672971095233      2.70831916437817      8.11732275091527
  H   12.89203185429651      4.25600514182880      7.50221639673415
  C   8.62593336149967      4.92782776706225     10.64852094443811
  H   8.47698372257402      5.80448578512138     10.01915072880550
  H   7.65148446174733      4.52171219717504     10.91119245487398
  H   9.12303511191278      5.26639254846815     11.55765132102361
  C   10.34684220719926      9.59351009602284      9.94930417352398
  C   10.92293966593072     10.68196436811332      9.28629864518373
  C   10.21318867803055     11.87648343994666      9.23072711314430
  H   10.66192898094995     12.72656813391129      8.73556650038529
  C   8.95540646645030     11.99029174875976      9.80077331601479
  H   8.41266780730144     12.92388795050928      9.73681226071909
  C   8.40634652887095     10.90879322504164     10.47061558522429
  H   7.43524848219130     10.99443330763104     10.94120507453309
  C   9.10062916689703      9.70843244974570     10.57085498043397
  C   12.29941839108348     10.59303060756134      8.69398672209663
  H   12.31120067266549      9.93901683362984      7.82367541108284
  H   12.63968130423544     11.57855816990745      8.38592511635375
  H   13.01174020357245     10.18102921020073      9.40804816400520
  C   8.56240338979235      8.58305600271023     11.40364551194848
  H   9.12191811186306      8.49982431409901     12.33807192559652
  H   7.51512294261393      8.74864934354393     11.64694813207358
  H   8.66238024542286      7.63175378839874     10.89253938426481
