# Supplementary material for: Analysis of the Geometric and Electronic Structure of Spin-Coupled Iron–Sulfur Dimers with Broken-Symmetry DFT: Implications for FeMoco
Source: J Chem Theory Comput. 2022 Feb 15;18(3):1437–57. doi: 10.1021/acs.jctc.1c00753 (PMC8908755; doi:10.1021/acs.jctc.1c00753)
Supplement: Supplementary file 2 — ct1c00753_si_002.zip [file ct1c00753_si_002.zip › XYZ-files-SI/6-FUQUYO/wB97X-D3BJ-tight.xyz]

120
Coordinates from ORCA-job wB97X-D3BJ-tight
  Fe  11.05737614962585      7.05459462767730      5.92722113413815
  Fe  11.02832574182966      7.00675574390283      8.54360308496229
  C   9.64602445153392      6.55689484554292      7.23487630006389
  H   9.80521692148748      5.46337490156241      7.26265643048784
  Si  7.82298232737460      6.80401566809516      7.01457349471595
  C   7.33513689571607      7.22886046835738      5.24885491784499
  H   6.24467088930592      7.31087847962768      5.18791633243953
  H   7.77021696295609      8.16505170870263      4.89936871342162
  H   7.65888599500417      6.44011223507557      4.56492039100599
  C   6.92765703935560      5.18654910782815      7.38091962962895
  H   7.22746815231131      4.40447953725349      6.67880315199312
  H   7.12131922785292      4.82414724725430      8.39194133336100
  H   5.84826680904952      5.33854770374044      7.27506654777957
  C   7.07469785846046      8.09493842889164      8.15687725493399
  H   7.09736277837262      7.74672860584905      9.19189882230071
  H   7.58715778560305      9.05656825198765      8.11952398783185
  H   6.02752302022742      8.25348520551933      7.87827538722588
  S   12.84223612606364      7.24969787788096      7.22855319510718
  N   11.18368068931442      5.70988404896218      4.47095209043043
  N   10.81376536933174      8.52781981234828      4.62110851561780
  C   10.45628107175180      4.70070609199830      2.36916344591453
  H   9.60334762586766      4.05608479185241      2.60112064433017
  H   10.34830192474134      5.04961604226016      1.34495986632240
  H   11.35807679069432      4.09589892484634      2.44263645838944
  C   10.51023610058872      5.86158340600446      3.33672120867457
  C   9.86401681974411      7.05598371639579      2.94628852568739
  C   10.15801785935208      8.32571102507777      3.47807571766964
  C   9.71173964833211      9.52306514245523      2.66985073468983
  H   10.29816650103314     10.40767544975607      2.90384109788893
  H   9.78147790221737      9.32350428759921      1.60191622104666
  H   8.66448274034954      9.74224672917192      2.90072402281942
  C   8.87493851752310      6.98165358288250      1.79616308986777
  H   8.37148326476714      6.01449763355913      1.78110923486576
  H   8.09390744819178      7.73363544181024      1.91381079167723
  H   9.33083856006017      7.13258981843718      0.81062756930532
  C   11.84315907133851      4.46430201357911      4.72591062992506
  C   13.22415624364785      4.36962260075696      4.49464123096377
  C   13.86068946656843      3.15233422708737      4.70575913705863
  H   14.92799515662473      3.07634408977177      4.52196742182141
  C   13.14369488363500      2.03778919811808      5.12534680183223
  H   13.64864669307149      1.08927672487348      5.27645582115689
  C   11.78265660559548      2.14569082767344      5.34811393388188
  H   11.21444920997343      1.27894570538191      5.66911620441076
  C   11.11304079801857      3.35588676964000      5.16439581196837
  C   13.99991875688571      5.55709301920663      3.99828527016429
  H   14.02554022142846      6.33491407431566      4.76422605742471
  H   15.02484853317855      5.27130596555238      3.75628797468068
  H   13.53728012003306      5.99043195134507      3.10831785372993
  C   9.62902214517980      3.40714687261766      5.41788689040966
  H   9.20331035548436      4.37906898404940      5.17888789088304
  H   9.11526445342998      2.64842268473116      4.82165962476988
  H   9.42357864619212      3.19301924908376      6.47016152886718
  C   11.30885987514294      9.84056646573370      4.90944052498864
  C   12.57124934249436     10.20373372605819      4.42514322117928
  C   13.03584072310804     11.49504148732487      4.66011133358708
  H   14.01329745970465     11.78068310304197      4.28349761681252
  C   12.25568335212539     12.41701099405253      5.34583223234319
  H   12.62110475926795     13.42545550986496      5.51016539828838
  C   11.01013791302140     12.04011201709577      5.82494879557282
  H   10.39659435601641     12.75288461717470      6.36453179378415
  C   10.52858844461726     10.74813936915853      5.63004395143792
  C   13.39036916082141      9.22386188446004      3.63291975254923
  H   12.88040346243628      8.93934664735549      2.70773373229935
  H   14.36020921414259      9.65181384722111      3.37465987320830
  H   13.54751004517362      8.30884588942264      4.20388124452328
  C   9.18195889500040     10.34565257146298      6.15765506510454
  H   9.25364146640446      9.40818500971031      6.70992696815100
  H   8.78713276904318     11.10799749787583      6.82872171004894
  H   8.46665229859980     10.19235661768746      5.34627847761990
  N   11.27667975594608      5.51067298658492      9.82411529604619
  N   11.05279280066879      8.34659816738703     10.01974355235590
  C   12.40265821006369      4.46802373300223     11.73367467544167
  H   13.38065709126884      4.07883399399926     11.43716675393414
  H   12.45726086299593      4.73422405448985     12.78772481942412
  H   11.67340430221173      3.67132189238106     11.60701382751411
  C   12.04273113965602      5.67448824727430     10.89512291233640
  C   12.51425258655660      6.92977970330172     11.34356976107336
  C   11.89546478252938      8.16026329256348     11.03456337062994
  C   12.19361867240000      9.31367151282603     11.96748115826810
  H   11.45764227312973     10.10774575838847     11.87741714709729
  H   12.22217656661536      8.97290564087450     13.00189844480686
  H   13.17552403600539      9.73357600606242     11.73251206121498
  C   13.60643240518974      6.93201207214520     12.39892827758994
  H   14.27420666621215      6.08036017950827     12.26761273541609
  H   14.22362885289462      7.82713089040078     12.31542088787398
  H   13.22236965114301      6.89402417294887     13.42537472870931
  C   10.75663728058200      4.21216351427755      9.52161497038230
  C   11.54658164878361      3.27938135855498      8.84228790210002
  C   11.01855957625307      2.01153204923868      8.60481655667927
  H   11.63348694710472      1.27627082408070      8.09828431653638
  C   9.72931284108562      1.68531975651389      8.99785852959647
  H   9.33277317146448      0.69534496686191      8.79748914235769
  C   8.94922252330579      2.63128065726603      9.65019281622365
  H   7.93882434983146      2.38597424196696      9.96226752708772
  C   9.45513040804238      3.89731828598190      9.92800794189189
  C   12.93440066299675      3.61842991657446      8.37077437339747
  H   13.51688924211730      4.12573873509457      9.14098282854743
  H   13.46267373724992      2.71377947383927      8.06996409494727
  H   12.88845786716178      4.28857883695179      7.50939888104445
  C   8.63089554639159      4.91191701655346     10.66693853650728
  H   8.47370599851184      5.79281885517038     10.04207870174556
  H   7.65744701360235      4.49961096644707     10.93661103930482
  H   9.13536544834660      5.24639909245494     11.57708752407050
  C   10.34298778619445      9.58722452251115      9.92792504310331
  C   10.91370294816932     10.67481635697842      9.25471791389351
  C   10.20448012612344     11.87225939677186      9.20460823200246
  H   10.64859993038309     12.72317848016699      8.70023343506418
  C   8.95303049993510     11.99015857118171      9.79267306459999
  H   8.40965391771331     12.92760600177763      9.73360125906499
  C   8.41051229639048     10.91041456420430     10.47491520530759
  H   7.44392321687733     11.00092694374456     10.96105214965501
  C   9.10474879353156      9.70706232274724     10.56839832869002
  C   12.28821208292920     10.58411061122547      8.65103280723437
  H   12.29854086756326      9.91044961063290      7.79321055015780
  H   12.62014034521975     11.56854146746369      8.32126384782311
  H   13.01093140694737     10.19174137085862      9.36994979757695
  C   8.57456677141178      8.58451587588743     11.41527658338676
  H   9.14533636383154      8.50856720646928     12.34691716727816
  H   7.52691479093085      8.75183233166318     11.66967793073984
  H   8.66941407413156      7.62787571109658     10.90784747238169
