# Supplementary material for: Analysis of the Geometric and Electronic Structure of Spin-Coupled Iron–Sulfur Dimers with Broken-Symmetry DFT: Implications for FeMoco
Source: J Chem Theory Comput. 2022 Feb 15;18(3):1437–57. doi: 10.1021/acs.jctc.1c00753 (PMC8908755; doi:10.1021/acs.jctc.1c00753)
Supplement: Supplementary file 2 — ct1c00753_si_002.zip [file ct1c00753_si_002.zip › XYZ-files-SI/7-EAFESD/a-crystal.xyz]

8
Fe2S2Cl4
Fe       0.685053053      0.881598300      0.771022427
Fe      -0.685053053     -0.881598300     -0.771022427
Cl       2.130968190      2.450649740      0.074688082
Cl      -2.130968190     -2.450649740     -0.074688082
Cl       0.600854999      1.098254520      3.015437025
Cl      -0.600854999     -1.098254520     -3.015437025
S       -1.300673326      1.133803660     -0.135947399
S        1.300673326     -1.133803660      0.135947399
