# Supplementary material for: Analysis of the Geometric and Electronic Structure of Spin-Coupled Iron–Sulfur Dimers with Broken-Symmetry DFT: Implications for FeMoco
Source: J Chem Theory Comput. 2022 Feb 15;18(3):1437–57. doi: 10.1021/acs.jctc.1c00753 (PMC8908755; doi:10.1021/acs.jctc.1c00753)
Supplement: Supplementary file 2 — ct1c00753_si_002.zip [file ct1c00753_si_002.zip › XYZ-files-SI/7-EAFESD/B3LYP-star-tight.xyz]

8
Coordinates from ORCA-job B3LYP-star-tight
  Fe  0.82524016382050      0.94897156660968      0.75449403572534
  Fe  -0.59451138356765     -0.78149602240598     -0.79927017465519
  Cl  2.26943101967395      2.52997040813764      0.01137540474446
  Cl  -2.03897984573713     -2.36345751101350     -0.05916197971255
  Cl  0.77106431366966      1.07467079450359      3.01670550430325
  Cl  -0.53821406066777     -0.90476408895383     -3.06168947330144
  S   -1.19285772289222      1.23921573748572     -0.11555384782366
  S   1.42307356424094     -1.07221303776943      0.07179686303485
