# Supplementary material for: Analysis of the Geometric and Electronic Structure of Spin-Coupled Iron–Sulfur Dimers with Broken-Symmetry DFT: Implications for FeMoco
Source: J Chem Theory Comput. 2022 Feb 15;18(3):1437–57. doi: 10.1021/acs.jctc.1c00753 (PMC8908755; doi:10.1021/acs.jctc.1c00753)
Supplement: Supplementary file 2 — ct1c00753_si_002.zip [file ct1c00753_si_002.zip › XYZ-files-SI/7-EAFESD/B3LYP-tight.xyz]

8
Coordinates from ORCA-job B3LYP-tight
  Fe  0.83528261325655      0.96165373460796      0.76580701005993
  Fe  -0.60463679436015     -0.79421900972953     -0.81045568969325
  Cl  2.28147149772182      2.54410805825016      0.02120294614230
  Cl  -2.05109994616204     -2.37799749596143     -0.06967719168486
  Cl  0.78168527094751      1.08742297436708      3.03097635760616
  Cl  -0.54840472805825     -0.91687239151988     -3.07587196859684
  S   -1.19293526369203      1.23866072347707     -0.11578817314841
  S   1.42288339888687     -1.07185874689753      0.07250304163003
