# Supplementary material for: Analysis of the Geometric and Electronic Structure of Spin-Coupled Iron–Sulfur Dimers with Broken-Symmetry DFT: Implications for FeMoco
Source: J Chem Theory Comput. 2022 Feb 15;18(3):1437–57. doi: 10.1021/acs.jctc.1c00753 (PMC8908755; doi:10.1021/acs.jctc.1c00753)
Supplement: Supplementary file 2 — ct1c00753_si_002.zip [file ct1c00753_si_002.zip › XYZ-files-SI/7-EAFESD/B97D3-tight.xyz]

8
Coordinates from ORCA-job EAFESD-disp
  Fe  0.81690699700425      0.93859318946852      0.74477031663485
  Fe  -0.58652746100761     -0.77148816628402     -0.78886093387466
  Cl  2.26644719571259      2.52456579974392     -0.00495258825308
  Cl  -2.03698151907205     -2.35914694778603     -0.04564658629180
  Cl  0.76046694845403      1.06357696224730      3.01564203370353
  Cl  -0.52544930117641     -0.89134226043100     -3.06019701853004
  S   -1.19399012624657      1.23854543021971     -0.11342488067902
  S   1.42337331487203     -1.07240616058450      0.07136598960531
