# Supplementary material for: Analysis of the Geometric and Electronic Structure of Spin-Coupled Iron–Sulfur Dimers with Broken-Symmetry DFT: Implications for FeMoco
Source: J Chem Theory Comput. 2022 Feb 15;18(3):1437–57. doi: 10.1021/acs.jctc.1c00753 (PMC8908755; doi:10.1021/acs.jctc.1c00753)
Supplement: Supplementary file 2 — ct1c00753_si_002.zip [file ct1c00753_si_002.zip › XYZ-files-SI/7-EAFESD/BHLYP-tight.xyz]

8
Coordinates from ORCA-job BHLYP-tight
  Fe  0.86175262524546      0.99419915948800      0.79661375385290
  Fe  -0.63069557730009     -0.82662152777666     -0.84179095503769
  Cl  2.30366192693171      2.57265874433239      0.06118661361851
  Cl  -2.07283266458087     -2.40525174247078     -0.10720894417551
  Cl  0.81372591159526      1.12554473838452      3.05355813232279
  Cl  -0.58225949413495     -0.95708100289985     -3.09879921491707
  S   -1.18351294961683      1.23161057265212     -0.11602402676835
  S   1.41440627040058     -1.06416109511584      0.07116097341948
