# Supplementary material for: Analysis of the Geometric and Electronic Structure of Spin-Coupled Iron–Sulfur Dimers with Broken-Symmetry DFT: Implications for FeMoco
Source: J Chem Theory Comput. 2022 Feb 15;18(3):1437–57. doi: 10.1021/acs.jctc.1c00753 (PMC8908755; doi:10.1021/acs.jctc.1c00753)
Supplement: Supplementary file 2 — ct1c00753_si_002.zip [file ct1c00753_si_002.zip › XYZ-files-SI/7-EAFESD/BLYP-tight.xyz]

8
Coordinates from ORCA-job EAFESD
  Fe  0.80760569210085      0.92723425931398      0.73486889293882
  Fe  -0.57699641278940     -0.75991133569862     -0.77938938774766
  Cl  2.26357818373896      2.52006463776601     -0.01934513046973
  Cl  -2.03346003472261     -2.35376051810435     -0.02917503244981
  Cl  0.74886368225505      1.05073270968440      3.01587250430858
  Cl  -0.51540983892657     -0.88024588221002     -3.06073751591134
  S   -1.19919202090254      1.24379514306978     -0.11418487357586
  S   1.42925679778652     -1.07701116722728      0.07078687522209
