# Supplementary material for: Analysis of the Geometric and Electronic Structure of Spin-Coupled Iron–Sulfur Dimers with Broken-Symmetry DFT: Implications for FeMoco
Source: J Chem Theory Comput. 2022 Feb 15;18(3):1437–57. doi: 10.1021/acs.jctc.1c00753 (PMC8908755; doi:10.1021/acs.jctc.1c00753)
Supplement: Supplementary file 2 — ct1c00753_si_002.zip [file ct1c00753_si_002.zip › XYZ-files-SI/7-EAFESD/BP86-tight.xyz]

8
Coordinates from ORCA-job BP86-tight
  Fe  0.79781011587180      0.91525163057144      0.72414437513384
  Fe  -0.56735514566456     -0.74806463448433     -0.76837609739062
  Cl  2.23680417588262      2.48981596597583     -0.01870132114047
  Cl  -2.00711308389944     -2.32399460198947     -0.03101569063098
  Cl  0.74211725251392      1.03991517287838      2.97792542785462
  Cl  -0.50772487591632     -0.86848340967746     -3.02257172500194
  S   -1.18920954615026      1.23464399450281     -0.11307150665645
  S   1.41891715590252     -1.06818627118332      0.07036287014705
