# Supplementary material for: Analysis of the Geometric and Electronic Structure of Spin-Coupled Iron–Sulfur Dimers with Broken-Symmetry DFT: Implications for FeMoco
Source: J Chem Theory Comput. 2022 Feb 15;18(3):1437–57. doi: 10.1021/acs.jctc.1c00753 (PMC8908755; doi:10.1021/acs.jctc.1c00753)
Supplement: Supplementary file 2 — ct1c00753_si_002.zip [file ct1c00753_si_002.zip › XYZ-files-SI/7-EAFESD/CAM-B3LYP-tight.xyz]

8
Coordinates from ORCA-job CAM-B3LYP-tight
  Fe  0.83718200354415      0.96405898662269      0.76773525057115
  Fe  -0.60642039877009     -0.79659353266314     -0.81254735316006
  Cl  2.27551775867285      2.53862156235476      0.03528801983589
  Cl  -2.04508433213234     -2.37203953818697     -0.08301304488249
  Cl  0.78870556089346      1.09404871888746      3.01828070431744
  Cl  -0.55588855701894     -0.92419859586801     -3.06327950116076
  S   -1.18089762331675      1.22825283760053     -0.11540003793848
  S   1.41113163666797     -1.06125259215343      0.07163229473236
