# Supplementary material for: Analysis of the Geometric and Electronic Structure of Spin-Coupled Iron–Sulfur Dimers with Broken-Symmetry DFT: Implications for FeMoco
Source: J Chem Theory Comput. 2022 Feb 15;18(3):1437–57. doi: 10.1021/acs.jctc.1c00753 (PMC8908755; doi:10.1021/acs.jctc.1c00753)
Supplement: Supplementary file 2 — ct1c00753_si_002.zip [file ct1c00753_si_002.zip › XYZ-files-SI/7-EAFESD/M062X-tight.xyz]

8
Coordinates from ORCA-job M062X-tight
  Fe  0.86869086259159      1.00381175391136      0.80604131877061
  Fe  -0.63772213230892     -0.83609589152759     -0.85131863398549
  Cl  2.31994588771870      2.59077848069961      0.06924310541703
  Cl  -2.08898066139096     -2.42322278808211     -0.11491880946989
  Cl  0.82439458081870      1.13857979154018      3.07477558189448
  Cl  -0.59292932230320     -0.97058269740368     -3.12006233772852
  S   -1.19756454901754      1.24255268100525     -0.11745373015068
  S   1.42841138243190     -1.07492348354912      0.07238983756750
