# Supplementary material for: Analysis of the Geometric and Electronic Structure of Spin-Coupled Iron–Sulfur Dimers with Broken-Symmetry DFT: Implications for FeMoco
Source: J Chem Theory Comput. 2022 Feb 15;18(3):1437–57. doi: 10.1021/acs.jctc.1c00753 (PMC8908755; doi:10.1021/acs.jctc.1c00753)
Supplement: Supplementary file 2 — ct1c00753_si_002.zip [file ct1c00753_si_002.zip › XYZ-files-SI/7-EAFESD/M06-tight.xyz]

8
Coordinates from ORCA-job M06-tight
  Fe  0.82811632770374      0.95217075205347      0.75679722262165
  Fe  -0.59740113715204     -0.78469883107295     -0.80153573664820
  Cl  2.26306839936081      2.52599754959971      0.03267320854754
  Cl  -2.03269020047327     -2.35963247492217     -0.08076740088399
  Cl  0.78377305823068      1.08673132483969      3.00192509040969
  Cl  -0.55070982983343     -0.91658108701276     -3.04687835557373
  S   -1.19604649933969      1.24364122611878     -0.11710707578880
  S   1.42613593004349     -1.07673061300988      0.07358937963090
