# Supplementary material for: Analysis of the Geometric and Electronic Structure of Spin-Coupled Iron–Sulfur Dimers with Broken-Symmetry DFT: Implications for FeMoco
Source: J Chem Theory Comput. 2022 Feb 15;18(3):1437–57. doi: 10.1021/acs.jctc.1c00753 (PMC8908755; doi:10.1021/acs.jctc.1c00753)
Supplement: Supplementary file 2 — ct1c00753_si_002.zip [file ct1c00753_si_002.zip › XYZ-files-SI/7-EAFESD/PBE0-tight.xyz]

8
Coordinates from ORCA-job PBE0-tight
  Fe  0.83404338244272      0.95938070346560      0.76368512137977
  Fe  -0.60342024313073     -0.79195563711509     -0.80832719280155
  Cl  2.26742268689791      2.52985961087264      0.02979003166774
  Cl  -2.03710383605294     -2.36379250675469     -0.07834042519058
  Cl  0.78321018672265      1.08742474930745      3.00891618610827
  Cl  -0.54982100177425     -0.91681317156721     -3.05379929282622
  S   -1.18621970938146      1.23399539144371     -0.11537881937965
  S   1.41613458281638     -1.06720129305850      0.07215072335727
