# Supplementary material for: Analysis of the Geometric and Electronic Structure of Spin-Coupled Iron–Sulfur Dimers with Broken-Symmetry DFT: Implications for FeMoco
Source: J Chem Theory Comput. 2022 Feb 15;18(3):1437–57. doi: 10.1021/acs.jctc.1c00753 (PMC8908755; doi:10.1021/acs.jctc.1c00753)
Supplement: Supplementary file 2 — ct1c00753_si_002.zip [file ct1c00753_si_002.zip › XYZ-files-SI/7-EAFESD/PBE-tight.xyz]

8
Coordinates from ORCA-job EAFESD
  Fe  0.79922137809709      0.91689818607797      0.72531953949937
  Fe  -0.56852081483219     -0.74948995002010     -0.76999542101509
  Cl  2.24084953770949      2.49506336436730     -0.01004407769224
  Cl  -2.01057923422680     -2.32843055389616     -0.03782909037017
  Cl  0.74760957915451      1.04652524024576      2.98077994757525
  Cl  -0.51461435920803     -0.87666579755693     -3.02571674065357
  S   -1.18883093195726      1.23482414549859     -0.11354776506694
  S   1.41911089380344     -1.06782678812254      0.06972994003849
