# Supplementary material for: Analysis of the Geometric and Electronic Structure of Spin-Coupled Iron–Sulfur Dimers with Broken-Symmetry DFT: Implications for FeMoco
Source: J Chem Theory Comput. 2022 Feb 15;18(3):1437–57. doi: 10.1021/acs.jctc.1c00753 (PMC8908755; doi:10.1021/acs.jctc.1c00753)
Supplement: Supplementary file 2 — ct1c00753_si_002.zip [file ct1c00753_si_002.zip › XYZ-files-SI/7-EAFESD/r2scan-tight.xyz]

8
Coordinates from ORCA-job EAFESD-re
  Fe  0.81584872733965      0.93829223597207      0.74724649467040
  Fe  -0.58147954363532     -0.76577238000056     -0.78828090082252
  Cl  2.24251287679167      2.49520739268504      0.01625125579752
  Cl  -2.02330940097098     -2.34618586804663     -0.06180631351562
  Cl  0.76334508474584      1.06656280693390      2.97773797953325
  Cl  -0.53866142732201     -0.90395249062559     -3.04352546045346
  S   -1.17792571372563      1.24053309692807     -0.10514599978861
  S   1.42391544531704     -1.05378694725240      0.07621927689414
