# Supplementary material for: Analysis of the Geometric and Electronic Structure of Spin-Coupled Iron–Sulfur Dimers with Broken-Symmetry DFT: Implications for FeMoco
Source: J Chem Theory Comput. 2022 Feb 15;18(3):1437–57. doi: 10.1021/acs.jctc.1c00753 (PMC8908755; doi:10.1021/acs.jctc.1c00753)
Supplement: Supplementary file 2 — ct1c00753_si_002.zip [file ct1c00753_si_002.zip › XYZ-files-SI/7-EAFESD/TPSSh-tight.xyz]

8
Coordinates from ORCA-job TPSSh-tight
  Fe  0.81692331044999      0.93865656822950      0.74475292697317
  Fe  -0.58667833768241     -0.77162887960161     -0.78865954331348
  Cl  2.25460599941326      2.51313428227095      0.00842583416715
  Cl  -2.02536325076710     -2.34827615230278     -0.06010545998313
  Cl  0.76706070686992      1.06848024377042      2.99588085793845
  Cl  -0.53125266305781     -0.89527298990512     -3.04031177177903
  S   -1.19020625839003      1.23593892655646     -0.11392439862809
  S   1.41915654170444     -1.07013415242392      0.07263788694005
