# Supplementary material for: Analysis of the Geometric and Electronic Structure of Spin-Coupled Iron–Sulfur Dimers with Broken-Symmetry DFT: Implications for FeMoco
Source: J Chem Theory Comput. 2022 Feb 15;18(3):1437–57. doi: 10.1021/acs.jctc.1c00753 (PMC8908755; doi:10.1021/acs.jctc.1c00753)
Supplement: Supplementary file 2 — ct1c00753_si_002.zip [file ct1c00753_si_002.zip › XYZ-files-SI/7-EAFESD/TPSS-tight.xyz]

8
Coordinates from ORCA-job TPSS-tight
  Fe  0.80035770854695      0.91857000047545      0.72725421725419
  Fe  -0.57014578488982     -0.75165695106553     -0.77097983617604
  Cl  2.24131642554515      2.49560441573993     -0.00970509463085
  Cl  -2.01235700824174     -2.33067562810406     -0.04229852972462
  Cl  0.75100083303805      1.05014243755096      2.98189155742576
  Cl  -0.51491048363307     -0.87679083315864     -3.02624724785730
  S   -1.19081476307630      1.23518787867719     -0.11253241128100
  S   1.41979912125105     -1.06948347352142      0.07131367730491
