# Supplementary material for: Analysis of the Geometric and Electronic Structure of Spin-Coupled Iron–Sulfur Dimers with Broken-Symmetry DFT: Implications for FeMoco
Source: J Chem Theory Comput. 2022 Feb 15;18(3):1437–57. doi: 10.1021/acs.jctc.1c00753 (PMC8908755; doi:10.1021/acs.jctc.1c00753)
Supplement: Supplementary file 2 — ct1c00753_si_002.zip [file ct1c00753_si_002.zip › XYZ-files-SI/7-EAFESD/wB97M-D3BJ-tight.xyz]

8
Coordinates from ORCA-job wB97M-D3BJ-tight
  Fe  0.83958250071249      0.96656655479207      0.76961835028255
  Fe  -0.60786179382639     -0.79818449628346     -0.81385040339703
  Cl  2.28120956870997      2.54559394891208      0.03655873883105
  Cl  -2.05201926650856     -2.38024697140282     -0.08420217620714
  Cl  0.79024790674041      1.09657017100113      3.02568289533341
  Cl  -0.55936781930517     -0.92874997662269     -3.07267505525385
  S   -1.18510519291166      1.23455106626607     -0.11519735713621
  S   1.41756014492919     -1.06520245006849      0.07276133986228
