# Supplementary material for: Analysis of the Geometric and Electronic Structure of Spin-Coupled Iron–Sulfur Dimers with Broken-Symmetry DFT: Implications for FeMoco
Source: J Chem Theory Comput. 2022 Feb 15;18(3):1437–57. doi: 10.1021/acs.jctc.1c00753 (PMC8908755; doi:10.1021/acs.jctc.1c00753)
Supplement: Supplementary file 2 — ct1c00753_si_002.zip [file ct1c00753_si_002.zip › XYZ-files-SI/7-EAFESD/wB97X-D3BJ-tight.xyz]

8
Coordinates from ORCA-job wB97X-D3BJ-tight
  Fe  0.82304720368921      0.94627602826398      0.75146188575081
  Fe  -0.59307047451351     -0.77938563418818     -0.79497003028126
  Cl  2.25704615093751      2.51749437779363      0.02254785235967
  Cl  -2.02816281646267     -2.35402433919093     -0.07657093858282
  Cl  0.77914032194285      1.08134567397315      2.99573075358902
  Cl  -0.54175489016831     -0.90591343401988     -3.03990645395763
  S   -1.18268512627630      1.22941942282658     -0.11369564700443
  S   1.41068567939149     -1.06431424886445      0.07409891044169
