# Supplementary material for: Analysis of the Geometric and Electronic Structure of Spin-Coupled Iron–Sulfur Dimers with Broken-Symmetry DFT: Implications for FeMoco
Source: J Chem Theory Comput. 2022 Feb 15;18(3):1437–57. doi: 10.1021/acs.jctc.1c00753 (PMC8908755; doi:10.1021/acs.jctc.1c00753)
Supplement: Supplementary file 2 — ct1c00753_si_002.zip [file ct1c00753_si_002.zip › XYZ-files-SI/8-XUQVAI/a-crystal.xyz]

12
Fe2H4S6
Fe       8.917616501      7.073139710     12.631109551
Fe       7.359283786      6.169960290     10.626319193
S       10.683226033      8.539680604     12.318064560
S        5.593674254      4.703419396     10.939364184
S        8.701109542      6.521697026     14.868706771
S        7.575790744      6.721402974      8.388721974
S        7.158364826      8.051804800     11.754071913
S        9.118535461      5.191295200     11.503356831
H        8.097164370      5.788559010      8.112191146
H        4.798472902      5.487940640     10.740280594
H        8.179735917      7.454540990     15.145237598
H       11.478427384      7.755159360     12.517148150
