# Supplementary material for: Analysis of the Geometric and Electronic Structure of Spin-Coupled Iron–Sulfur Dimers with Broken-Symmetry DFT: Implications for FeMoco
Source: J Chem Theory Comput. 2022 Feb 15;18(3):1437–57. doi: 10.1021/acs.jctc.1c00753 (PMC8908755; doi:10.1021/acs.jctc.1c00753)
Supplement: Supplementary file 2 — ct1c00753_si_002.zip [file ct1c00753_si_002.zip › XYZ-files-SI/8-XUQVAI/B3LYP-star-tight.xyz]

12
Coordinates from ORCA-job B3LYP-star-tight
  Fe  0.83361872906507      0.98297063834300      0.61511775241937
  Fe  -0.77588442341347     -0.74214059627448     -0.76002953125577
  S   2.18956974066805      2.65077899245515     -0.23948181759283
  S   -2.03920714960620     -2.39374744527726      0.28626395284534
  S   1.04243778811145      1.11057141944749      2.93809342474387
  S   -1.10190134571643     -0.77806016539665     -3.05906256771470
  S   -1.26068834904252      1.31392246129857     -0.06642550642901
  S   1.32768503091630     -1.06014449742503     -0.12409945987147
  H   -3.23369906128319     -2.01586540802852     -0.21006488696487
  H   -0.68335631753525     -2.04348212232478     -3.25842351476707
  H   3.35802111399931      2.01869782801918     -0.01313905671348
  H   0.33641023483685     -0.00437844583667      3.20993488730062
