# Supplementary material for: Analysis of the Geometric and Electronic Structure of Spin-Coupled Iron–Sulfur Dimers with Broken-Symmetry DFT: Implications for FeMoco
Source: J Chem Theory Comput. 2022 Feb 15;18(3):1437–57. doi: 10.1021/acs.jctc.1c00753 (PMC8908755; doi:10.1021/acs.jctc.1c00753)
Supplement: Supplementary file 2 — ct1c00753_si_002.zip [file ct1c00753_si_002.zip › XYZ-files-SI/8-XUQVAI/B3LYP-tight.xyz]

12
Coordinates from ORCA-job B3LYP-tight
  Fe  0.84813005105539      0.99633005298903      0.62436229104720
  Fe  -0.78193984729739     -0.75208069300646     -0.77257649807847
  S   2.21339597491939      2.66833888984223     -0.22638790668260
  S   -2.04628950054684     -2.40887181481703      0.27521079313770
  S   1.05544766971855      1.12135884058158      2.95128216845375
  S   -1.11587517223142     -0.79199727205924     -3.07605604397166
  S   -1.25601348648330      1.31885924498871     -0.07214948108312
  S   1.33523826200152     -1.05791686169985     -0.12871961785258
  H   -3.23532069948440     -2.03797717689597     -0.23380364100158
  H   -0.74370521648630     -2.07149439263509     -3.26317420325686
  H   3.37799694801071      2.04193114362350      0.02202617916724
  H   0.34194100782407      0.01264269808860      3.21866963612097
