# Supplementary material for: Analysis of the Geometric and Electronic Structure of Spin-Coupled Iron–Sulfur Dimers with Broken-Symmetry DFT: Implications for FeMoco
Source: J Chem Theory Comput. 2022 Feb 15;18(3):1437–57. doi: 10.1021/acs.jctc.1c00753 (PMC8908755; doi:10.1021/acs.jctc.1c00753)
Supplement: Supplementary file 2 — ct1c00753_si_002.zip [file ct1c00753_si_002.zip › XYZ-files-SI/8-XUQVAI/B97D3-tight.xyz]

12
Coordinates from ORCA-job XUQVAI
  Fe  0.80440375182328      0.95817677063316      0.62538402975189
  Fe  -0.78012007438810     -0.74839782197197     -0.73123022263296
  S   2.14168480047466      2.61021284738833     -0.30136483235021
  S   -2.07105287839284     -2.42396928208433      0.25525999983967
  S   1.05874388730875      1.12878185898497      2.94784300881802
  S   -1.04225322246322     -0.73130962040553     -3.04860224915787
  S   -1.29207164528654      1.27881974641914     -0.01705985894242
  S   1.30292739973753     -1.07973605540126     -0.08341743328459
  H   -3.26594634424587     -1.97552742049094     -0.17838306041901
  H   -0.53791498782763     -1.96082075970889     -3.27501903701699
  H   3.31307052937466      1.96590965733837     -0.12984940702146
  H   0.36153477488532      0.01698273829895      3.25512273841591
