# Supplementary material for: Analysis of the Geometric and Electronic Structure of Spin-Coupled Iron–Sulfur Dimers with Broken-Symmetry DFT: Implications for FeMoco
Source: J Chem Theory Comput. 2022 Feb 15;18(3):1437–57. doi: 10.1021/acs.jctc.1c00753 (PMC8908755; doi:10.1021/acs.jctc.1c00753)
Supplement: Supplementary file 2 — ct1c00753_si_002.zip [file ct1c00753_si_002.zip › XYZ-files-SI/8-XUQVAI/BHLYP-tight.xyz]

12
Coordinates from ORCA-job BHLYP-tight
  Fe  0.89562841685226      1.03803814587598      0.64520916443212
  Fe  -0.79341085361196     -0.77764109955084     -0.82211317059106
  S   2.28627205750329      2.71840789148760     -0.16523057364865
  S   -2.05501899080580     -2.42643984546038      0.23503653487299
  S   1.09164060409680      1.14753004972612      2.96917154694811
  S   -1.15657277749959     -0.85131058270272     -3.11972515432449
  S   -1.21872967099372      1.33426130516687     -0.11912776390086
  S   1.34904197547812     -1.04148695817184     -0.14025430546172
  H   -3.22073364670876     -2.11062524359200     -0.33247022347592
  H   -1.00021323542756     -2.16864357259597     -3.25772116960483
  H   3.42798750270583      2.13302937600232      0.20163644344999
  H   0.38711460941109      0.04400319281489      3.22427234730432
