# Supplementary material for: Analysis of the Geometric and Electronic Structure of Spin-Coupled Iron–Sulfur Dimers with Broken-Symmetry DFT: Implications for FeMoco
Source: J Chem Theory Comput. 2022 Feb 15;18(3):1437–57. doi: 10.1021/acs.jctc.1c00753 (PMC8908755; doi:10.1021/acs.jctc.1c00753)
Supplement: Supplementary file 2 — ct1c00753_si_002.zip [file ct1c00753_si_002.zip › XYZ-files-SI/8-XUQVAI/BLYP-tight.xyz]

12
Coordinates from ORCA-job XUQVAI
  Fe  0.78945855521180      0.94187765666740      0.61786097845281
  Fe  -0.77507454614428     -0.74328704088511     -0.72491679970295
  S   2.12384477632378      2.59705407194992     -0.31781641637643
  S   -2.07141008049008     -2.41923667755545      0.26325026385650
  S   1.04298066282254      1.12564603620301      2.94466185422255
  S   -1.02070748947414     -0.71561817810965     -3.04834897772143
  S   -1.29941434092220      1.27843147474448     -0.02515194033553
  S   1.29686172256944     -1.09318193178003     -0.07093983641182
  H   -3.28268838464553     -1.95999095179142     -0.13505402485311
  H   -0.48827224399420     -1.93674731490476     -3.29837110426274
  H   3.31208430779442      1.96450639324115     -0.16140192975254
  H   0.36534305194847     -0.00033087877956      3.27491160888465
