# Supplementary material for: Analysis of the Geometric and Electronic Structure of Spin-Coupled Iron–Sulfur Dimers with Broken-Symmetry DFT: Implications for FeMoco
Source: J Chem Theory Comput. 2022 Feb 15;18(3):1437–57. doi: 10.1021/acs.jctc.1c00753 (PMC8908755; doi:10.1021/acs.jctc.1c00753)
Supplement: Supplementary file 2 — ct1c00753_si_002.zip [file ct1c00753_si_002.zip › XYZ-files-SI/8-XUQVAI/BP86-tight.xyz]

12
Coordinates from ORCA-job BP86-tight
  Fe  0.77378843398459      0.92141440611356      0.61916482308765
  Fe  -0.77290648172932     -0.73739051295042     -0.70050081410706
  S   2.07329667086784      2.54415501838417     -0.35416114479435
  S   -2.05845721478161     -2.40171609846529      0.24893487422403
  S   1.06247651495036      1.13379783763016      2.90608988694669
  S   -0.99638744616289     -0.67930446454729     -2.99787908499785
  S   -1.29915951081057      1.25604629355638      0.00508698051326
  S   1.27355089120965     -1.09646888600837     -0.05130694877157
  H   -3.26355787285541     -1.94020318959171     -0.16497979063234
  H   -0.45091932191236     -1.89260444854815     -3.25707263659430
  H   3.26426712117015      1.91718816410719     -0.19633591057914
  H   0.38701420706954      0.01420853931977      3.26164344170498
