# Supplementary material for: Analysis of the Geometric and Electronic Structure of Spin-Coupled Iron–Sulfur Dimers with Broken-Symmetry DFT: Implications for FeMoco
Source: J Chem Theory Comput. 2022 Feb 15;18(3):1437–57. doi: 10.1021/acs.jctc.1c00753 (PMC8908755; doi:10.1021/acs.jctc.1c00753)
Supplement: Supplementary file 2 — ct1c00753_si_002.zip [file ct1c00753_si_002.zip › XYZ-files-SI/8-XUQVAI/CAM-B3LYP-tight.xyz]

12
Coordinates from ORCA-job CAM-B3LYP-tight
  Fe  0.84257697213613      0.98763201369385      0.64665298641495
  Fe  -0.80110434152164     -0.76375518801165     -0.74993797284363
  S   2.18859140689467      2.62291018636816     -0.27532341549556
  S   -2.08836333191691     -2.42689629475765      0.22604947077568
  S   1.11303099825522      1.17440340110811      2.94622605625431
  S   -1.09668737946852     -0.76155813162034     -3.04701551902965
  S   -1.26250403189224      1.29291516714288     -0.02262499005502
  S   1.29741294165705     -1.07488203179454     -0.07960512973052
  H   -3.25040182721747     -2.08440124333398     -0.34865689962771
  H   -0.72313399868990     -2.03200606749478     -3.25861239661171
  H   3.35667707189071      2.02899521866014      0.00925292816430
  H   0.41691151087289      0.07576562903983      3.27227855778456
