# Supplementary material for: Analysis of the Geometric and Electronic Structure of Spin-Coupled Iron–Sulfur Dimers with Broken-Symmetry DFT: Implications for FeMoco
Source: J Chem Theory Comput. 2022 Feb 15;18(3):1437–57. doi: 10.1021/acs.jctc.1c00753 (PMC8908755; doi:10.1021/acs.jctc.1c00753)
Supplement: Supplementary file 2 — ct1c00753_si_002.zip [file ct1c00753_si_002.zip › XYZ-files-SI/8-XUQVAI/M062X-tight.xyz]

12
Coordinates from ORCA-job M062X-tight
  Fe  0.79100423231415      0.95072307076796      0.62027524386936
  Fe  -0.79345199945802     -1.10946484043358     -0.73453771328116
  S   2.00325333868127      2.63832219947681     -0.46686443318900
  S   -2.00452610196904     -2.79633696238065      0.35466270097746
  S   1.10206791729837      1.37890820738271      2.91114445168619
  S   -1.10419619400936     -1.53995365625014     -3.02467263478148
  S   -1.36784595134965      1.03244793678258     -0.13865397024629
  S   1.36550160835860     -1.19101225158572      0.02410568081572
  H   -3.17032912053446     -2.47495421881531     -0.23008967787901
  H   -0.52434485838211     -0.40636497029029     -3.45012496214283
  H   3.16861809335574      2.31420313831294      0.11727069485936
  H   0.52725502669451      0.24260500603269      3.33616829531168
