# Supplementary material for: Analysis of the Geometric and Electronic Structure of Spin-Coupled Iron–Sulfur Dimers with Broken-Symmetry DFT: Implications for FeMoco
Source: J Chem Theory Comput. 2022 Feb 15;18(3):1437–57. doi: 10.1021/acs.jctc.1c00753 (PMC8908755; doi:10.1021/acs.jctc.1c00753)
Supplement: Supplementary file 2 — ct1c00753_si_002.zip [file ct1c00753_si_002.zip › XYZ-files-SI/8-XUQVAI/M06-tight.xyz]

12
Coordinates from ORCA-job M06-tight
  Fe  0.83747048119555      1.02341163697536      0.49934513007086
  Fe  -0.77903652427688     -0.70564341602577     -0.89088493777023
  S   2.21393915666642      2.77700637263419     -0.10727832377109
  S   -2.06811620862033     -2.14574484475990      0.41366387228452
  S   0.83491263466148      0.90468976489182      2.83218575065548
  S   -1.16679886118142     -1.10334113932882     -3.14014425881067
  S   -1.18355643871016      1.42993184145224     -0.38569074426986
  S   1.35773448531857     -0.99691025945583     -0.30316626639831
  H   -3.25267096690561     -1.64239584409306      0.01730828874713
  H   -0.83201206322600     -2.40554186621339     -3.05305882005267
  H   3.29187804172081      2.34122024661899      0.57227313717352
  H   0.73926225435758     -0.43755983369584      2.86413084814133
