# Supplementary material for: Analysis of the Geometric and Electronic Structure of Spin-Coupled Iron–Sulfur Dimers with Broken-Symmetry DFT: Implications for FeMoco
Source: J Chem Theory Comput. 2022 Feb 15;18(3):1437–57. doi: 10.1021/acs.jctc.1c00753 (PMC8908755; doi:10.1021/acs.jctc.1c00753)
Supplement: Supplementary file 2 — ct1c00753_si_002.zip [file ct1c00753_si_002.zip › XYZ-files-SI/8-XUQVAI/PBE0-tight.xyz]

12
Coordinates from ORCA-job PBE0-tight
  Fe  0.85148045496228      0.99729547012222      0.61908213022608
  Fe  -0.77621891609092     -0.74732705289421     -0.78010150509730
  S   2.20657383670652      2.66928844635384     -0.20467007502933
  S   -2.02478440534886     -2.38890973451108      0.27151186302986
  S   1.05477808270319      1.10977461153578      2.92817675370062
  S   -1.12487286873276     -0.80229116585806     -3.06320581005011
  S   -1.24182225056352      1.31918175972619     -0.08474368781301
  S   1.33683429746553     -1.04553449392189     -0.14388840470468
  H   -3.20732204030991     -2.01796939155797     -0.24979475398354
  H   -0.78675114297139     -2.09371174059701     -3.22357660143401
  H   3.36319718398209      2.04156821688210      0.07142296787761
  H   0.34191375919775     -0.00224226627993      3.17847079927779
