# Supplementary material for: Analysis of the Geometric and Electronic Structure of Spin-Coupled Iron–Sulfur Dimers with Broken-Symmetry DFT: Implications for FeMoco
Source: J Chem Theory Comput. 2022 Feb 15;18(3):1437–57. doi: 10.1021/acs.jctc.1c00753 (PMC8908755; doi:10.1021/acs.jctc.1c00753)
Supplement: Supplementary file 2 — ct1c00753_si_002.zip [file ct1c00753_si_002.zip › XYZ-files-SI/8-XUQVAI/PBE-tight.xyz]

12
Coordinates from ORCA-job XUQVAI
  Fe  0.77551071182659      0.92615608841897      0.61941609186217
  Fe  -0.77293316884192     -0.74003571979145     -0.70660951924832
  S   2.08542121175321      2.55929729288587     -0.33247698055888
  S   -2.06148860521481     -2.41205296277861      0.23599090602842
  S   1.06433453774962      1.14390865500843      2.91104878990291
  S   -1.00625188929443     -0.69042614878131     -3.00781872133333
  S   -1.29675990353111      1.25785902877688     -0.00435108649590
  S   1.27559125833712     -1.09355894410473     -0.05271027308321
  H   -3.26359529979870     -1.95215313612434     -0.18880841837617
  H   -0.47283530997027     -1.91078018264180     -3.25991402341390
  H   3.27310967425389      1.92759752660989     -0.16722114419238
  H   0.39290277373084      0.02331116152220      3.27213805490858
