# Supplementary material for: Analysis of the Geometric and Electronic Structure of Spin-Coupled Iron–Sulfur Dimers with Broken-Symmetry DFT: Implications for FeMoco
Source: J Chem Theory Comput. 2022 Feb 15;18(3):1437–57. doi: 10.1021/acs.jctc.1c00753 (PMC8908755; doi:10.1021/acs.jctc.1c00753)
Supplement: Supplementary file 2 — ct1c00753_si_002.zip [file ct1c00753_si_002.zip › XYZ-files-SI/8-XUQVAI/r2scan-tight.xyz]

12
Coordinates from ORCA-job XUQVAI
  Fe  0.83014212986437      1.00424838744510      0.59542026779104
  Fe  -0.75743888093673     -0.70946452466181     -0.77884363077189
  S   2.14815743889805      2.69605257351516     -0.18385080686011
  S   -2.05087058260048     -2.30340179370092      0.31820091365608
  S   0.96837604904040      1.03971647258801      2.89981521651798
  S   -1.09586875277132     -0.89019061953909     -3.06393019931262
  S   -1.21970218724993      1.35380239976923     -0.13426676298626
  S   1.34205460777871     -0.99992983071823     -0.14823900760853
  H   -3.23342718457375     -1.90897266960765     -0.18795895716148
  H   -0.70658949959121     -2.17472522730513     -3.15946474601135
  H   3.33328966502486      2.11126528005661      0.06603895930565
  H   0.43488318811704     -0.17927778884127      3.09576242944148
