# Supplementary material for: Analysis of the Geometric and Electronic Structure of Spin-Coupled Iron–Sulfur Dimers with Broken-Symmetry DFT: Implications for FeMoco
Source: J Chem Theory Comput. 2022 Feb 15;18(3):1437–57. doi: 10.1021/acs.jctc.1c00753 (PMC8908755; doi:10.1021/acs.jctc.1c00753)
Supplement: Supplementary file 2 — ct1c00753_si_002.zip [file ct1c00753_si_002.zip › XYZ-files-SI/8-XUQVAI/TPSSh-tight.xyz]

12
Coordinates from ORCA-job TPSSh-tight
  Fe  0.81074717028045      0.95854523395725      0.62199424968749
  Fe  -0.77737995347498     -0.74367160592688     -0.72902486350225
  S   2.14433967587732      2.60025869534093     -0.29165374602776
  S   -2.05399550020863     -2.40912348513927      0.24872141908092
  S   1.07299314621629      1.14228377000100      2.92240660395086
  S   -1.06194651873047     -0.73312453869201     -3.02544636898459
  S   -1.27943390766771      1.28828004654485     -0.02301706669337
  S   1.30389293048659     -1.08112574225033     -0.08220420901696
  H   -3.23757372932403     -2.01235469338352     -0.25239350799493
  H   -0.62015981880893     -1.98454608139694     -3.24565618626981
  H   3.31492432969136      1.97727114859330     -0.06601898239821
  H   0.37659816666276      0.03642991135162      3.24097633416859
