# Supplementary material for: Analysis of the Geometric and Electronic Structure of Spin-Coupled Iron–Sulfur Dimers with Broken-Symmetry DFT: Implications for FeMoco
Source: J Chem Theory Comput. 2022 Feb 15;18(3):1437–57. doi: 10.1021/acs.jctc.1c00753 (PMC8908755; doi:10.1021/acs.jctc.1c00753)
Supplement: Supplementary file 2 — ct1c00753_si_002.zip [file ct1c00753_si_002.zip › XYZ-files-SI/8-XUQVAI/TPSS-tight.xyz]

12
Coordinates from ORCA-job TPSS-tight
  Fe  0.78104002535216      0.92939159105507      0.61255525196742
  Fe  -0.77022385116989     -0.73731269654532     -0.70493752444689
  S   2.09898864472510      2.56260049684917     -0.32895536840231
  S   -2.05595112037147     -2.40724167063618      0.24699670800529
  S   1.06220783635521      1.13741151773220      2.90802180561816
  S   -1.01652156561885     -0.69601371302103     -3.00509832822690
  S   -1.29509256808332      1.26619331312282     -0.00699825702989
  S   1.28398398738690     -1.09420685919485     -0.05895569415051
  H   -3.25390358329658     -1.96678824221972     -0.18839477654762
  H   -0.50358101585174     -1.91745541731554     -3.25799937787977
  H   3.28015687889646      1.93504221784887     -0.15734207394671
  H   0.38190232267602      0.02750212132452      3.25979131103971
