# Supplementary material for: Analysis of the Geometric and Electronic Structure of Spin-Coupled Iron–Sulfur Dimers with Broken-Symmetry DFT: Implications for FeMoco
Source: J Chem Theory Comput. 2022 Feb 15;18(3):1437–57. doi: 10.1021/acs.jctc.1c00753 (PMC8908755; doi:10.1021/acs.jctc.1c00753)
Supplement: Supplementary file 2 — ct1c00753_si_002.zip [file ct1c00753_si_002.zip › XYZ-files-SI/8-XUQVAI/wB97M-D3BJ-tight.xyz]

12
Coordinates from ORCA-job wB97M-D3BJ-tight
  Fe  0.83915629129601      0.98799718674762      0.65507349080213
  Fe  -0.81062376698392     -0.76773453105884     -0.73990406158659
  S   2.18058543671437      2.61332629808014     -0.30109511145359
  S   -2.11730127797092     -2.44185029911262      0.20719240974276
  S   1.14120242346125      1.19828025775087      2.94942839358444
  S   -1.08995083187408     -0.75158027109710     -3.04692753703477
  S   -1.27727475661561      1.29432306862757     -0.00124600337192
  S   1.29164852072495     -1.08920597037753     -0.05571383080900
  H   -3.25094978402414     -2.08400292604435     -0.41451695432597
  H   -0.71312948031556     -2.02570214686668     -3.23344648920134
  H   3.33650133910213      2.02029670761160      0.03366398403437
  H   0.46314187748552      0.08497528473932      3.26617538561948
