# Supplementary material for: Analysis of the Geometric and Electronic Structure of Spin-Coupled Iron–Sulfur Dimers with Broken-Symmetry DFT: Implications for FeMoco
Source: J Chem Theory Comput. 2022 Feb 15;18(3):1437–57. doi: 10.1021/acs.jctc.1c00753 (PMC8908755; doi:10.1021/acs.jctc.1c00753)
Supplement: Supplementary file 2 — ct1c00753_si_002.zip [file ct1c00753_si_002.zip › XYZ-files-SI/8-XUQVAI/wB97X-D3BJ-tight.xyz]

12
Coordinates from ORCA-job wB97X-D3BJ-tight
  Fe  0.82417977909352      0.96937390067045      0.63090232990314
  Fe  -0.78854856405245     -0.74627837084260     -0.73211397554830
  S   2.15807202705721      2.59521709745860     -0.29242341660404
  S   -2.06964432666895     -2.40387675664342      0.22851651100158
  S   1.10928409901653      1.15835953518607      2.91376416438261
  S   -1.08575804830342     -0.74396838933617     -3.01551564843949
  S   -1.26757431412464      1.29300489559174     -0.01671757863785
  S   1.29476448461229     -1.07840826654412     -0.07838223905998
  H   -3.22436801099568     -2.04483476533910     -0.35041481899873
  H   -0.70016241585273     -2.01270572097894     -3.21434171368789
  H   3.32021079576601      2.00273796714302      0.01756573176200
  H   0.42255048545232      0.05050153263445      3.22784432992694
