# Supplementary material for: Analysis of the Geometric and Electronic Structure of Spin-Coupled Iron–Sulfur Dimers with Broken-Symmetry DFT: Implications for FeMoco
Source: J Chem Theory Comput. 2022 Feb 15;18(3):1437–57. doi: 10.1021/acs.jctc.1c00753 (PMC8908755; doi:10.1021/acs.jctc.1c00753)
Supplement: Supplementary file 2 — ct1c00753_si_002.zip [file ct1c00753_si_002.zip › XYZ-files-SI/9-VADDEJ01/a-crystal.xyz]

74
Fe2C18N6H45O3
Fe       3.820687500      8.111406108     -1.007006333
Fe       5.114340000      7.364515489      1.007629867
O        3.216552500      7.688872314      0.833664067
O        5.188960000      8.987542358      0.006235333
O        5.050482500      6.630052334     -0.833040533
H        2.476056826      6.968098006      1.371028047
H        5.043785122      9.897508555      0.475873011
H        5.801154636      6.748252479     -1.502580647
N        2.374207500      7.256396547     -2.419309333
C        1.101362500      7.924994140     -2.295849733
C        1.313742500      9.478427208     -2.151813533
N        2.456002500      9.831367201     -1.362420333
N        4.518097500      8.993756091     -2.916888933
C        4.156477500     10.385632120     -3.139490333
C        2.976190000     10.886458941     -2.215413933
C        2.137432500     10.639152396     -0.131565533
C        4.078270000      8.274205894     -4.104719933
C        2.669817500      7.644133441     -3.788588533
C        2.423715000      5.756401577     -2.342614733
C        6.021977500      8.966415669     -2.782205733
N        5.097120000      5.684322283      2.419932867
N        7.286212500      7.042644157      1.363043867
N        5.529772500      8.409665257      2.917512467
C        6.312565000      4.916304974      2.296473267
C        7.551687500      5.876947983      2.152437067
C        7.939855000      8.020685617      2.216037467
C        6.915982500      8.792431165      3.140113867
C        5.126537500      7.668988370      4.105343467
C        5.285105000      6.134196499      3.789212067
C        3.773332500      4.977199550      2.343238267
C        8.145060000      7.170647042      0.132189067
C        4.754155000      9.698393330      2.782829267
H        6.818619110      8.233491676     -2.668732520
H        6.476452450      9.300273971     -3.666172626
H        6.390582923      9.533148472     -1.940471957
H        8.870523053      6.508813667      0.377680863
H        7.713155132      6.836069359     -0.728861896
H        8.463646644      7.953572992     -0.440562120
H        4.871217319     10.769753909      2.575274181
H        4.067587213      9.306197796      2.209577868
H        3.973218921      9.998166009      3.481180333
H        7.981466004      5.668455459      3.156504939
H        8.293805495      5.312209207      1.674821773
H        6.542656326      4.415721303      3.119920855
H        6.337992072      4.341720636      1.279831827
H        3.029550980      5.463558430      2.921372546
H        3.677930521      5.095496966      1.264134773
H        6.062570026      6.070090143      4.437991106
H        4.541442471      5.570961107      4.234416758
H        4.331321059      7.616526576      4.859634242
H        5.556153424      7.950404169      4.965683630
H        7.310283791      8.547005316      4.046302459
H        7.249381175      9.886593688      3.334110369
H        8.259265381      8.854877745      1.802813937
H        8.497119811      7.638311787      3.048560248
H        4.212842939      9.066161871     -4.815340537
H        5.130587803      8.066710658     -4.329218522
H        2.371154747      8.717895535     -3.675329558
H        2.134586766      6.964232215     -4.279027575
H        1.603312921      5.086883180     -2.355146126
H        2.789907847      5.327620723     -3.180515734
H        2.917658378      5.384291502     -1.565431266
H        0.519975597      7.802337865     -3.124255758
H        0.277449282      7.876938110     -1.553060493
H        0.370756768      9.941680772     -1.880625335
H        1.104996033     10.017812919     -3.063674082
H        1.097810582     10.752212255      0.065924803
H        2.684296794     11.596593269     -0.364974496
H        2.524792150     10.112873606      0.734444135
H        3.046792836     11.787117246     -1.589248192
H        2.121968509     11.138571753     -2.803022105
H        3.891678795     10.513462351     -4.255946921
H        4.830023908     11.244103501     -2.919048082
H        3.933264186      4.085739163      2.322042378
