# Supplementary material for: Analysis of the Geometric and Electronic Structure of Spin-Coupled Iron–Sulfur Dimers with Broken-Symmetry DFT: Implications for FeMoco
Source: J Chem Theory Comput. 2022 Feb 15;18(3):1437–57. doi: 10.1021/acs.jctc.1c00753 (PMC8908755; doi:10.1021/acs.jctc.1c00753)
Supplement: Supplementary file 2 — ct1c00753_si_002.zip [file ct1c00753_si_002.zip › XYZ-files-SI/9-VADDEJ01/B3LYP-star-tight.xyz]

74
Coordinates from ORCA-job B3LYP-star-tight
  Fe  3.94541870412417      8.33959720389047     -0.99148144735649
  Fe  5.20510628220103      7.58537021184017      1.02902996501436
  O   3.20452974813694      7.88356379137917      0.84691591095195
  O   5.41420037410580      9.33207525567529      0.00859479025880
  O   5.10568911267538      6.68328446655428     -0.78686062398220
  H   2.55270499241005      7.19248946961565      1.00943406574409
  H   5.27871073032909     10.19017057218593      0.42634323699788
  H   5.88574228063353      6.49989648334840     -1.32220529824296
  N   2.33599818663452      7.36219433170291     -2.17636633041702
  C   1.14212483424379      8.16273170825461     -1.82160782278937
  C   1.38390862691672      9.65465438797503     -2.00448762486843
  N   2.64296774794499     10.10594708669322     -1.34739408676708
  N   4.63139783173495      8.87766372039045     -3.03815486590124
  C   3.99293323016151     10.16365423497568     -3.43618061139722
  C   3.47895242032029     10.94522434513507     -2.23588966448916
  C   2.34046701691793     10.82103004483421     -0.09485277426960
  C   4.15502755281149      7.73430167794201     -3.84953089928346
  C   2.67581491293634      7.45716169383643     -3.62377129662669
  C   2.15193005387183      5.95361858645631     -1.78495757006561
  C   6.09920145445929      8.98952262601579     -3.10954026366082
  N   5.18158378404029      5.66661450416957      2.14869852313765
  N   7.38370486845086      7.37093500202662      1.40907416290468
  N   5.28206004555005      8.38273537618959      3.10036468191622
  C   6.49059572238213      5.07575697132843      1.78532096457144
  C   7.64144675710918      6.04196325443104      2.02735887556996
  C   7.65063817909229      8.49641456033958      2.33447603288078
  C   6.70386118952360      8.49229097846517      3.52640406925541
  C   4.53147230451641      7.35645340837627      3.86045441738180
  C   5.06228894181972      5.95309911118957      3.60429493010103
  C   4.08792200811918      4.78996403619636      1.69283486525351
  C   8.16651338060684      7.53642133059385      0.17126854660658
  C   4.59846644765887      9.68452097345447      3.20010090286375
  H   6.55731006488251      8.06209836028713     -2.76746100741861
  H   6.42214858874766      9.18919631294654     -4.13836566186961
  H   6.42845248408283      9.79847715948721     -2.45926854406404
  H   9.23925095966150      7.58568057239648      0.39443233826581
  H   7.98666882667663      6.68676483403315     -0.48778837363720
  H   7.85314877217717      8.44991869511548     -0.33211137037804
  H   5.17580969239168     10.43893553641035      2.66541341851535
  H   3.61077857008767      9.60525087683744      2.74783589008531
  H   4.50318451355562      9.99322878630166      4.24823638069458
  H   7.81720717016028      6.17068214690551      3.09397605388483
  H   8.55757875782226      5.61052565208102      1.61633424069769
  H   6.66584090659588      4.14850408566184      2.34580707794944
  H   6.43705915101822      4.82197136671754      0.72464827273455
  H   3.13147528785209      5.21734067840560      1.99432154969946
  H   4.11790575284251      4.71405740624994      0.60680928046461
  H   6.03365377697287      5.81916418658849      4.07724325546375
  H   4.39096827711171      5.22970570146616      4.07375102999431
  H   3.49098257992923      7.42418097655104      3.53653724727415
  H   4.56438602259704      7.57020736420556      4.93646265752249
  H   6.94041261722894      7.67007635110868      4.19943901343694
  H   6.85268989085127      9.41053529455787      4.09999619592186
  H   7.51848426412344      9.41448223254225      1.75866993119982
  H   8.68850881485389      8.46747137908788      2.69042115109998
  H   4.33289123225215      7.91307606621331     -4.91774059974129
  H   4.74504249633238      6.86476969048456     -3.55411676159599
  H   2.06896472674426      8.23617319218104     -4.08127450043353
  H   2.40994579722660      6.52544450728842     -4.12932240343769
  H   1.30627499013013      5.50960522370022     -2.32378356624589
  H   3.06103110702838      5.39858006441376     -2.01032438428648
  H   1.96398580204245      5.88931606254973     -0.71384582077736
  H   0.27593094296190      7.85838916738143     -2.42310377139758
  H   0.91350176892979      7.94812394878774     -0.77604344330280
  H   0.53339701759323     10.20225174995869     -1.59080026073626
  H   1.42276522288746      9.90786029563031     -3.06274406116549
  H   1.76198390425362     11.73013812133167     -0.29851294890037
  H   3.26837024400261     11.09493315759091      0.40615873143765
  H   1.77205067771591     10.16548779377911      0.56287932847628
  H   4.31961958613002     11.30302596717419     -1.63845719036467
  H   2.91821260629761     11.82174235140890     -2.58527957141422
  H   3.18180317234386      9.95788381142360     -4.13211998751397
  H   4.71203691250241     10.78280208879299     -3.97826784498157
  H   4.18140105396198      3.79129335050076      2.13651460955129
