# Supplementary material for: Analysis of the Geometric and Electronic Structure of Spin-Coupled Iron–Sulfur Dimers with Broken-Symmetry DFT: Implications for FeMoco
Source: J Chem Theory Comput. 2022 Feb 15;18(3):1437–57. doi: 10.1021/acs.jctc.1c00753 (PMC8908755; doi:10.1021/acs.jctc.1c00753)
Supplement: Supplementary file 2 — ct1c00753_si_002.zip [file ct1c00753_si_002.zip › XYZ-files-SI/9-VADDEJ01/B3LYP-tight.xyz]

74
Coordinates from ORCA-job B3LYP-tight
  Fe  3.94515949290492      8.34165958342693     -0.99305488965165
  Fe  5.20691478003985      7.58707581722003      1.03031296776323
  O   3.20778332488916      7.88469283655758      0.84601694803382
  O   5.41317990204716      9.33303506781987      0.01005758006925
  O   5.10733548186760      6.68826617816170     -0.78561359851541
  H   2.55756289417358      7.19530367870527      1.00745201602792
  H   5.27694351835960     10.18979582599659      0.42455887306556
  H   5.88376789289455      6.50481131027567     -1.32165441522668
  N   2.33498819449190      7.36107295569584     -2.18231610932370
  C   1.14038339405440      8.15988350986881     -1.82822787481069
  C   1.37875994639766      9.65255307999430     -2.00886529695618
  N   2.63628258307786     10.10672033631596     -1.35187537398772
  N   4.62866029845371      8.88302537317787     -3.04345361805760
  C   3.98771628691272     10.16751170686300     -3.44045207779936
  C   3.47003416634479     10.94718445732876     -2.24059542371709
  C   2.33110946874569     10.82418591142926     -0.10145113378207
  C   4.15357869972841      7.73985572209125     -3.85504719704196
  C   2.67549118773339      7.45759696374768     -3.62889845662116
  C   2.14922874041348      5.95208760648936     -1.79369487408147
  C   6.09598485163706      8.99710430109625     -3.11948123241004
  N   5.18124757078879      5.66612783901248      2.15363892006991
  N   7.38839233261584      7.36660309956609      1.41366648431597
  N   5.28776182902438      8.38308421003875      3.10560661973970
  C   6.48926787871206      5.07326540077332      1.79182534266750
  C   7.64232653112793      6.03716481147789      2.03157964820321
  C   7.65752920480866      8.48991576131509      2.34030474280517
  C   6.70951989597119      8.48943247781140      3.53111781278052
  C   4.53645222463454      7.35825748815060      3.86601520681365
  C   5.06228296348667      5.95336964028078      3.60871264134704
  C   4.08787798870882      4.78786811660500      1.70049100310325
  C   8.17610444167185      7.53042168107007      0.17884149015189
  C   4.60720928543459      9.68604928896156      3.20963487639615
  H   6.55647334144038      8.07355969354591     -2.77538573339043
  H   6.41511641771543      9.19259019724698     -4.14844224168625
  H   6.42558573185823      9.80860395876931     -2.47540873108083
  H   9.24660897717205      7.57324799433348      0.40536127836451
  H   7.99425895847702      6.68469267875858     -0.48191752483828
  H   7.87115285269144      8.44537449819487     -0.32324041528514
  H   5.18391806848724     10.43943094503583      2.67628772078163
  H   3.61960672589459      9.61067632007397      2.76070718468278
  H   4.51496159207206      9.99205712482836      4.25698830506757
  H   7.82038954813302      6.16471054721076      3.09603478082979
  H   8.55460832993070      5.60310513570068      1.61952022596217
  H   6.66329875335578      4.14879422017395      2.35374659799635
  H   6.43629901732329      4.81708126218613      0.73357094204569
  H   3.13257048430011      5.21558745386423      1.99898713296126
  H   4.11816096217628      4.70661033881920      0.61664361194006
  H   6.03090110603061      5.81578386391253      4.08195698058939
  H   4.38868305299413      5.23412456449096      4.07708163714493
  H   3.49692296757162      7.42838962266877      3.54565668386563
  H   4.57244725758492      7.57033151117941      4.94040033976457
  H   6.94383353265550      7.66940791610827      4.20456357707866
  H   6.86067144212243      9.40681111396601      4.10207501449668
  H   7.53061436198317      9.40791490246374      1.76663142706775
  H   8.69276912241979      8.45669750438159      2.69793435018572
  H   4.32898869612728      7.92003738989568     -4.92156745396092
  H   4.74501251629617      6.87248176954606     -3.56260918271441
  H   2.06701831186992      8.23256448462897     -4.08666889785606
  H   2.41457084491901      6.52637792073603     -4.13409085893931
  H   1.30453588176228      5.51085342911226     -2.33279407898739
  H   3.05579373739190      5.39657885332932     -2.02003293347247
  H   1.96078636882434      5.88560737042659     -0.72454624922548
  H   0.27657411815581      7.85581530782676     -2.43001330452598
  H   0.91085474916591      7.94456298960656     -0.78484105089522
  H   0.52793792559801     10.19545509205229     -1.59433744702286
  H   1.41541404331184      9.90714715260664     -3.06494903312425
  H   1.75573542886251     11.73250749161428     -0.30801973708794
  H   3.25618547509733     11.09699511704479      0.40166914654930
  H   1.75969261456862     10.17226309657937      0.55447949313996
  H   4.30792786721111     11.30805757668400     -1.64431690631169
  H   2.90772800253309     11.82013220297810     -2.59068843136608
  H   3.17945852356471      9.96159879441674     -4.13678863072773
  H   4.70477125298728     10.78846738116845     -3.97953152394919
  H   4.18081851120900      3.79260514650633      2.14758567656258
