# Supplementary material for: Analysis of the Geometric and Electronic Structure of Spin-Coupled Iron–Sulfur Dimers with Broken-Symmetry DFT: Implications for FeMoco
Source: J Chem Theory Comput. 2022 Feb 15;18(3):1437–57. doi: 10.1021/acs.jctc.1c00753 (PMC8908755; doi:10.1021/acs.jctc.1c00753)
Supplement: Supplementary file 2 — ct1c00753_si_002.zip [file ct1c00753_si_002.zip › XYZ-files-SI/9-VADDEJ01/B97D3-tight.xyz]

74
Coordinates from ORCA-job VADDEJ01
  Fe  3.93874962770040      8.33703098035631     -0.99683454766921
  Fe  5.20696231591757      7.58057547732684      1.03610093724151
  O   3.19420165168171      7.86673895173501      0.84695288026106
  O   5.40607602025322      9.33941351166275      0.01388777474330
  O   5.11640294526806      6.68204511276379     -0.79317065319184
  H   2.56469554796798      7.15003424653374      0.98938303277997
  H   5.23693865392217     10.18631578739238      0.44357885647108
  H   5.90741586206227      6.53454754313338     -1.32472465320007
  N   2.32357057470690      7.36041224184484     -2.20350829144855
  C   1.12627330962788      8.16248350282792     -1.84755779059389
  C   1.36538043633359      9.65768084667399     -2.02577616273982
  N   2.62285867703700     10.11418847753756     -1.35967739292698
  N   4.62762184414405      8.89223276879377     -3.05696926087861
  C   3.98150743787464     10.18068523028800     -3.45056133199709
  C   3.46260890132900     10.95794436825409     -2.24662276823523
  C   2.30755650120101     10.83343450729793     -0.10791892673626
  C   4.15229792665409      7.74708791613488     -3.87319944754403
  C   2.67074793444125      7.46600418854520     -3.65281612047303
  C   2.13072061020211      5.94483877727988     -1.82635414738853
  C   6.09844229707070      9.01141850703796     -3.13672740546894
  N   5.18422287993431      5.65603900268349      2.17789070422606
  N   7.40014873584276      7.35485384672322      1.41954864534700
  N   5.29984728875764      8.38785428839510      3.12051078857854
  C   6.49460910412240      5.06040625848095      1.81106699608893
  C   7.65175966158380      6.02430652755400      2.04638479924195
  C   7.67169069293322      8.48615436109476      2.34309473803131
  C   6.72811306411321      8.49052976974977      3.54030924170992
  C   4.54730120496026      7.36211241814213      3.88729326045093
  C   5.07324419790069      5.95370972157639      3.63583574577780
  C   4.08604342145947      4.77153056775759      1.73562960581443
  C   8.19239121566802      7.51127079034993      0.18187381400627
  C   4.62149155325247      9.69618733439007      3.22931231324482
  H   6.56315463841597      8.08566448880100     -2.79273651760688
  H   6.41516158478856      9.20924129957050     -4.17043889759420
  H   6.42512416637365      9.82732190180941     -2.49045592341343
  H   9.26629687131732      7.55886090299114      0.41172532847973
  H   8.01175162100207      6.65572058895116     -0.47255221700188
  H   7.88437823917823      8.42506682813980     -0.32856771184118
  H   5.20549174142560     10.45041311892128      2.69767547043597
  H   3.63103295759981      9.62424340632312      2.77681139520917
  H   4.52842313666318      9.99904678161881      4.28187393645502
  H   7.83115135382034      6.15917113811115      3.11352040011534
  H   8.56605737713148      5.58419296110776      1.63487269318094
  H   6.67015320957025      4.13319964002261      2.37621548259967
  H   6.43577877320939      4.80327286374541      0.74955036266822
  H   3.13081089541156      5.20094371351957      2.04500403033727
  H   4.10732694674888      4.68925444898425      0.64772986236564
  H   6.04836952807169      5.81810552178595      4.10477300643444
  H   4.39984702895214      5.23504868861249      4.11443910559650
  H   3.50443205473816      7.43255032612331      3.56518133317108
  H   4.58520363188283      7.57938021454687      4.96490150664295
  H   6.96212097513595      7.66787460372660      4.21668280407038
  H   6.88554744314998      9.41184461191733      4.11070714549629
  H   7.53957707719829      9.40330272961278      1.76229585672556
  H   8.71245781495941      8.45525912271827      2.69784777425795
  H   4.33170905921827      7.92919607868753     -4.94307283684187
  H   4.74474007732332      6.87713354923927     -3.57683972791741
  H   2.06197605763532      8.24765476662184     -4.10763873491285
  H   2.40904751085692      6.53503885831632     -4.16638371670466
  H   1.28445840407562      5.50949176665089     -2.37612241761521
  H   3.04118310338077      5.38896637340085     -2.05440655793419
  H   1.93516368493167      5.87130621932778     -0.75527353056680
  H   0.25963490414925      7.85934104021092     -2.45337104216207
  H   0.89710364331668      7.94329839007327     -0.80106683404312
  H   0.50882203924974     10.20102511294877     -1.61334849626947
  H   1.40869137591733      9.91567402100675     -3.08459229810190
  H   1.72963123896290     11.74403697961043     -0.31946725196255
  H   3.23255980929214     11.10866653034994      0.40188302309450
  H   1.73101052297963     10.17627840427920      0.54456420640517
  H   4.30212632259242     11.31534007103170     -1.64394043239487
  H   2.89986381830450     11.83596814197700     -2.59662755216402
  H   3.17101983203709      9.97293070406280     -4.14951832931440
  H   4.69960364990369     10.80686607828599     -3.99015285692358
  H   4.18660850920263      3.77341315393784      2.18492726802199
