# Supplementary material for: Analysis of the Geometric and Electronic Structure of Spin-Coupled Iron–Sulfur Dimers with Broken-Symmetry DFT: Implications for FeMoco
Source: J Chem Theory Comput. 2022 Feb 15;18(3):1437–57. doi: 10.1021/acs.jctc.1c00753 (PMC8908755; doi:10.1021/acs.jctc.1c00753)
Supplement: Supplementary file 2 — ct1c00753_si_002.zip [file ct1c00753_si_002.zip › XYZ-files-SI/9-VADDEJ01/BHLYP-tight.xyz]

74
Coordinates from ORCA-job BHLYP-tight
  Fe  3.90573034094150      8.38168070403518     -1.08518073209533
  Fe  5.24161415353317      7.57367787553227      1.06267934463494
  O   3.31874679531598      7.85160654930619      0.90200426940842
  O   5.46489653487391      9.25486068319444      0.10006507959134
  O   5.16773016395077      6.70165441638634     -0.67816724181095
  H   2.67869848058828      7.16986332476913      1.06715666097053
  H   5.37741169563201     10.10746803578720      0.50876586302932
  H   5.93583353603972      6.50346248237273     -1.19995742794345
  N   2.32258476180428      7.36571880307847     -2.23698223015969
  C   1.14203825157491      8.14994960000842     -1.86417578175873
  C   1.35197645417728      9.64130953263145     -2.04035472020767
  N   2.58603124009819     10.11951407526489     -1.39277796494744
  N   4.59448290988477      8.93100408640750     -3.10609012564937
  C   3.93009279965604     10.19227532866305     -3.47757101695148
  C   3.40959664120770     10.95252347573859     -2.27392809734587
  C   2.28040439607341     10.82778030132492     -0.15506376499894
  C   4.12715905162381      7.78670700655016     -3.89430851707363
  C   2.66009585221576      7.48085069552465     -3.66596993178169
  C   2.15430643086910      5.96866572455617     -1.85507860879200
  C   6.04408804634048      9.06211215497220     -3.19921060050176
  N   5.19625039036228      5.68426609828123      2.18972304048731
  N   7.39214317288524      7.32974316611553      1.46753620515552
  N   5.32776440139368      8.36219323608514      3.11531887571996
  C   6.48541516638022      5.06610515795963      1.84798248167053
  C   7.63950083299123      6.01211256622699      2.08701499231912
  C   7.68304041480604      8.44435720564127      2.38007668578647
  C   6.73367947981768      8.46223790664519      3.55648309670415
  C   4.56394480873092      7.36811066583688      3.88236932161476
  C   5.06745682962594      5.96423457002709      3.63462622783943
  C   4.10163874083824      4.82512986893579      1.73109670663267
  C   8.17639917265998      7.47644111947101      0.23888220395035
  C   4.66484677088356      9.66570134519897      3.19901505247490
  H   6.51829984456592      8.15638151326431     -2.84818576704803
  H   6.35409075927820      9.24773944223669     -4.22529176679078
  H   6.37050820269699      9.88270511862819     -2.57652784409219
  H   9.23572636430104      7.52622998696146      0.47253509413702
  H   8.00562512748769      6.62400308990755     -0.40280580847780
  H   7.87355651734463      8.37586586325413     -0.27550699655434
  H   5.25975474169890     10.40783692819863      2.68651239576951
  H   3.69345121168483      9.60365316595208      2.73242026229079
  H   4.55569539324730      9.96607440468407      4.23692910773696
  H   7.81565437316663      6.14115239740711      3.14317510633730
  H   8.54263589101343      5.57648465161496      1.67909162712447
  H   6.63368722333107      4.15382568715751      2.41929030034124
  H   6.43935745926499      4.80039093620414      0.79998589422349
  H   3.15622022459530      5.24661004244565      2.04087929116549
  H   4.12598652602044      4.75630251995888      0.65422937746270
  H   6.02119262652159      5.81158872806620      4.11484541880415
  H   4.38248833983829      5.25896888800729      4.08749713063142
  H   3.53279206526984      7.45049998632645      3.56527382790583
  H   4.60741446825440      7.59102087414312      4.94485768482193
  H   6.95324690801370      7.65283664548272      4.23461004617262
  H   6.88132536669625      9.37708940314412      4.11599047344833
  H   7.57795676257711      9.35647361171923      1.80782027478928
  H   8.70804972918424      8.38764729037256      2.73611610804205
  H   4.29343066573023      7.95272761527873     -4.95713519310949
  H   4.72512383428499      6.93307093208114     -3.59865505977869
  H   2.04399100167098      8.24223270782766     -4.11845930203115
  H   2.42027002452678      6.55673193475698     -4.17889006818277
  H   1.31084346056489      5.52025964893767     -2.37560087720097
  H   3.05324671967621      5.42013137160946     -2.09659280384858
  H   1.98660966361133      5.89796386463415     -0.78954266868804
  H   0.27247647966255      7.84356879654585     -2.44289090525762
  H   0.93484393799129      7.93415008130947     -0.82301627202923
  H   0.49350820483049     10.15709097431769     -1.62611198591058
  H   1.37527884756263      9.89588341172990     -3.08896905190553
  H   1.70462808406196     11.72919830469000     -0.35340991032786
  H   3.19750630675395     11.10057088424950      0.34765473688592
  H   1.71243135461320     10.18046060448719      0.49744961608933
  H   4.24406884577485     11.30960995213250     -1.68248755686509
  H   2.85394958421158     11.82310519935680     -2.61771327581869
  H   3.12521966893361      9.98330602990472     -4.16505488887005
  H   4.62272253620270     10.83211103187769     -4.01169306289249
  H   4.19603066150463      3.83380168860310      2.16424128752844
