# Supplementary material for: Analysis of the Geometric and Electronic Structure of Spin-Coupled Iron–Sulfur Dimers with Broken-Symmetry DFT: Implications for FeMoco
Source: J Chem Theory Comput. 2022 Feb 15;18(3):1437–57. doi: 10.1021/acs.jctc.1c00753 (PMC8908755; doi:10.1021/acs.jctc.1c00753)
Supplement: Supplementary file 2 — ct1c00753_si_002.zip [file ct1c00753_si_002.zip › XYZ-files-SI/9-VADDEJ01/BLYP-tight.xyz]

74
Coordinates from ORCA-job VADDEJ01
  Fe  3.92840827542681      8.34443990138985     -1.01003774849040
  Fe  5.21315196331175      7.57768588927308      1.04749831658405
  O   3.17155099361988      7.87582279816704      0.86135081790916
  O   5.42070627422140      9.36025374241121      0.00824465022596
  O   5.11443336859698      6.66062258878794     -0.80394155619510
  H   2.54716479342912      7.14223311694913      0.99216479382654
  H   5.23356722965773     10.20757679209493      0.44682889018528
  H   5.91590942557858      6.52804244376345     -1.33770655611588
  N   2.29795740638491      7.36281058641432     -2.22598921668922
  C   1.09608886360066      8.17489018167870     -1.86762422627657
  C   1.33927126675186      9.67643515916546     -2.05063759410451
  N   2.60617631228429     10.13661322331046     -1.38307382786202
  N   4.62111908562351      8.89739995830993     -3.08846035591607
  C   3.97411660026810     10.19544403426650     -3.48571323053336
  C   3.45546041023517     10.98043553999082     -2.27728642988432
  C   2.29794562117204     10.85521243014834     -0.11927491735852
  C   4.14044723598651      7.74203509379757     -3.90492463225519
  C   2.65074570942368      7.46357618988327     -3.68428085258375
  C   2.10993906532387      5.94195263877812     -1.83384845030911
  C   6.10146463558483      9.01093515775088     -3.15511450661830
  N   5.19860210538189      5.63306171609949      2.19951862978757
  N   7.42684016763035      7.35216211974859      1.44001879347711
  N   5.30767561981353      8.38355200260991      3.15498233809959
  C   6.51953993238679      5.04018082828422      1.82691598320746
  C   7.68042072868051      6.01057440294048      2.06580819899735
  C   7.69437051417984      8.48993551648668      2.37242896653218
  C   6.74572712264875      8.48966442228777      3.57526793133179
  C   4.55153429550929      7.34588709461187      3.92111078696642
  C   5.08454614434340      5.93264847727065      3.66668896901152
  C   4.09331696265819      4.74923634863318      1.74588003262914
  C   8.21377348560929      7.51640684396207      0.18995832357061
  C   4.61985459724976      9.69701057458802      3.25672441193575
  H   6.55737597388338      8.07854962156358     -2.81016664137100
  H   6.42978131945004      9.21328431820996     -4.18646024267661
  H   6.42583073087122      9.82223959141308     -2.49852139771827
  H   9.29195300746574      7.55861171987993      0.41045804733207
  H   8.02223694980506      6.66546940622773     -0.47088246945374
  H   7.90209573160034      8.43692194016287     -0.31064916770861
  H   5.19900879422270     10.44982651754372      2.71360069317262
  H   3.62656736071459      9.61470994396679      2.80713494496180
  H   4.52924840497339     10.00944153820983      4.30885400348666
  H   7.85907376632889      6.14332573261469      3.13548409201194
  H   8.59662053298470      5.57302356817518      1.65013448816760
  H   6.69892059856359      4.10991022289997      2.38991478958945
  H   6.45871337898952      4.78684089933388      0.76255301414622
  H   3.13641678505233      5.18675823433446      2.04618416977815
  H   4.12476599699780      4.66811754529544      0.65605618151942
  H   6.06240382220675      5.80050792240110      4.13573372437245
  H   4.41089599257964      5.21002617828990      4.14387669005655
  H   3.50789268226474      7.41563454079308      3.59466030421677
  H   4.58640200497915      7.56049377413659      5.00149007699400
  H   6.98189610325081      7.66387842045626      4.25039385017226
  H   6.90025315613778      9.41302236272065      4.14722500507767
  H   7.55927552479736      9.40843231323118      1.79069076460294
  H   8.73678558295862      8.46154342967275      2.72902110733026
  H   4.32202464254690      7.91918727200392     -4.97734406406004
  H   4.73220541016319      6.87154026363522     -3.60137815952611
  H   2.04377965215834      8.24785575390051     -4.14182996091628
  H   2.38722499237832      6.52887576356727     -4.19463388268577
  H   1.26787125836097      5.49465370492858     -2.38447522862490
  H   3.02763555326884      5.38932168090428     -2.05013880983286
  H   1.90929071468889      5.88037129937859     -0.76075528211612
  H   0.22585194141391      7.87186545059819     -2.47202547309597
  H   0.87010247765338      7.95765941108548     -0.81792880539948
  H   0.48348041149019     10.22375545169247     -1.63636056805244
  H   1.38385566129550      9.93133494371870     -3.11228861209611
  H   1.71257125549294     11.76546897230787     -0.32210553663640
  H   3.22986013186516     11.13232784193966      0.38149589104234
  H   1.73167232245854     10.19087045790625      0.53830281126956
  H   4.29739972058051     11.33450084748377     -1.67230149258794
  H   2.89533567474586     11.86180581795778     -2.62946465138923
  H   3.16012038579243      9.98650701305069     -4.18342784252177
  H   4.69612453504940     10.81880590747248     -4.02763280947013
  H   4.18384757094346      3.74865856307849      2.19687305755393
