# Supplementary material for: Analysis of the Geometric and Electronic Structure of Spin-Coupled Iron–Sulfur Dimers with Broken-Symmetry DFT: Implications for FeMoco
Source: J Chem Theory Comput. 2022 Feb 15;18(3):1437–57. doi: 10.1021/acs.jctc.1c00753 (PMC8908755; doi:10.1021/acs.jctc.1c00753)
Supplement: Supplementary file 2 — ct1c00753_si_002.zip [file ct1c00753_si_002.zip › XYZ-files-SI/9-VADDEJ01/BP86-tight.xyz]

74
Coordinates from ORCA-job BP86-tight
  Fe  3.94365548380223      8.33601826222544     -0.98981453262248
  Fe  5.20149885372945      7.58183924668740      1.02893265721266
  O   3.19188678117306      7.88038637060888      0.85307424302764
  O   5.41858897022603      9.33736829458159      0.00654606471558
  O   5.10514818780148      6.66995770039638     -0.79133956603967
  H   2.54944158427597      7.16821337228642      1.00775714944254
  H   5.25706352406842     10.19002104031163      0.44391880662258
  H   5.90099396896852      6.50427425497481     -1.32343667866918
  N   2.33537403899421      7.36233639032313     -2.17094806383498
  C   1.13962235265253      8.16692431025912     -1.81418613034992
  C   1.38788176121855      9.65931333604478     -2.00398023702955
  N   2.65025176459715     10.10676261688167     -1.34125159769131
  N   4.63751370438575      8.87143432645215     -3.03080279032986
  C   4.00027964652465     10.16169842610010     -3.43255894037793
  C   3.49360538989217     10.94715488823561     -2.22877374349477
  C   2.34449609290953     10.82126070635502     -0.08544529737243
  C   4.16021656881418      7.72460930980754     -3.84439602626740
  C   2.67605560198184      7.45779513110542     -3.62239290770341
  C   2.15096076429621      5.95038171161853     -1.77986594957006
  C   6.10865769905190      8.98334083830484     -3.09807068721286
  N   5.18032944291796      5.66550084221054      2.14644509827626
  N   7.37809098883559      7.37402793099972      1.40049618273409
  N   5.27739974931848      8.38465437750713      3.09497672668955
  C   6.49218546238947      5.07441500434182      1.77649618614628
  C   7.64227552773271      6.04423535657742      2.02327863002964
  C   7.64469534885676      8.50762123957696      2.32308602381181
  C   6.70273390224787      8.49691991260162      3.52166239833741
  C   4.52474936824426      7.35576414018319      3.85790380880078
  C   5.06520608131491      5.95272596264598      3.60601114492153
  C   4.08367957767355      4.78706428020369      1.69107807215431
  C   8.15658184560244      7.54024902903458      0.15647103592015
  C   4.58978933235040      9.68810692885964      3.19192696131742
  H   6.56658109718344      8.04616559209884     -2.76116663116967
  H   6.43749441369380      9.19312926163137     -4.13023315374047
  H   6.43717104390786      9.79033055766226     -2.43391966347253
  H   9.23664772023165      7.60087093838465      0.37508660117946
  H   7.98028683382238      6.67971828540073     -0.50039547406244
  H   7.82844182588735      8.45441016149680     -0.35134415699633
  H   5.17234913407487     10.44713625955899      2.65576348549706
  H   3.59835569275511      9.60348961207316      2.73219127288487
  H   4.48865723393950     10.00050542378738      4.24555164072647
  H   7.81345936289109      6.17800921803517      3.09777773117313
  H   8.56856183946008      5.61415740734124      1.61502154572853
  H   6.67020443295002      4.13723762265453      2.33333491503882
  H   6.43326954113018      4.82727199893553      0.70706805509010
  H   3.12279285432441      5.21398655043652      2.00286948747677
  H   4.11028523742985      4.71909572884312      0.59745655311085
  H   6.04732603239545      5.82622285765822      4.07628396173538
  H   4.39845577235901      5.21983358476395      4.08347830095257
  H   3.47981015046468      7.42088982667844      3.52327327448699
  H   4.54980225301969      7.57470701392336      4.94025141167690
  H   6.94295888817153      7.66531854562315      4.19420462551395
  H   6.85125280762341      9.41784327188254      4.10425139086742
  H   7.49795351246602      9.42676350676689      1.73870516122489
  H   8.69219741031610      8.48963278094988      2.67316096205768
  H   4.34633101967078      7.89827368878606     -4.91922016638839
  H   4.74924471908044      6.84929605182420     -3.53778598986497
  H   2.07105504174550      8.24941856773640     -4.07896832493427
  H   2.39908075143960      6.52438986862199     -4.13398460805976
  H   1.30442364533565      5.50074318029374     -2.32635499832595
  H   3.06956971915812      5.39582867347070     -2.00018795232596
  H   1.95566962987901      5.88698537341030     -0.70315854291637
  H   0.26445434313372      7.86051661803159     -2.41442840515262
  H   0.91538476979276      7.95339642365999     -0.75998952184800
  H   0.53327820803258     10.21820696308649     -1.59536699684293
  H   1.43557416372363      9.90946777692955     -3.07033675165410
  H   1.75664253496386     11.73283798155062     -0.28779606956550
  H   3.27791409201644     11.10245639173496      0.41606047125642
  H   1.77904237767462     10.15608033193248      0.57625853142710
  H   4.34228077950691     11.29570716655961     -1.62409496258957
  H   2.93715275841040     11.83586401391436     -2.57625867615060
  H   3.17999242046301      9.95279450234733     -4.12876364767422
  H   4.72316879649934     10.77988324268274     -3.98478281014141
  H   4.18101049812667      3.77942561053518      2.13053342517633
