# Supplementary material for: Analysis of the Geometric and Electronic Structure of Spin-Coupled Iron–Sulfur Dimers with Broken-Symmetry DFT: Implications for FeMoco
Source: J Chem Theory Comput. 2022 Feb 15;18(3):1437–57. doi: 10.1021/acs.jctc.1c00753 (PMC8908755; doi:10.1021/acs.jctc.1c00753)
Supplement: Supplementary file 2 — ct1c00753_si_002.zip [file ct1c00753_si_002.zip › XYZ-files-SI/9-VADDEJ01/CAM-B3LYP-tight.xyz]

74
Coordinates from ORCA-job CAM-B3LYP-tight
  Fe  3.95340448374090      8.33907675841763     -0.98420447860707
  Fe  5.20091180413142      7.59219591386526      1.01703722461158
  O   3.22134392273832      7.88169956823124      0.84186883854355
  O   5.41109255470343      9.32318693714535      0.01413342716991
  O   5.11092707834178      6.69935452030750     -0.77875055588188
  H   2.55531452651376      7.21509898164443      1.02242106113170
  H   5.31005776044193     10.19005472970734      0.41310702234985
  H   5.87210013237543      6.47709535460863     -1.31854921233285
  N   2.35163236562060      7.35938107827252     -2.16831757294913
  C   1.16057138606395      8.15045237807085     -1.81426141319890
  C   1.39391851320600      9.63956560645757     -1.99097253900267
  N   2.64480349419293     10.09343714961248     -1.33853761311766
  N   4.63108799712561      8.88145800528662     -3.02582434430081
  C   3.99168452962786     10.15885851755764     -3.41921274632572
  C   3.47168918732595     10.93311828518458     -2.22284606697044
  C   2.33970263279459     10.80950168350449     -0.09494329627435
  C   4.15982708807444      7.74447259323354     -3.83567133807663
  C   2.68789262246497      7.45707778548554     -3.60783909947060
  C   2.16765893768817      5.95596205806545     -1.78324428810964
  C   6.09161599289954      8.99620804825990     -3.10609867945275
  N   5.17262687436788      5.68052221533758      2.13806567346386
  N   7.37285097906612      7.36907998435619      1.40331095406057
  N   5.28253204685330      8.38448770599216      3.08403612063195
  C   6.47364133968871      5.08669029024414      1.78093396503540
  C   7.62450439622872      6.04600428554955      2.01800351250579
  C   7.64388413309267      8.48614920751947      2.32572192514023
  C   6.69633880702869      8.48968529045143      3.51048669298453
  C   4.53220951320844      7.36757278905525      3.84242729673054
  C   5.05186957664885      5.96558132760611      3.58598596772668
  C   4.08494071630534      4.80439550779065      1.68731604519448
  C   8.16134567687908      7.53174397399330      0.17625978984456
  C   4.60634896762458      9.68256033940390      3.18844781893294
  H   6.55573003566432      8.07592231823310     -2.76028637806527
  H   6.40653922588374      9.18766392250386     -4.13597202789253
  H   6.42453091047688      9.81036520489213     -2.46819092573540
  H   9.22962406860331      7.57436539891509      0.40759229523469
  H   7.98451700997152      6.68698326834485     -0.48586668654060
  H   7.86036102504339      8.44595594352293     -0.32816665973927
  H   5.18381583467702     10.43794381784656      2.66027258893244
  H   3.61980283025789      9.61154467365545      2.73815506860919
  H   4.51247849669284      9.98494068905232      4.23549592952475
  H   7.80599711369066      6.17171216871923      3.08150254618334
  H   8.53488933598537      5.61080306540007      1.60515327662383
  H   6.64445225219830      4.16405892869091      2.34482648053929
  H   6.42251089253877      4.82692294701714      0.72405419203257
  H   3.12843789982288      5.22768865904135      1.98570145512271
  H   4.11340353714434      4.72076640871254      0.60430542003453
  H   6.01721443828230      5.82289124864436      4.06308740722090
  H   4.37506888348568      5.24897550363452      4.05180240314849
  H   3.49278909034260      7.43970039496470      3.52410890231767
  H   4.56935560158174      7.58085487632087      4.91545484709850
  H   6.92930164032708      7.67303337478476      4.18756846999847
  H   6.84722216663152      9.40751012373691      4.07921719572567
  H   7.52264524465232      9.40492851839576      1.75314234209028
  H   8.67755682384058      8.44866610779440      2.68423477698117
  H   4.33295622779902      7.92790305131551     -4.90100017128295
  H   4.75366547592429      6.87758284216321     -3.54854330818434
  H   2.07551001178347      8.22762067526355     -4.06659184730135
  H   2.43037638966736      6.52571723641265     -4.11286129300724
  H   1.31941424009598      5.51810141417014     -2.31733505364786
  H   3.06976253695158      5.39755006749050     -2.01702056069854
  H   1.98642268207907      5.88507822549028     -0.71384707141476
  H   0.29829508727681      7.84486815341110     -2.41572233350347
  H   0.93013849020533      7.93350054043960     -0.77194462954250
  H   0.54261086136993     10.17833641143561     -1.57409518182564
  H   1.42529117948481      9.89732632523544     -3.04590271474789
  H   1.77009733101728     11.71946932382581     -0.30460509275846
  H   3.26223456575813     11.07872071715589      0.41323128784148
  H   1.76161494719679     10.16344292868553      0.55986874595788
  H   4.30810580322944     11.29770472287110     -1.62768519238974
  H   2.90692853789630     11.80377572243890     -2.57158110253347
  H   3.18619887557375      9.95501071943733     -4.11857191429118
  H   4.70771242815801     10.78212858088716     -3.95536841339083
  H   4.18058465967229      3.81090988082607      2.13493617728840
