# Supplementary material for: Analysis of the Geometric and Electronic Structure of Spin-Coupled Iron–Sulfur Dimers with Broken-Symmetry DFT: Implications for FeMoco
Source: J Chem Theory Comput. 2022 Feb 15;18(3):1437–57. doi: 10.1021/acs.jctc.1c00753 (PMC8908755; doi:10.1021/acs.jctc.1c00753)
Supplement: Supplementary file 2 — ct1c00753_si_002.zip [file ct1c00753_si_002.zip › XYZ-files-SI/9-VADDEJ01/M062X-tight.xyz]

74
Coordinates from ORCA-job M062X-tight
  Fe  3.91018248463027      8.37329473576656     -1.05526548760415
  Fe  5.27292655144887      7.56559690998735      1.12756798130376
  O   3.18316644310051      7.89690160203924      0.71143791748671
  O   5.30511623367403      9.35860872321972     -0.07424452696043
  O   5.07033627343104      6.79220265667565     -0.87051043276583
  H   2.50586030273226      7.23760758283082      0.88216633894338
  H   5.20972130994320     10.23684644091012      0.30291938457110
  H   5.82331198564308      6.57987780823657     -1.42758428655168
  N   2.33055006637360      7.38624026158382     -2.25376842187793
  C   1.11144048013079      8.14734316960442     -1.90119296447906
  C   1.32180239412018      9.64268749317747     -2.08511885256570
  N   2.57711874935375     10.10120901248633     -1.42742984961577
  N   4.56868517357312      8.93139792993908     -3.09569989096021
  C   3.91903772270099     10.20625857749931     -3.50741341145528
  C   3.39019720203382     10.97269537595350     -2.30537881631717
  C   2.25778474873658     10.80161638634819     -0.16907337349086
  C   4.13023485060322      7.78427924835574     -3.92200091315988
  C   2.65652003814819      7.47948603373550     -3.70343027282220
  C   2.18452342768725      5.97194702758111     -1.86169491882036
  C   6.03594251894675      9.07311996054054     -3.15123500861921
  N   5.20156450809400      5.64181988837003      2.24662457229977
  N   7.45621852778573      7.30666462188065      1.49491155843329
  N   5.36592301378234      8.37667672908255      3.19965629330530
  C   6.49532627732066      5.03799681595563      1.87125405258005
  C   7.67250789696071      5.97753398323768      2.11346725215132
  C   7.73170904321797      8.42793211481699      2.41426071087136
  C   6.78765223094221      8.44642522641470      3.61261514672365
  C   4.59216383905298      7.36273402538256      3.94336578837361
  C   5.09466198361465      5.94393900321654      3.69350706016914
  C   4.08973930860117      4.79367541041722      1.79883600719393
  C   8.23647951688196      7.44952148011051      0.25918138656250
  C   4.72023473111743      9.69135933251783      3.30034697269047
  H   6.50906149803038      8.16799569131027     -2.77392127828739
  H   6.35818066820056      9.24626421728925     -4.18183385819855
  H   6.33476137422253      9.91165669457648     -2.52524735665899
  H   9.31114848658555      7.47184919742945      0.47137327882793
  H   8.02462675009033      6.60541344413063     -0.39766277534686
  H   7.94492442298885      8.37040739008202     -0.24671834025175
  H   5.30880653592374     10.42326483385750      2.74652883540675
  H   3.72332228290343      9.63718194607365      2.86268568017786
  H   4.64431245065852     10.01421219848148      4.34461877641833
  H   7.85492124878922      6.09771104173906      3.17961840013555
  H   8.57307223523368      5.51637522615132      1.70152419150392
  H   6.66059333922015      4.09972793579238      2.41468972303615
  H   6.43423555392978      4.80265190797640      0.80522913337987
  H   3.14640094256592      5.25393840889067      2.09427734747869
  H   4.11497392172101      4.71073068966675      0.71207237071853
  H   6.06105477262539      5.79043952211725      4.16997391315099
  H   4.40571410788139      5.24389902869557      4.17159007082738
  H   3.55686945207636      7.44504581997823      3.60169073040076
  H   4.60954014069774      7.57063534269544      5.02002180001716
  H   7.01079218942661      7.62300388240356      4.28819577272173
  H   6.96706635363360      9.36232960502286      4.18029597976321
  H   7.60243529052700      9.34739372908564      1.83698168320536
  H   8.76912808893846      8.39635086349200      2.76882227725574
  H   4.31704837244775      7.97985092769069     -4.98277517903257
  H   4.73368410387737      6.92484953607905     -3.62355008939513
  H   2.03206206513923      8.24111753948749     -4.16409775760570
  H   2.40986215432276      6.53828582857440     -4.19709718531664
  H   1.32517303626637      5.52716777363575     -2.37122759688920
  H   3.09164336324450      5.43479964192179     -2.13157313777759
  H   2.04216365244967      5.89914802015695     -0.78459361544607
  H   0.26147823954265      7.81411232010901     -2.50528860724752
  H   0.89001756512226      7.93016615641730     -0.85449857487709
  H   0.46965456905424     10.17628601369043     -1.66136770962811
  H   1.35213778895404      9.90241322374636     -3.14111818124671
  H   1.69075537851007     11.71257546650881     -0.38013096397990
  H   3.17752183522365     11.06321369380751      0.35158486581842
  H   1.67062175106092     10.14059087649145      0.46533314307480
  H   4.22472725601294     11.34142345852742     -1.70569157253354
  H   2.80475339482995     11.83462648152510     -2.64110026565653
  H   3.11837075172902      9.99092279139446     -4.21107706819694
  H   4.63850204155382     10.83038179190803     -4.03952225093385
  H   4.15173546540345      3.79476824551296      2.24475173759384
