# Supplementary material for: Analysis of the Geometric and Electronic Structure of Spin-Coupled Iron–Sulfur Dimers with Broken-Symmetry DFT: Implications for FeMoco
Source: J Chem Theory Comput. 2022 Feb 15;18(3):1437–57. doi: 10.1021/acs.jctc.1c00753 (PMC8908755; doi:10.1021/acs.jctc.1c00753)
Supplement: Supplementary file 2 — ct1c00753_si_002.zip [file ct1c00753_si_002.zip › XYZ-files-SI/9-VADDEJ01/M06-tight.xyz]

74
Coordinates from ORCA-job M06-tight
  Fe  3.94813523549177      8.34433636606034     -0.99908410328641
  Fe  5.20874979057726      7.58786923306296      1.02813129410771
  O   3.22392798421022      7.89091457054791      0.83110754662990
  O   5.41232181478237      9.31555396416107      0.00158922884616
  O   5.10252060734575      6.70343094507891     -0.78112936414428
  H   2.56091027510227      7.21962421339213      1.00627114924183
  H   5.31076505372954     10.18369309750469      0.39789781451227
  H   5.86447374443787      6.48321146422443     -1.32075215716087
  N   2.35926667484697      7.36053896710687     -2.19537496242341
  C   1.15967262543149      8.13797959136153     -1.83988586829077
  C   1.37499241024465      9.62584977288970     -2.00851963802091
  N   2.62098072772826     10.08762012229988     -1.35114857452300
  N   4.61755266662099      8.90978375682578     -3.03743124365630
  C   3.96501983320474     10.18177179970714     -3.42762940984014
  C   3.43989766514105     10.94045817780364     -2.22986139982292
  C   2.30336484303731     10.79725984707819     -0.10967442197483
  C   4.16189621157806      7.77128198149222     -3.85356182517326
  C   2.69667445302168      7.46785812656705     -3.63447077837818
  C   2.18252017499340      5.95467874441245     -1.82423080986596
  C   6.07404198424728      9.04534456507933     -3.11973523583704
  N   5.17005064424609      5.68103913364509      2.16519499079338
  N   7.38040977293056      7.34301855794290      1.41644523847561
  N   5.30613968855418      8.38746874821698      3.09322007509905
  C   6.46516005758096      5.07480052631615      1.80903842498243
  C   7.62180708306887      6.02114901154119      2.03896261283723
  C   7.66268204511097      8.46219365352057      2.33243945161132
  C   6.72231805011494      8.48095500623493      3.51664298827632
  C   4.54882152419735      7.38020042076198      3.85692895063184
  C   5.05712367682615      5.97741483875842      3.61201617509974
  C   4.07718488427196      4.80516497997538      1.73556908594305
  C   8.17561971875471      7.48692112496850      0.19456131073582
  C   4.64856912503105      9.69165627431596      3.20372577904716
  H   6.55879606502823      8.14203986044591     -2.74689758198548
  H   6.38726926508534      9.21517053618587     -4.15683066904339
  H   6.39492490965641      9.88600867803757     -2.50459048894785
  H   9.24606300707469      7.51513839870325      0.43138843108416
  H   7.99008614101885      6.63835930386373     -0.46601599692798
  H   7.89437510678422      8.40522230583173     -0.32165717920628
  H   5.23321420828640     10.44300915328555      2.67074534007826
  H   3.65282715260478      9.63888507201044      2.76229472204350
  H   4.56706181176562      9.99537855120320      4.25436289659454
  H   7.81158818174327      6.15105388071495      3.10493258538655
  H   8.53267730108177      5.57687358623655      1.62833826138105
  H   6.62433037110316      4.14802949201275      2.37666192878739
  H   6.40969706707461      4.80604015106387      0.74984528407382
  H   3.12125577815267      5.23884895863299      2.03335989982732
  H   4.09514160032029      4.69844608140572      0.65070215336290
  H   6.02534446383646      5.82690996994400      4.09065626913844
  H   4.37803864092504      5.26406986567563      4.08698517822788
  H   3.50513270086984      7.45818894613924      3.53781273660530
  H   4.58347059494929      7.60648217988399      4.93107734506295
  H   6.95003327400951      7.66617973025853      4.20464100487826
  H   6.88178447606051      9.40160491732161      4.08459182470925
  H   7.54999437109496      9.38336101279397      1.75304390166430
  H   8.70247107393518      8.41827975175202      2.68356086328813
  H   4.34460131460067      7.96268558135061     -4.91954795654148
  H   4.76841209484920      6.90664738805006     -3.56873581200320
  H   2.07184315990471      8.23335973294066     -4.09518009261583
  H   2.44605207590795      6.53395236271669     -4.14506300877171
  H   1.31946281040840      5.52383104714377     -2.34582959574339
  H   3.07908977977988      5.39443511248976     -2.08922675345911
  H   2.02633121082395      5.86557448817462     -0.74853752471275
  H   0.29991240232483      7.81825396102579     -2.44400132523656
  H   0.92700174041573      7.91082004477909     -0.79554296049897
  H   0.51619685950180     10.15819372468845     -1.59039501175258
  H   1.40224985216025      9.89446255395289     -3.06529559853405
  H   1.74661678026000     11.71753994746607     -0.32319912300541
  H   3.22079944316435     11.05302188356605      0.42200569763388
  H   1.70216869935822     10.15376301807019      0.53247393692428
  H   4.27513980651437     11.31341976958146     -1.62983771460985
  H   2.86383477704003     11.81249077538364     -2.56763588155704
  H   3.16129074180788      9.97339810392167     -4.13428452440206
  H   4.67650383096465     10.81408475024812     -3.96580106206865
  H   4.16983873728998      3.81611776019052      2.20021661839899
