# Supplementary material for: Analysis of the Geometric and Electronic Structure of Spin-Coupled Iron–Sulfur Dimers with Broken-Symmetry DFT: Implications for FeMoco
Source: J Chem Theory Comput. 2022 Feb 15;18(3):1437–57. doi: 10.1021/acs.jctc.1c00753 (PMC8908755; doi:10.1021/acs.jctc.1c00753)
Supplement: Supplementary file 2 — ct1c00753_si_002.zip [file ct1c00753_si_002.zip › XYZ-files-SI/9-VADDEJ01/PBE0-tight.xyz]

74
Coordinates from ORCA-job PBE0-tight
  Fe  3.95083190067925      8.33935446587851     -0.98553700812711
  Fe  5.20224847796102      7.59037306070180      1.02262827272851
  O   3.21879359638601      7.89112278610565      0.84499106722870
  O   5.41513630094036      9.32125990445249      0.00826082094649
  O   5.10059085127103      6.69263094266623     -0.77717815923471
  H   2.57251075885556      7.20179530820240      1.00741952654152
  H   5.28002310356693     10.17451791423420      0.42456588886957
  H   5.87642170010581      6.50906996958031     -1.30957408443075
  N   2.35122473409595      7.36461809251662     -2.16726872342283
  C   1.16458061578770      8.15581849563231     -1.81219364549092
  C   1.40204062531573      9.64144798291816     -1.99555696976975
  N   2.64935791247001     10.09142701932121     -1.34132469156108
  N   4.62866063045027      8.87698433752436     -3.02314507933179
  C   3.99060724387896     10.15072239060756     -3.41819466676124
  C   3.47854909706941     10.92683346144796     -2.22216694151328
  C   2.34175357541405     10.80739315994560     -0.10227197613265
  C   4.15775982459393      7.74092367283322     -3.82857217806795
  C   2.68551141278082      7.46363061446000     -3.60374431404567
  C   2.16540289213154      5.96364555258619     -1.78708434406526
  C   6.08558781665064      8.99287892774097     -3.10561293261536
  N   5.17642122057529      5.68253689112242      2.13899392238648
  N   7.36845476124005      7.37030732533663      1.40501487469466
  N   5.28343251115460      8.38035548268596      3.08446143697869
  C   6.47428313517746      5.09277204324771      1.77757587299858
  C   7.62130852291771      6.05216448666606      2.02114562907473
  C   7.63600195586571      8.48805476475248      2.32230275380418
  C   6.69411859490033      8.48424081375851      3.50925121577117
  C   4.53442644956378      7.36413758821723      3.83852831032626
  C   5.06040725006671      5.96608317771369      3.58392152379160
  C   4.09118777067575      4.80745078360493      1.69179089883689
  C   8.15391653713473      7.53114859350416      0.18004946122467
  C   4.60918016464163      9.67533729888187      3.19089245061339
  H   6.55216802117521      8.07004339166993     -2.76244070848824
  H   6.40048742464572      9.18725101883375     -4.13738879907955
  H   6.41924411802042      9.80701001131539     -2.46424528413190
  H   9.22469173596140      7.58136091534004      0.40948729126633
  H   7.98125431307536      6.67994547038853     -0.47872895634440
  H   7.84559837546093      8.44318851823869     -0.32937240725028
  H   5.19014097032901     10.43330504757586      2.66545051056056
  H   3.62186078865760      9.60525456473049      2.73595707429165
  H   4.51157816074326      9.97691275919035      4.24029340893809
  H   7.79603987841802      6.18025213755936      3.08852430497127
  H   8.53811018892673      5.61784389337929      1.61496529204085
  H   6.64787093352862      4.16291524995847      2.33358468439721
  H   6.42150458718753      4.84186227111227      0.71564757976854
  H   3.13334428389441      5.22883439395925      1.99690205283142
  H   4.11546121055743      4.72826229894248      0.60575304547942
  H   6.03131406263044      5.82870296440626      4.05810697630277
  H   4.38920173495819      5.24413877845478      4.05544845059988
  H   3.49424467286120      7.43306766163233      3.51208324507746
  H   4.56284046396680      7.57759638351653      4.91435398421034
  H   6.92938817464574      7.66112581387312      4.18248334422959
  H   6.84662087118909      9.39987214945908      4.08582366502824
  H   7.50245927563302      9.40669501199620      1.74664395088305
  H   8.67423499723671      8.46177851095285      2.67628355837320
  H   4.33696518883722      7.91635870434931     -4.89676975148678
  H   4.74755086080506      6.87091722613909     -3.53209192837559
  H   2.07663082579792      8.24235969064699     -4.06054270547252
  H   2.41939198877834      6.53444567862170     -4.11369509312273
  H   1.31638754673070      5.52579941640214     -2.32467126190351
  H   3.07010842820408      5.40476329571545     -2.02019532268977
  H   1.98113075585038      5.89000651854455     -0.71591096773023
  H   0.29605038584662      7.84934573169852     -2.40867967541281
  H   0.93888990289014      7.94251154438018     -0.76516951018637
  H   0.54863805164700     10.18738305451735     -1.58578598440965
  H   1.43989850682153      9.89475005663963     -3.05435595098788
  H   1.76814677102707     11.71729074330492     -0.31325819541012
  H   3.26523660453774     11.08183491874696      0.40666139619675
  H   1.76523022950290     10.15854800948045      0.55489207616324
  H   4.32062847193778     11.28330786331411     -1.62492449319147
  H   2.92019577985195     11.80542644479128     -2.56901749630965
  H   3.17978303185066      9.94438148884149     -4.11527903980233
  H   4.70547893380028     10.77294436631825     -3.96217810453487
  H   4.18976127325982      3.81004269421253      2.13583087446506
