# Supplementary material for: Analysis of the Geometric and Electronic Structure of Spin-Coupled Iron–Sulfur Dimers with Broken-Symmetry DFT: Implications for FeMoco
Source: J Chem Theory Comput. 2022 Feb 15;18(3):1437–57. doi: 10.1021/acs.jctc.1c00753 (PMC8908755; doi:10.1021/acs.jctc.1c00753)
Supplement: Supplementary file 2 — ct1c00753_si_002.zip [file ct1c00753_si_002.zip › XYZ-files-SI/9-VADDEJ01/PBE-tight.xyz]

74
Coordinates from ORCA-job VADDEJ01
  Fe  3.93897397676345      8.33709116563048     -0.99518983784075
  Fe  5.20443318419553      7.58053306018230      1.03424735653632
  O   3.19138644930400      7.87310525382373      0.85189557247910
  O   5.41169682563426      9.33933619051109      0.00980464917491
  O   5.11005015087017      6.67437894728088     -0.79273911457322
  H   2.55849380838711      7.15052885035589      0.99628087230150
  H   5.23946433582350     10.18946318838430      0.44745638019377
  H   5.90933693960299      6.52653621976583     -1.32452194266948
  N   2.32772494052973      7.36216432008256     -2.19381616771031
  C   1.13252750581369      8.16455038037815     -1.83691238747408
  C   1.37535543576086      9.65791128295242     -2.01913718822720
  N   2.63208610394867     10.11038936801055     -1.35325810228505
  N   4.63087122748805      8.88542517806945     -3.04642558042138
  C   3.98810460036768     10.17286462147795     -3.44172036221024
  C   3.47455501963633     10.95197670299882     -2.23766474143896
  C   2.31911496718021     10.82694261430623     -0.10209893553464
  C   4.15590783163827      7.74016941490157     -3.86046927923574
  C   2.67355858042846      7.46584403850965     -3.64168124478714
  C   2.13642587133184      5.94941832986559     -1.81450364238567
  C   6.09977480306285      9.00246979182782     -3.12222132455853
  N   5.18296147700480      5.65970446527300      2.16867243029282
  N   7.39108764103088      7.36035458416473      1.41214806345525
  N   5.29335147033515      8.38685600538103      3.11065404639306
  C   6.49229937467121      5.06723373968631      1.79879139612910
  C   7.64621592192792      6.03261963345559      2.03899554045202
  C   7.65967551217548      8.49378932756711      2.33164092862992
  C   6.71945319095379      8.49236929438625      3.53057461550565
  C   4.54073693007223      7.36128671577477      3.87480867527969
  C   5.07233858841436      5.95541539977142      3.62518893215427
  C   4.08778004562955      4.77587434531675      1.72523902746589
  C   8.17828862095113      7.51815851637274      0.17421750022960
  C   4.61274941088945      9.69162845347976      3.21675726944067
  H   6.56537047525343      8.06836693032045     -2.78515993105523
  H   6.42165259686793      9.21032213937016     -4.15739746125225
  H   6.43065135190391      9.81397082038945     -2.46398473447839
  H   9.25763960670409      7.56955829845297      0.40064376924509
  H   7.99999802487700      6.65826499913352     -0.48375193215664
  H   7.86467877722205      8.43512014548550     -0.33878032334325
  H   5.19480438808916     10.45147991012487      2.68035917035372
  H   3.61662526887214      9.61550625684510      2.76435717787409
  H   4.51980331642813     10.00002753622925      4.27272261308473
  H   7.82273321398303      6.16846722409803      3.11284495365636
  H   8.56887469088309      5.59412680640336      1.63008762573550
  H   6.67022670073024      4.13116942702109      2.35873780089600
  H   6.43158254083441      4.81518825473067      0.73005646531507
  H   3.12589529906214      5.20374320588533      2.03429485781621
  H   4.11060747587509      4.69332405079047      0.63198840245694
  H   6.05377661868855      5.82268567093347      4.09628105075714
  H   4.40057455816073      5.22946434185641      4.10737556381868
  H   3.49406712799747      7.43007162568548      3.54461974601288
  H   4.56982118154344      7.58072024374159      4.95757055192002
  H   6.95784712738620      7.66382007241473      4.20826009355210
  H   6.87552792299220      9.41589230164114      4.10803227815078
  H   7.51776427333786      9.41310615566707      1.74534305861585
  H   8.70738186915755      8.47309388568050      2.68286735102416
  H   4.34129090659829      7.91646488065846     -4.93562515270213
  H   4.74823728465050      6.86529360228538     -3.55688065105229
  H   2.06457196114919      8.25461302154645     -4.09901503559899
  H   2.40430784358733      6.53235894892978     -4.15832203463614
  H   1.29103683654031      5.50713644489057     -2.36953541034111
  H   3.05334533475609      5.39096137486319     -2.03461802258485
  H   1.93342035194017      5.87720050739963     -0.73925611615414
  H   0.25837668970772      7.85947311080664     -2.44042186800282
  H   0.90516482169613      7.94594366299949     -0.78383711850842
  H   0.51605134985242     10.20936242179958     -1.60882757282994
  H   1.42112227232359      9.91467839370228     -3.08452751969444
  H   1.73121738477343     11.73766451446183     -0.31025464232866
  H   3.24906048944089     11.11133960698992      0.40519745815171
  H   1.74932547686619     10.16415972306367      0.55910609308057
  H   4.32063056538489     11.30436295834253     -1.63056005924764
  H   2.91594866080749     11.83968014627292     -2.58618323984978
  H   3.17138995508252      9.96462343017569     -4.14305644692336
  H   4.70945516460652     10.79861784759250     -3.98842382106922
  H   4.18785622756137      3.77285967237134      2.17550294953098
