# Supplementary material for: Analysis of the Geometric and Electronic Structure of Spin-Coupled Iron–Sulfur Dimers with Broken-Symmetry DFT: Implications for FeMoco
Source: J Chem Theory Comput. 2022 Feb 15;18(3):1437–57. doi: 10.1021/acs.jctc.1c00753 (PMC8908755; doi:10.1021/acs.jctc.1c00753)
Supplement: Supplementary file 2 — ct1c00753_si_002.zip [file ct1c00753_si_002.zip › XYZ-files-SI/9-VADDEJ01/r2scan-tight.xyz]

74
Coordinates from ORCA-job Wieghardt
  Fe  3.94556829489426      8.33532404243100     -0.99132781413652
  Fe  5.20162487660515      7.58213585673972      1.02616655325761
  O   3.20347976586094      7.85370222348904      0.83599273036825
  O   5.39734752435678      9.33090172118613      0.01749655869519
  O   5.12351883272134      6.69465080563725     -0.79363457382818
  H   2.54801576953690      7.16888682510851      1.00517920069975
  H   5.27979733129348     10.19395232283306      0.42824097822112
  H   5.90327697327643      6.50887418093939     -1.32709296655114
  N   2.35411782324369      7.35880234802695     -2.18073824291230
  C   1.15241008809190      8.14656320268342     -1.82008169042297
  C   1.38295801379473      9.63829712033363     -2.00167256032815
  N   2.63820845504811     10.08962799442207     -1.33543406148522
  N   4.63268300839612      8.89105279181391     -3.02368844174456
  C   3.98714399984737     10.17519115167194     -3.42001927465215
  C   3.47107321539519     10.94343843558774     -2.21438214046383
  C   2.32185992895227     10.80029145695918     -0.08388226282093
  C   4.16827915132125      7.74845972759991     -3.84461091769608
  C   2.69050477947518      7.46661136955026     -3.62880924796671
  C   2.17303588596301      5.94549498641516     -1.80560247748722
  C   6.09913819443664      9.01506078136761     -3.10021918445826
  N   5.16789262909197      5.67833908623127      2.15497602142821
  N   7.37223356336922      7.35574984193572      1.39858234591663
  N   5.29081834410029      8.39240506587650      3.08233179937843
  C   6.47077287392292      5.07325271103617      1.78983960051017
  C   7.62685248854267      6.03079973380200      2.02879547422237
  C   7.65267811668715      8.48797310893536      2.31302225222004
  C   6.71392004728248      8.49516696620210      3.50879682884538
  C   4.53279847319445      7.37859645547510      3.85329599806820
  C   5.05822935477022      5.97295898181893      3.61071861130468
  C   4.06940836044812      4.79901516422705      1.71649350673336
  C   8.16017632519788      7.50471232158503      0.16211886406281
  C   4.61853209948845      9.69997159773454      3.18274633175853
  H   6.56436912120464      8.09440357524163     -2.74827550941434
  H   6.41675996902010      9.20606474760450     -4.13237588897307
  H   6.42031037875983      9.83564338492707     -2.45987732770840
  H   9.23147457969696      7.56121901878596      0.39058530085846
  H   7.98572120475762      6.64232358004900     -0.48211673948554
  H   7.84543990788073      8.41039116408695     -0.35595346421740
  H   5.20924243057257     10.44964681405219      2.65552789673878
  H   3.63267382323401      9.63011275435558      2.72317932986003
  H   4.51917650621347     10.00446704613505      4.23176378614711
  H   7.80327020061396      6.16863280763545      3.09511362322341
  H   8.54122315759561      5.59222523860940      1.61981213393719
  H   6.63789675060452      4.14418419728905      2.35116043359799
  H   6.40956529685221      4.82140677624079      0.72768954826246
  H   3.11764467789207      5.22693855358746      2.03247546115669
  H   4.08582956085246      4.72065933019851      0.62961170442571
  H   6.03270283909103      5.83746235142323      4.07884179955462
  H   4.38515210620155      5.25520331780361      4.08762558630405
  H   3.49336894209929      7.45010003634598      3.52213519155791
  H   4.56429362355666      7.60475366591255      4.92752631045415
  H   6.94507081538881      7.67447289463215      4.18712462709278
  H   6.86858504353994      9.41690670717879      4.07635046975466
  H   7.51785236433370      9.40111235130811      1.72745509342768
  H   8.69398942739461      8.45700809612138      2.66082545101016
  H   4.35512174434738      7.93189958790720     -4.91119392059201
  H   4.76105414693743      6.88108572946254     -3.54316491152242
  H   2.07941197414517      8.24787756360752     -4.07902493221234
  H   2.42823090707147      6.53686926381500     -4.14111399285489
  H   1.31548130251934      5.51256259411734     -2.33457854732883
  H   3.07659312644896      5.39256905882265     -2.05887746758734
  H   2.00671752960920      5.86907156224749     -0.73128398048879
  H   0.28629880962886      7.83366289888104     -2.41850157028523
  H   0.93415813732516      7.92713128085883     -0.77184027366721
  H   0.52824466553314     10.18095261001688     -1.58853270735027
  H   1.42707494401168      9.89644511015431     -3.05945104497762
  H   1.75388249469337     11.71493489002924     -0.29243416042836
  H   3.24543588900422     11.06280188711034      0.43190387485742
  H   1.73668659225550     10.14428597190748      0.55921783848910
  H   4.31062640505553     11.29516722684377     -1.60935811972705
  H   2.90667533718072     11.82249577843481     -2.55354589234524
  H   3.17836945996090      9.96653640693964     -4.11941503637481
  H   4.70503244308227     10.80095315381487     -3.95729316234926
  H   4.17143150122512      3.80177260784595      2.16152873244364
