# Supplementary material for: Analysis of the Geometric and Electronic Structure of Spin-Coupled Iron–Sulfur Dimers with Broken-Symmetry DFT: Implications for FeMoco
Source: J Chem Theory Comput. 2022 Feb 15;18(3):1437–57. doi: 10.1021/acs.jctc.1c00753 (PMC8908755; doi:10.1021/acs.jctc.1c00753)
Supplement: Supplementary file 2 — ct1c00753_si_002.zip [file ct1c00753_si_002.zip › XYZ-files-SI/9-VADDEJ01/TPSSh-tight.xyz]

74
Coordinates from ORCA-job TPSSh-tight
  Fe  3.94828545590424      8.33482081971828     -0.98692474997705
  Fe  5.20116463348593      7.58454842439289      1.02338298214304
  O   3.20912868238050      7.88229931375823      0.84531872804399
  O   5.41615277281563      9.32093242016171      0.00332424969184
  O   5.09874730372647      6.68142184012936     -0.78332143990138
  H   2.55400669005654      7.19547276062026      1.01234704894425
  H   5.29371427198821     10.18373023320609      0.41527224251980
  H   5.87528424395753      6.48759571192566     -1.32002755994253
  N   2.35257306699969      7.36450898332544     -2.16546912936865
  C   1.15276852405229      8.15597673515571     -1.80439081662164
  C   1.39451481171708      9.64574540578889     -1.99746881658286
  N   2.65368618505536     10.08896092183110     -1.33369686310228
  N   4.63232041359210      8.87566943994074     -3.01659929139434
  C   3.99337368977151     10.16049924902385     -3.42068466132882
  C   3.48798171504578     10.93932935087213     -2.21577098094267
  C   2.34220859107251     10.80455902614740     -0.08068023266664
  C   4.16310320921376      7.73295413207850     -3.83585654828928
  C   2.68185138940365      7.46664663296754     -3.61541518125317
  C   2.16852827146454      5.94994035286552     -1.78634693306100
  C   6.10195400233780      8.99358753520491     -3.09412309903925
  N   5.17484398925682      5.68137881987864      2.13917565176275
  N   7.36501371245699      7.37074479696657      1.39854932550072
  N   5.27929871128294      8.38391039599192      3.07649491677272
  C   6.48082346317265      5.08185126019440      1.77300428892279
  C   7.62907551571714      6.04683419360078      2.02633635987661
  C   7.63954847510270      8.50295606538649      2.31586126394008
  C   6.69901602061280      8.49238956461559      3.51162352387490
  C   4.52136204924460      7.36546999337479      3.84259078492990
  C   5.06181482262559      5.96482756566618      3.59661910432106
  C   4.07995594445073      4.79735319038215      1.69258026708128
  C   8.15496968761021      7.52901843188905      0.16139477621012
  C   4.59905375780679      9.69012464175358      3.17825042657435
  H   6.55895482063398      8.06459778926210     -2.75641736581695
  H   6.41576393664441      9.19697429102412     -4.12404296489429
  H   6.42614986587159      9.80258507341869     -2.44236440248788
  H   9.22469358974308      7.58310339386650      0.39307110665879
  H   7.97856600434717      6.67238834363986     -0.48862350969459
  H   7.83782031346038      8.43909213102916     -0.34502588170546
  H   5.18442708036119     10.44063768941444      2.64790368971700
  H   3.61406548073246      9.60963700192290      2.72135372721266
  H   4.50230749767915      9.99219946798158      4.22719332090144
  H   7.78986245248870      6.18481421408934      3.09435518951450
  H   8.55101628293776      5.62122996214037      1.62377659712802
  H   6.64856880011836      4.15101588528932      2.32780948675342
  H   6.42356844651634      4.84152967126285      0.70951578005981
  H   3.12616421519525      5.22497928425464      2.00014041362163
  H   4.10970315713330      4.72078437327188      0.60702813886202
  H   6.03898540481870      5.84090139326557      4.06068602377374
  H   4.39770240110848      5.23636120467550      4.06715172440296
  H   3.48588109776259      7.43074696654616      3.50288147569116
  H   4.54649442470055      7.59002946523741      4.91555962861706
  H   6.93163863630456      7.66323661731972      4.17787631457722
  H   6.84270699588923      9.40797727091938      4.08968345112774
  H   7.49377592547278      9.41491917288728      1.73384381628021
  H   8.67990385513807      8.47769298089350      2.66155471830640
  H   4.35009329128859      7.91378135681611     -4.90107848140887
  H   4.74855104774516      6.86406420858036     -3.53019148939896
  H   2.07974731837592      8.25738103102911     -4.05962662531189
  H   2.40485412824710      6.54016869992877     -4.12349255658981
  H   1.31919995491419      5.51617960404820     -2.32582325387138
  H   3.07680342689760      5.40010292718209     -2.02473461842638
  H   1.98714847362503      5.88168249012849     -0.71483900030345
  H   0.28618574540245      7.84383347668675     -2.39938898588516
  H   0.93952614020798      7.94372943278447     -0.75528428228061
  H   0.54701947903234     10.20129209178159     -1.58961357796170
  H   1.44684991378556      9.89201593256382     -3.05692507151588
  H   1.76756120503397     11.71337227290686     -0.29136160331939
  H   3.26972669060141     11.07396990718870      0.42256135806655
  H   1.76762157231692     10.14671126603181      0.56835854303027
  H   4.33056657620725     11.28515504524827     -1.61440110037345
  H   2.92633710378662     11.81802814171749     -2.55482590909574
  H   3.17807864550014      9.94837206924941     -4.11032021114957
  H   4.71270580969717     10.77476275374544     -3.96691024863666
  H   4.18307344489410      3.80257941195328      2.14048034018688
