# Supplementary material for: Analysis of the Geometric and Electronic Structure of Spin-Coupled Iron–Sulfur Dimers with Broken-Symmetry DFT: Implications for FeMoco
Source: J Chem Theory Comput. 2022 Feb 15;18(3):1437–57. doi: 10.1021/acs.jctc.1c00753 (PMC8908755; doi:10.1021/acs.jctc.1c00753)
Supplement: Supplementary file 2 — ct1c00753_si_002.zip [file ct1c00753_si_002.zip › XYZ-files-SI/9-VADDEJ01/TPSS-tight.xyz]

74
Coordinates from ORCA-job TPSS-tight
  Fe  3.94467232906103      8.33350794828398     -0.98984201798695
  Fe  5.20245889173261      7.58093931657839      1.02644557326276
  O   3.19998610239796      7.87620234431689      0.84763324742092
  O   5.41705831047340      9.32590640278993      0.00230996869622
  O   5.10210613414971      6.67330800291764     -0.78880990495978
  H   2.54411508643110      7.18287355304112      1.01349316221174
  H   5.28963427208339     10.19112290361588      0.41930186946732
  H   5.88621709630536      6.48633146865088     -1.32592555299593
  N   2.34324816104044      7.36547232230585     -2.16983648141614
  C   1.14029594865759      8.16313140234499     -1.80692745014635
  C   1.38726075902390      9.65531249523703     -2.00350505445311
  N   2.65337916866738     10.09605875192198     -1.33677739541032
  N   4.63261884149641      8.87339809577266     -3.02398938261070
  C   3.99450845128974     10.16525773142168     -3.43091544600356
  C   3.49325631753767     10.94818151353765     -2.22230930010142
  C   2.34314606163826     10.81335758413681     -0.07754349865683
  C   4.15932619371591      7.72658753022702     -3.84637495768470
  C   2.67311998212641      7.46670663282022     -3.62643780664250
  C   2.15637692115654      5.94577497462953     -1.78838849941535
  C   6.10840792309108      8.98870515089724     -3.09945533410309
  N   5.17982635396770      5.67340753959658      2.14422379269317
  N   7.37112661366467      7.37236409338030      1.40172280040618
  N   5.27753576919043      8.38369985414611      3.08331630070795
  C   6.49241904026018      5.07407944421719      1.77592324684125
  C   7.64063976213270      6.04398785379501      2.03284055233758
  C   7.64407937897863      8.51097479525482      2.32190970048334
  C   6.70266805722258      8.49598076455411      3.52155050336642
  C   4.51791431235519      7.35947397186600      3.85230333210107
  C   5.06606242071935      5.95757683576220      3.60792893926892
  C   4.08195152836349      4.78457900795010      1.69524509964372
  C   8.16250627538774      7.53319897529484      0.15883615939916
  C   4.59159601151406      9.69362119941940      3.18385715828869
  H   6.56155551885981      8.05425297793804     -2.76415243820987
  H   6.42425968464824      9.19653985848733     -4.13053456598650
  H   6.43221520825666      9.79584021960655     -2.44126501268317
  H   9.23462203783224      7.59101393333705      0.39051159241285
  H   7.98613160486441      6.67324782165271     -0.49074906719538
  H   7.83926859747675      8.44432551490339     -0.34694497362637
  H   5.17773312577865     10.44478615333409      2.65044904615050
  H   3.60518855065422      9.60780754524428      2.72537242109644
  H   4.49422421249382      9.99708483344315      4.23497241965889
  H   7.79827358641120      6.18462911958331      3.10351274934337
  H   8.56679263590979      5.62147968823792      1.62999295451171
  H   6.66122917683135      4.14067446685242      2.33110259803567
  H   6.43408847185239      4.83638132163295      0.70950037871004
  H   3.12656351512061      5.21354509885564      2.00423092896176
  H   4.11377828133307      4.71051794059602      0.60717647116407
  H   6.04723556094662      5.83871109550122      4.07062113477585
  H   4.40367292176192      5.22433387215657      4.07923580594830
  H   3.48138569975439      7.42227381385708      3.50784745209034
  H   4.54094423254440      7.58649121014574      4.92741862119344
  H   6.93651631261454      7.66334098347339      4.18707064785376
  H   6.84294692364148      9.41357242389625      4.10193034994522
  H   7.49253813236778      9.42285466115215      1.73685495123685
  H   8.68755447180151      8.48879050136177      2.66648997634756
  H   4.34899148126719      7.90684721140621     -4.91383340620932
  H   4.74317977104419      6.85536254065612     -3.53608513732026
  H   2.07320042007844      8.26345840408554     -4.06887815683948
  H   2.39039104290091      6.53909066998921     -4.13457058726722
  H   1.30552226347861      5.51185338405759     -2.33038771160601
  H   3.06759219812569      5.39569980704623     -2.02586281967254
  H   1.97323335842333      5.88074407876874     -0.71460459868538
  H   0.27102906349569      7.85122060700276     -2.40278517642611
  H   0.92920997468463      7.95133627817638     -0.75490095670984
  H   0.54062204141864     10.21650385308802     -1.59500169770839
  H   1.44352565596184      9.90019615630360     -3.06560172293027
  H   1.76501249392446     11.72328590168208     -0.28691606390060
  H   3.27496443091301     11.08354499936054      0.42237952616111
  H   1.77086765377953     10.15093087624253      0.57285430669478
  H   4.33901105021256     11.28963830686760     -1.61872987458852
  H   2.93223328461114     11.83069369670633     -2.56075094272411
  H   3.17509554350494      9.95228183047027     -4.11926817433739
  H   4.71742713224719     10.77695012722547     -3.98025458179724
  H   4.18714892633845      3.78745972692972      2.14359335212176
