# Supplementary material for: Analysis of the Geometric and Electronic Structure of Spin-Coupled Iron–Sulfur Dimers with Broken-Symmetry DFT: Implications for FeMoco
Source: J Chem Theory Comput. 2022 Feb 15;18(3):1437–57. doi: 10.1021/acs.jctc.1c00753 (PMC8908755; doi:10.1021/acs.jctc.1c00753)
Supplement: Supplementary file 2 — ct1c00753_si_002.zip [file ct1c00753_si_002.zip › XYZ-files-SI/9-VADDEJ01/wB97M-D3BJ-tight.xyz]

74
Coordinates from ORCA-job wB97M-D3BJ-tight
  Fe  3.92914738301342      8.36608928594395     -1.05478604899036
  Fe  5.22527901498957      7.58054781852291      1.03222038595097
  O   3.28199745809171      7.86976963368400      0.90771175815765
  O   5.49435955705341      9.27750130025836      0.06821600948852
  O   5.15843500513922      6.66542870982852     -0.70964643220758
  H   2.64715025337254      7.16334213696084      1.04681059577734
  H   5.36925597525706     10.13058609100194      0.49014447566598
  H   5.94264472456647      6.50695873346217     -1.23999442863685
  N   2.35847597355161      7.35060394249647     -2.23295641270879
  C   1.15306572544648      8.11213469729216     -1.85530866833139
  C   1.34614365974173      9.61211133712981     -2.02354707105483
  N   2.58164813037108     10.09251450709796     -1.36116152796559
  N   4.60556012655672      8.95321681230251     -3.07581742190315
  C   3.92502765655476     10.21516743390488     -3.44961744677918
  C   3.39561992466531     10.96008678721631     -2.23346145901561
  C   2.25592520771492     10.78742081680640     -0.10921073047999
  C   4.16060171018791      7.80607748080553     -3.88999385068393
  C   2.69004992335927      7.48358173080720     -3.67060143749940
  C   2.20600462292638      5.93647672777365     -1.86902847972354
  C   6.06296904047144      9.11011710103706     -3.16434775941886
  N   5.16457273916693      5.69621867468856      2.19302739210864
  N   7.38279296373238      7.30470824704450      1.44249716596012
  N   5.33707081584595      8.38746486940985      3.08739346171036
  C   6.44851781015806      5.05154252393689      1.84771526365521
  C   7.61968967516323      5.98778409187833      2.08219671743055
  C   7.69558937009205      8.43412766322394      2.34244335786045
  C   6.75031497485471      8.47268040029833      3.52978690396515
  C   4.55524978892759      7.40926092389292      3.87172298956481
  C   5.04962893838468      5.99235859491383      3.64233750345015
  C   4.04950621995973      4.84123301380612      1.75087712159683
  C   8.17076725662718      7.42430352887576      0.20378341009719
  C   4.69036777354466      9.70870351495691      3.16151035317866
  H   6.55246325785830      8.20935616388291     -2.80196958325164
  H   6.37173460080429      9.29669766542204     -4.19678869865991
  H   6.36926770126810      9.94444494224613     -2.53931470479040
  H   9.23651078180388      7.47792443449198      0.43728910490010
  H   7.99568635613828      6.55125556415901     -0.41977207447037
  H   7.86482022321375      8.31811914293855     -0.33245114865399
  H   5.30878870623168     10.44193852785967      2.65023625348317
  H   3.71766547520025      9.65880764530068      2.68046099534168
  H   4.57493539651179     10.01537198720943      4.20359693744196
  H   7.79542543726763      6.12975982134855      3.14368528775218
  H   8.52485971881901      5.53613339168150      1.67863770289058
  H   6.58340936611514      4.13304056251470      2.42468873393695
  H   6.39340025621375      4.78654375207878      0.79293463318212
  H   3.10901114469859      5.27538260904745      2.08025273975820
  H   4.05604446309458      4.77317998118549      0.66681826225782
  H   6.01254811967935      5.83792972238232      4.11882154201856
  H   4.35921792827648      5.29256705251229      4.11105711323913
  H   3.52133563560649      7.49789170331703      3.54223003530992
  H   4.59734623893062      7.65099923919993      4.93678604205256
  H   6.96119048331238      7.65958544676576      4.21701279834502
  H   6.91110973841318      9.39513655482414      4.08595949251378
  H   7.58830082699880      9.34419950859219      1.75457625977323
  H   8.72980199640684      8.37145920736550      2.69053819118305
  H   4.33675958232657      7.99182385044154     -4.95396217719910
  H   4.76974031725359      6.95217798739233     -3.59360717009537
  H   2.06191236904737      8.24967823926804     -4.11429360387038
  H   2.45478997360231      6.55671180216402     -4.19380204422100
  H   1.35796224960821      5.48898971177175     -2.39495822184033
  H   3.11587892082512      5.40215340607113     -2.12760700583339
  H   2.04767607986915      5.84903992298599     -0.79685729268464
  H   0.28802232866158      7.78941792036517     -2.44286628145945
  H   0.95068204321421      7.88506113464595     -0.80882683162902
  H   0.47844434557139     10.12297405429750     -1.60602837161028
  H   1.37526626309721      9.87693211298435     -3.07631156031711
  H   1.66996072369224     11.68942581304772     -0.30708739811099
  H   3.17230692587051     11.06288299885483      0.40686867361208
  H   1.68726207434589     10.11917006159364      0.53141172046664
  H   4.23128506305165     11.31804189600851     -1.63207848199108
  H   2.82098935541302     11.83129206823763     -2.56290345900379
  H   3.11877426046685      9.99685683638814     -4.14298200904833
  H   4.61706637649986     10.86663928613817     -3.98314310352112
  H   4.14341222123034      3.84356111175593      2.18567635458350
