# Supplementary material for: Analysis of the Geometric and Electronic Structure of Spin-Coupled Iron–Sulfur Dimers with Broken-Symmetry DFT: Implications for FeMoco
Source: J Chem Theory Comput. 2022 Feb 15;18(3):1437–57. doi: 10.1021/acs.jctc.1c00753 (PMC8908755; doi:10.1021/acs.jctc.1c00753)
Supplement: Supplementary file 2 — ct1c00753_si_002.zip [file ct1c00753_si_002.zip › XYZ-files-SI/9-VADDEJ01/wB97X-D3BJ-tight.xyz]

74
Coordinates from ORCA-job wB97X-D3BJ-tight
  Fe  3.94475108397374      8.34564202250553     -1.00603613253341
  Fe  5.20021236585328      7.59589754666386      1.00807125376098
  O   3.23794024329410      7.87262334267860      0.87590529570702
  O   5.44509236191836      9.31563755342518      0.03898958236831
  O   5.14103403229789      6.68025357638839     -0.75693965856657
  H   2.60044965347404      7.17377169839077      1.03361736278400
  H   5.30646593563389     10.16658215734343      0.45940742078879
  H   5.92805529761381      6.53744416658396     -1.28622040027367
  N   2.36272749187191      7.35058818326262     -2.17036935656337
  C   1.16548971673592      8.13222752380083     -1.80569680377892
  C   1.38916868280347      9.62849854230553     -1.98452104755392
  N   2.63842475739296     10.08495932108737     -1.32816828132276
  N   4.63298013609907      8.89221651023695     -3.02461513178846
  C   3.98324997982250     10.16659892448316     -3.41551472469044
  C   3.46448731672251     10.93495195642417     -2.20743706237908
  C   2.32907754778721     10.79226602807132     -0.07720936038319
  C   4.16990973537208      7.75037440959450     -3.83680412746599
  C   2.69254732932540      7.45802345433113     -3.61191710753703
  C   2.19182197030399      5.94107589582558     -1.79024978401770
  C   6.09543794678290      9.01901420776121     -3.10417905569519
  N   5.16005895149050      5.69895227449605      2.13421691704524
  N   7.35882753736933      7.35687141869156      1.39955159906737
  N   5.28944735775704      8.38975842139397      3.06363795863989
  C   6.45504955004256      5.08184946443687      1.78093130920243
  C   7.61392034518096      6.03616227272775      2.02365797801309
  C   7.64983119717542      8.48050559113708      2.31303524303586
  C   6.70230678475188      8.49092998314832      3.50299655278446
  C   4.52507090989916      7.38783735967455      3.83440913009942
  C   5.04051576720894      5.97843061197068      3.58601463327108
  C   4.05936040037109      4.83197314236586      1.68077600934177
  C   8.14373266384237      7.50449136383594      0.16237683859235
  C   4.62142659441040      9.69865622566399      3.15547010699167
  H   6.56600296173893      8.10114034168147     -2.75211614610969
  H   6.41202163713423      9.21000330798460     -4.13634423780746
  H   6.41830329763180      9.84028169086688     -2.46568556373800
  H   9.21288346440666      7.56929666846685      0.39333240827252
  H   7.97909030602871      6.63646827610323     -0.47624655457207
  H   7.82384469489930      8.40384186341929     -0.36222296729450
  H   5.22197735526240     10.44917528609969      2.64135216691237
  H   3.64237782185834      9.63507445646846      2.68268046190289
  H   4.51000824546826      9.99804771832704      4.20362496720163
  H   7.79047678246257      6.16773416259719      3.08937370385430
  H   8.52719975732243      5.59914693714302      1.61345119226966
  H   6.60942097386583      4.15706722139015      2.34931020939951
  H   6.40389843460545      4.82524640750572      0.72100763797527
  H   3.10807097347932      5.25332932281635      2.00594370871367
  H   4.07378790924860      4.77084832394572      0.59356641707053
  H   6.00733312311612      5.83160903063262      4.06372987146196
  H   4.35779036829468      5.26273811599613      4.04959112777421
  H   3.48609669905722      7.46437660648898      3.50825612940367
  H   4.56393350076934      7.61403968869796      4.90645708601379
  H   6.92862695295275      7.67203080044264      4.18303482762720
  H   6.85274066735215      9.41198265885142      4.07069508253960
  H   7.52766907776839      9.39825255410057      1.73474430712697
  H   8.68738851448736      8.43350592671773      2.66430485041658
  H   4.34803412774627      7.93185532613938     -4.90402113259430
  H   4.76462606320143      6.88392146609090     -3.53945313060892
  H   2.07662325394122      8.23212188023709     -4.06542948741123
  H   2.43702696995250      6.52664388061528     -4.12344991712853
  H   1.34095633453618      5.49719827603479     -2.32042331846720
  H   3.10031026048381      5.39247859780412     -2.03484415315468
  H   2.02078736504480      5.86615233144355     -0.71680043032005
  H   0.29824524053540      7.81918547562286     -2.40034899004109
  H   0.94937952600130      7.91538497682089     -0.75741573078314
  H   0.53243691204336     10.16291798941564     -1.56642729947997
  H   1.42115918146359      9.88713552601024     -3.04159722616662
  H   1.75842763771411     11.70620010017771     -0.28004833157668
  H   3.25393158641452     11.05549660005846      0.43560452581618
  H   1.74894511801547     10.13620853735223      0.57024238719042
  H   4.30656260260209     11.28951755128165     -1.60895887449802
  H   2.89917567481703     11.81161957617843     -2.54738885234958
  H   3.17368595094786      9.95893333763967     -4.11264582943803
  H   4.69467306335659     10.79812905687769     -3.95337378294758
  H   4.16169269339135      3.82927096874599      2.11059507260037
