# Supplementary material for: Analysis of the Geometric and Electronic Structure of Spin-Coupled Iron–Sulfur Dimers with Broken-Symmetry DFT: Implications for FeMoco
Source: J Chem Theory Comput. 2022 Feb 15;18(3):1437–57. doi: 10.1021/acs.jctc.1c00753 (PMC8908755; doi:10.1021/acs.jctc.1c00753)
Supplement: Supplementary file 2 — ct1c00753_si_002.zip [file ct1c00753_si_002.zip › XYZ-files-SI/D1-NOBXUA/a-crystal.xyz]

83
Fe2C40P2H33S2O4
Fe      13.639931907      7.153549776      3.830367196
Fe      15.415317792      6.689886916      2.003435625
H       13.968981506      5.964876263      2.704867320
P       13.165482103      8.705469233      5.419763279
C       13.539940523     10.375868804      4.811168132
C       12.920776917     12.353554299      3.562172725
C       14.201655301     12.856247052      3.715181109
H       12.262767032     12.860892417      3.100282246
C       12.600477160     11.104504065      4.087959963
H       11.731286935     10.746979544      3.951283934
C       14.079570569      8.609797581      7.008299764
C       14.139048371      9.761317645      7.803141072
H       13.773281583     10.575467855      7.481365013
C       14.724940819      9.721455602      9.055574870
H       14.783095319     10.509922417      9.581648641
C       15.225069299      8.534548598      9.534084237
H       15.612639112      8.500380219     10.401131749
C       15.164862790      7.392923350      8.760446339
C       14.595768418      7.436792912      7.491680185
H       14.564509147      6.650168951      6.959875763
C       11.433948737      8.752221185      5.994261052
C       10.874405950      9.922645272      6.516896432
H       11.369809434     10.734130164      6.501423675
C        9.600912001      9.901319555      7.058156429
H        9.221278025     10.701693431      7.404001223
C        8.877620655      8.726280761      7.100563247
H        8.006668165      8.719216551      7.481365013
C        9.415467691      7.566784509      6.594260222
H        8.914060821      6.759818729      6.618902022
C       10.694826485      7.574872341      6.044404249
H       11.065698422      6.770192319      5.701997846
O       13.345234079      4.704291475      5.397413740
C       13.455472139      5.698025725      4.839534855
O       10.949273478      6.932961947      2.708878776
C       11.982071260      7.025924520      3.182803622
C       17.889527954      8.146610699     -1.594840202
C       17.544290483      7.151108382     -0.684239742
H       17.922321463      9.053436618     -1.315184428
C       18.188723417      7.815966708     -2.920912866
H       18.414438414      8.498101953     -3.541542381
C       18.155041711      6.497488078     -3.322631509
H       18.371018889      6.269926640     -4.220624536
C       17.810745132      5.513019695     -2.428649937
H       17.794803146      4.605508503     -2.710597971
C       17.485700872      5.832546454     -1.110027118
H       17.226198991      5.147734951     -0.504297297
S       14.142424821      8.584526500      2.130656079
H       14.805312746      9.459395782      2.641830158
S       15.878680313      7.337057334      4.143260746
H       16.094796531      6.315711326      4.776497693
P       17.329593840      7.478784859      1.100571544
C       17.490482495      9.281615612      1.280513989
C       18.489220657      9.860256744      2.067618917
H       19.148336508      9.315413644      2.481371927
C       18.507224352     11.244909142      2.238678853
H       19.187333369     11.642232713      2.770769808
C       17.557042752     12.039677628      1.649854452
H       17.586585724     12.982615231      1.770771190
C       16.552415231     11.471173949      0.878222281
H       15.884833414     12.019292922      0.481374693
C       16.529511678     10.098206967      0.687964665
H       15.850932628      9.709851291      0.148996929
C       18.878819682      6.747441909      1.780226765
H       19.793254592      6.279299224     -0.020057279
C       21.273984895      5.688040157      2.712603699
H       22.092405337      5.326428070      3.031514433
C       20.130598451      5.620984149      3.500568225
H       20.167865268      5.212738756      4.358160163
C       18.933410754      6.150507223      3.034379758
H       18.152298763      6.105296332      3.573060962
C       19.921604575      6.314894775      0.919769502
C       21.038367314      5.716331124      1.492834612
H       21.672215619      5.270938581      0.942692106
C       14.831879957     10.892742683      4.944405770
H       15.494881251     10.395322568      5.409734640
C       15.147262466     12.124984652      4.403432306
H       16.025455586     12.472480566      4.507157091
H       14.428828191     13.702663298      3.346700243
H       15.514365515      6.575344410      9.094543298
C       16.082167541      5.033443409      2.140684719
O       16.456626234      3.960341064      2.201716153
C       14.639200717      6.323645079      0.429225767
O       14.088863346      6.102842088     -0.531804422
