# Supplementary material for: Analysis of the Geometric and Electronic Structure of Spin-Coupled Iron–Sulfur Dimers with Broken-Symmetry DFT: Implications for FeMoco
Source: J Chem Theory Comput. 2022 Feb 15;18(3):1437–57. doi: 10.1021/acs.jctc.1c00753 (PMC8908755; doi:10.1021/acs.jctc.1c00753)
Supplement: Supplementary file 2 — ct1c00753_si_002.zip [file ct1c00753_si_002.zip › XYZ-files-SI/D1-NOBXUA/B3LYP-star-tight.xyz]

83
Coordinates from ORCA-job B3LYP-star-tight
  Fe  13.61908483168792      7.17349568360435      3.85617563923066
  Fe  15.29694073956505      6.61351646683363      1.94956295411490
  H   13.90055742896392      6.07619767603439      2.65199096168112
  P   13.26865429372911      8.68486719541779      5.50360642187999
  C   13.86361904667375     10.32348385682247      4.99139619801132
  C   13.63654711124376     12.26841233312689      3.57601532653352
  C   14.88222557478113     12.72526784596075      3.99942092700578
  H   13.06037695279193     12.84165467801488      2.85865913171360
  C   13.13152655835357     11.06965814881499      4.06128788304878
  H   12.17248672014063     10.71019151501901      3.70670700610953
  C   14.06994623409159      8.40003303675593      7.12215153421442
  C   13.85597208109074      9.34336960800102      8.13575668462471
  H   13.24256456932908     10.21669366294893      7.94876838407817
  C   14.43098431234736      9.17192806263484      9.38658992407230
  H   14.26122957512041      9.91182094787558     10.16071174805029
  C   15.22118070244510      8.05321035939237      9.64622611573892
  H   15.66870755112332      7.91949143259340     10.62473334467787
  C   15.43173521147177      7.11050751454061      8.64766290584177
  C   14.85880412195028      7.28393186792959      7.39025754903619
  H   15.04030308961538      6.53984625029032      6.62976392650022
  C   11.52252298163217      8.90482978197089      5.99355577007836
  C   10.97357864061541     10.16026311017132      6.26636844884881
  H   11.56529829605390     11.05701305608780      6.13803753250735
  C   9.66029152477966     10.26869876763521      6.71176669879886
  H   9.24472574891907     11.24935382447840      6.91482135930804
  C   8.88629775576159      9.12803517940529      6.89832131045345
  H   7.86248516838704      9.21533983668975      7.24440759629551
  C   9.43188949149679      7.87307030555272      6.64129936136570
  H   8.83821566004419      6.97813786633408      6.78939326934546
  C   10.74094091360634      7.76206201894944      6.19057353890724
  H   11.14930130186745      6.77609297434232      6.00413564525991
  O   13.20822158886684      4.78169517181084      5.46458993128793
  C   13.36898665246341      5.74365122299594      4.86833847059144
  O   10.88318439030248      7.24547572264143      2.85409966967275
  C   11.94545198934354      7.21826068364044      3.27142247115243
  C   18.08467742183248      7.73774769827843     -1.64904261537941
  C   17.49221499165262      6.87774482823912     -0.71985932237153
  H   18.33369716648933      8.75439034223940     -1.37376717524650
  C   18.36107978009940      7.29375472315351     -2.93733197424868
  H   18.81589841679407      7.97239987820995     -3.65019397871876
  C   18.05740796250976      5.98775377838404     -3.30959113919670
  H   18.27236001516863      5.64460379017298     -4.31538576054352
  C   17.47720460365415      5.12314783275377     -2.38594815472285
  H   17.24038602253739      4.10289490034343     -2.66572777420884
  C   17.19538292634452      5.56564189982331     -1.09929377639877
  H   16.75002910733351      4.87499832118751     -0.39425388698413
  S   14.19230529928088      8.63015276878991      2.16083964115863
  H   15.12443023661750      9.40695083942464      2.74796200568111
  S   15.90665940196048      7.20548717871188      4.08435791767599
  H   16.21546161958955      6.04283993445333      4.69613096429606
  P   17.21069922159111      7.37706816997620      1.01434796101988
  C   17.21306812227450      9.19353754559634      1.02225806084176
  C   17.84654793796317      9.89284925604663      2.05188194828595
  H   18.43195745396016      9.36239632816828      2.79247394278131
  C   17.71810473637429     11.27514666373081      2.13766923151021
  H   18.20494926818434     11.80843919363967      2.94560966148820
  C   16.95860687322961     11.96694562517421      1.20103360195623
  H   16.85498884966422     13.04334433509599      1.27412730713910
  C   16.31775240682082     11.27231865077736      0.17805568886851
  H   15.71633139862782     11.80534371442308     -0.54958044120488
  C   16.43521149365165      9.89141927635885      0.09251911172988
  H   15.91094950408338      9.35649124702059     -0.69085958263154
  C   18.79820967497633      6.91545365969033      1.79527556769156
  H   19.93146218816725      8.20942020959964      0.48696497439872
  C   21.28329753323873      6.21773361754492      2.87039059415391
  H   22.24683786032289      5.94904583247993      3.28876670460371
  C   20.12122490377765      5.63984476754999      3.36643995162309
  H   20.17013245188432      4.91712402479227      4.17295107270747
  C   18.88381266322378      5.98789452604276      2.83111132853999
  H   17.99554943324410      5.52583324865764      3.23429575310671
  C   19.97450582246761      7.48849712108787      1.29448523070342
  C   21.20660677234126      7.14401961534021      1.83159257651070
  H   22.10874107115645      7.59901340654438      1.43833574529456
  C   15.11716679584011     10.77940315860904      5.40379732297662
  H   15.70395868376601     10.20095513206350      6.10629299631977
  C   15.62174166788524     11.97734714739488      4.90811823643489
  H   16.59901549737911     12.31950263620821      5.22841567044053
  H   15.28012991084757     13.65516697273826      3.61003523025159
  H   16.04336313964614      6.23638948532680      8.84002469947720
  C   15.81716442913064      4.92857463706288      2.09454008494988
  O   16.08837573439207      3.82395430411377      2.20936517665091
  C   14.47827988391844      6.37180273036704      0.39529559374468
  O   13.91526636344206      6.23151980629123     -0.58795560019537
