# Supplementary material for: Analysis of the Geometric and Electronic Structure of Spin-Coupled Iron–Sulfur Dimers with Broken-Symmetry DFT: Implications for FeMoco
Source: J Chem Theory Comput. 2022 Feb 15;18(3):1437–57. doi: 10.1021/acs.jctc.1c00753 (PMC8908755; doi:10.1021/acs.jctc.1c00753)
Supplement: Supplementary file 2 — ct1c00753_si_002.zip [file ct1c00753_si_002.zip › XYZ-files-SI/D1-NOBXUA/B3LYP-tight.xyz]

83
Coordinates from ORCA-job B3LYP-tight
  Fe  13.61974122753462      7.16620071851907      3.86299293928724
  Fe  15.30050248071436      6.60626426788022      1.95107666264717
  H   13.90744953455509      6.07259445085360      2.65907142440588
  P   13.26347166060159      8.68619642406222      5.51699667727606
  C   13.86916953590289     10.32383530701460      5.01168757458537
  C   13.65900096665803     12.27536340284679      3.60450050960021
  C   14.90103184974715     12.72752183508036      4.04039733243437
  H   13.09094355661550     12.85221939870732      2.88603909529185
  C   13.14789773789649     11.07617898650047      4.07948802425055
  H   12.19266422944736     10.72187798677577      3.71515889539873
  C   14.05133640510216      8.39859163585132      7.14222864696463
  C   13.81727265032676      9.32925658113410      8.16202091904571
  H   13.19403063763030     10.19412697619054      7.97863187663991
  C   14.38445419948855      9.15560470368669      9.41502710507394
  H   14.19853574339741      9.88528116640498     10.19282522436103
  C   15.18775807073062      8.04659526595820      9.67149343087350
  H   15.62877953724385      7.91094466227911     10.65087084563286
  C   15.41908081149743      7.11641043641994      8.66724644330287
  C   14.85378972855755      7.29261339824229      7.40764622121043
  H   15.05343261739600      6.55977665371277      6.64350731190847
  C   11.51452624405952      8.91401693461404      5.99681562924554
  C   10.96492004491710     10.16979424318680      6.26192455520234
  H   11.55690032320348     11.06439814443423      6.13538346170026
  C   9.64983468433186     10.28164234148674      6.69841771659706
  H   9.23515460293067     11.26211710501652      6.89527834175247
  C   8.87359034186660      9.14359758517798      6.88437436982259
  H   7.84939144521874      9.23328311117591      7.22347847581149
  C   9.41910863195414      7.88801471549023      6.63558196763264
  H   8.82458597261836      6.99557769195496      6.78329684492352
  C   10.72995844328062      7.77418550000368      6.19361802082871
  H   11.13695440409926      6.78811449646561      6.01468754925226
  O   13.22444079235954      4.77076472741066      5.48017854772081
  C   13.37618044079928      5.72860476254765      4.88298461151974
  O   10.88161108896114      7.23428161342796      2.84926525789001
  C   11.93736119729969      7.20726093758608      3.27189834783645
  C   18.08648691702658      7.72822586054162     -1.66556068953696
  C   17.49742671687925      6.87284234872777     -0.73124158380171
  H   18.33690256656654      8.74410430045639     -1.39591837696421
  C   18.35819099847026      7.28032105296217     -2.95248694797320
  H   18.81016602403409      7.95546741837170     -3.66797675303223
  C   18.05321988204062      5.97405632499773     -3.31931584509547
  H   18.26434822723904      5.62800440531256     -4.32314950249425
  C   17.47660364777409      5.11347364235646     -2.39121781763515
  H   17.23899879498146      4.09380143815582     -2.66603234673710
  C   17.19973081196990      5.56044607099023     -1.10592146229601
  H   16.75809054644972      4.87243977173694     -0.39866230257639
  S   14.18814010005447      8.62711128736430      2.15995483152509
  H   15.11472113320231      9.40983294732900      2.73979145886368
  S   15.91392940953021      7.20033589707926      4.09142932148864
  H   16.22431129361307      6.04067630183259      4.70198935206371
  P   17.21921895259325      7.37601005089925      1.00339353070344
  C   17.21706723593694      9.19319349223989      1.00567624196948
  C   17.85024544431640      9.89737035532304      2.03087824069189
  H   18.43613882922581      9.37201099749296      2.77212646929073
  C   17.72077904290371     11.27900956175895      2.11159769288425
  H   18.20720331365533     11.81497384645188      2.91582667587508
  C   16.96084032112233     11.96624430142524      1.17336146564537
  H   16.85698851484732     13.04130077653658      1.24179086291046
  C   16.32059391581905     11.26731271729314      0.15421325880448
  H   15.71938486214350     11.79604130216286     -0.57430303065359
  C   16.43905608659885      9.88710842626863      0.07450722455673
  H   15.91543695818420      9.35023192160222     -0.70548395785774
  C   18.81246836950623      6.92179918175837      1.77819643902594
  H   19.93923643149262      8.20964405191659      0.46185936145496
  C   21.30248890603479      6.23112293794887      2.84449850967922
  H   22.26675991628839      5.96532017384336      3.25876476356690
  C   20.14395868790352      5.65516924751158      3.34810557199870
  H   20.19700060811884      4.93726638168152      4.15645793873153
  C   18.90450896230649      5.99985036684184      2.81735514033312
  H   18.02042272481227      5.54067646141994      3.22784700109582
  C   19.98580092896207      7.49310940988347      1.27066342765939
  C   21.21996484346858      7.15242931750679      1.80287633466766
  H   22.11844321388914      7.60587222696939      1.40403219457112
  C   15.11892411535227     10.77574292263871      5.43655843079984
  H   15.69773336571017     10.19478964626341      6.14087604555277
  C   15.63045345334120     11.97400305318216      4.95115312314039
  H   16.60393685092654     12.31217252368365      5.28163134872494
  H   15.30337052901829     13.65727910570542      3.65985064125867
  H   16.04068520161570      6.25072790706315      8.85652686520992
  C   15.82896819225631      4.91433632609520      2.10307920530482
  O   16.10529474874427      3.81609824050203      2.22498013100450
  C   14.47265646351513      6.35995942570349      0.39071983333210
  O   13.90588463060772      6.22143853110862     -0.58584316265948
