# Supplementary material for: Analysis of the Geometric and Electronic Structure of Spin-Coupled Iron–Sulfur Dimers with Broken-Symmetry DFT: Implications for FeMoco
Source: J Chem Theory Comput. 2022 Feb 15;18(3):1437–57. doi: 10.1021/acs.jctc.1c00753 (PMC8908755; doi:10.1021/acs.jctc.1c00753)
Supplement: Supplementary file 2 — ct1c00753_si_002.zip [file ct1c00753_si_002.zip › XYZ-files-SI/D1-NOBXUA/B97D3-tight.xyz]

83
Coordinates from ORCA-job NOBXUA
  Fe  13.62133983162103      7.20235350263468      3.84997307738080
  Fe  15.30145408862800      6.64394373097036      1.93937251160253
  H   13.89580771759107      6.10908360933147      2.63454055515927
  P   13.26276193826873      8.68918930083552      5.50994371517372
  C   13.84879064348409     10.33515511697818      4.99963152570686
  C   13.61090925082572     12.28131302932823      3.57615053331754
  C   14.85731720024661     12.74763156462893      4.00200164253953
  H   13.03090664032566     12.85113459239269      2.85534605951225
  C   13.11055138254689     11.07644450200521      4.06331559191219
  H   12.15311667361888     10.70736026052170      3.70735679982853
  C   14.07106177534150      8.39427615357572      7.12804358614245
  C   13.86952173254544      9.34625008433992      8.14232159258113
  H   13.26741867208514     10.22936900778177      7.95245332981221
  C   14.44691554866650      9.16833346221967      9.39629942993245
  H   14.28820264419836      9.91424456174901     10.17056966933211
  C   15.22514594349668      8.03643053989459      9.65763957740222
  H   15.67357423604552      7.89845137081774     10.63792536193340
  C   15.42217309351661      7.08588234143074      8.65728354178581
  C   14.84755030252291      7.26439106383680      7.39684925244532
  H   15.01373973492328      6.51375856867941      6.63582318970058
  C   11.51225620705090      8.89144954479591      6.00537413151202
  C   10.95470023417880     10.14824312606351      6.27808525560718
  H   11.54185079241097     11.05012431617101      6.14573534017030
  C   9.63879985363705     10.24768810809644      6.73123427949710
  H   9.21629801148334     11.22820757097426      6.93427776930880
  C   8.87185317812713      9.09812100811533      6.92511909444212
  H   7.84656952717363      9.17886803736341      7.27630604896051
  C   9.42770735139490      7.84247714081642      6.66873777116523
  H   8.84024976144959      6.94133962063949      6.82260016912513
  C   10.73940317379997      7.73888733224855      6.21099741264634
  H   11.15688196438591      6.75501564470983      6.02289145573601
  O   13.18094253165397      4.78713437107990      5.39991262916738
  C   13.35908212563180      5.77205032645790      4.82468438560755
  O   10.89534135357132      7.26493686397402      2.84361942353668
  C   11.96807746390815      7.24880399875662      3.26532789867339
  C   18.07420119311482      7.74744116281255     -1.66602918929823
  C   17.49606713938610      6.87814249869116     -0.72975833982958
  H   18.31189451411050      8.76963516914365     -1.39262672326081
  C   18.35243742625741      7.30111324333465     -2.95790580346171
  H   18.79542437518027      7.98581307484617     -3.67628917589685
  C   18.06594703867091      5.98531705867629     -3.32546111982273
  H   18.28214503700659      5.64108964634426     -4.33334228275470
  C   17.50141946861262      5.11230434186093     -2.39302523189498
  H   17.27878141938142      4.08505939619543     -2.66875079991140
  C   17.21704678388703      5.55551490268808     -1.10273946944298
  H   16.78340239229875      4.86170292607801     -0.39045842179275
  S   14.20959110867097      8.66543607659872      2.16616961607184
  H   15.15115660438584      9.42367646551301      2.76613411777610
  S   15.90790030936577      7.21658802453865      4.07922086074423
  H   16.19723148515697      6.04036105195646      4.67608188811990
  P   17.21937493568049      7.38244981248350      1.00726066184914
  C   17.22907849213991      9.20208202670153      1.02135789903744
  C   17.87553169752430      9.89742704826583      2.05191291237392
  H   18.46663770477701      9.36043080720867      2.78656159862316
  C   17.75089837719500     11.28400196657400      2.14286070326337
  H   18.24762635750677     11.81455948416219      2.94991854514838
  C   16.98138058804333     11.98295658515613      1.21298421009321
  H   16.88054715835195     13.06168232865684      1.29116581795113
  C   16.32606331738825     11.29111120548854      0.19113289161740
  H   15.71658212060801     11.82899985420807     -0.52994025187558
  C   16.43909251263781      9.90599148843787      0.09914401286277
  H   15.90337790637693      9.37185098251302     -0.68008081444282
  C   18.80564317346213      6.90212874591958      1.78955592159802
  H   19.94628451117207      8.20118111632596      0.48319150314777
  C   21.29446037726322      6.18162821221563      2.86054271024059
  H   22.25908493978828      5.90436120240400      3.27732908563987
  C   20.12575306464802      5.60500947630720      3.35551973455086
  H   20.17125121158044      4.87488671249178      4.15897212661714
  C   18.88597968617617      5.96399637248605      2.82214023663400
  H   17.99272745631401      5.50147632813875      3.22025220344972
  C   19.98759955400025      7.47374102371154      1.28780113640868
  C   21.22180609174450      7.11738402357549      1.82424322257162
  H   22.12802314105936      7.57123793534846      1.43200145205095
  C   15.10452971263709     10.79837949722207      5.41324780643053
  H   15.69516552936886     10.22091617968009      6.11684071031783
  C   15.60295866633537     12.00272229780459      4.91524589794066
  H   16.58045014520455     12.35140266855545      5.23616574442175
  H   15.25126131041651     13.68123194685078      3.61073941476153
  H   16.02377283770890      6.20191196131538      8.85055878234311
  C   15.78445870386464      4.96658024475243      2.07005379297922
  O   16.02519263818276      3.84207667159511      2.17239224950679
  C   14.48697457104702      6.41409058071029      0.40289704960804
  O   13.91555616394730      6.26643722423642     -0.58738648842369
