# Supplementary material for: Analysis of the Geometric and Electronic Structure of Spin-Coupled Iron–Sulfur Dimers with Broken-Symmetry DFT: Implications for FeMoco
Source: J Chem Theory Comput. 2022 Feb 15;18(3):1437–57. doi: 10.1021/acs.jctc.1c00753 (PMC8908755; doi:10.1021/acs.jctc.1c00753)
Supplement: Supplementary file 2 — ct1c00753_si_002.zip [file ct1c00753_si_002.zip › XYZ-files-SI/D1-NOBXUA/BHLYP-tight.xyz]

83
Coordinates from ORCA-job BHLYP-tight
  Fe  13.79524964181978      6.98915250231383      4.06975779851709
  Fe  15.46895951819340      6.43868983690047      2.14942483008046
  H   14.20152995707226      5.80502367287057      2.99337686075698
  P   13.27612411217868      8.67822023921493      5.61090057065961
  C   14.07829403287050     10.25275453050329      5.20438711990849
  C   14.28305873214804     12.16298903411889      3.76149221244327
  C   15.38479800136911     12.59314897472553      4.47703709169561
  H   13.93204965141468     12.72809246331149      2.91787388972382
  C   13.63812674278314     10.99927858212864      4.11836000225596
  H   12.79219099059914     10.67135439469955      3.54426156897502
  C   13.77456043092214      8.37450702141926      7.33399575124498
  C   13.09179557411124      8.98396369465232      8.37852709350979
  H   12.24452691229373      9.61127002724009      8.17773504580590
  C   13.49159565449572      8.78963826656397      9.68370548916705
  H   12.95193303770112      9.26656250316931     10.48134367014081
  C   14.57981522559074      7.98508472491890      9.96491890699779
  H   14.88904126839335      7.83281598846535     10.98284052190690
  C   15.26684321579628      7.37820085994245      8.93347365537922
  C   14.86572628297083      7.57235633144419      7.62647341034879
  H   15.42244021535642      7.10628206311312      6.83898063668951
  C   11.50673043736031      9.05420771816778      5.78388612705038
  C   10.99282990657555     10.34070680294341      5.79075351264706
  H   11.63998691105160     11.18559556276493      5.66324289799997
  C   9.64009525949272     10.55213235544699      5.97604476327969
  H   9.25600598969645     11.55579220786052      5.97521370784440
  C   8.78861016999374      9.48342707863741      6.16869764590841
  H   7.73677184399503      9.65015521626114      6.31259382037893
  C   9.29530345281813      8.19726314088379      6.18157039874985
  H   8.64174315323209      7.35927126150426      6.34014897550071
  C   10.64335393033403      7.98602956251917      5.98891205085761
  H   11.02220416495524      6.98037084606232      6.01743659767254
  O   13.79661023222262      4.75410473044135      6.02784607195165
  C   13.77742135483544      5.61446457153718      5.32061613201219
  O   11.04593474086062      6.54039737698273      3.03387252875160
  C   12.05115964212115      6.71024752426272      3.48170587082783
  C   17.60181378179299      7.80802655932103     -1.80726548148264
  C   17.33526710571915      6.91075316468539     -0.78540122347674
  H   17.74440246515249      8.84895104500571     -1.59330307900996
  C   17.69799585271724      7.37057893838209     -3.11382779729145
  H   17.90156918724306      8.07897104339641     -3.89590771892964
  C   17.53979551015885      6.03262774934476     -3.41370127398065
  H   17.61468798249302      5.69499949616437     -4.43116533244617
  C   17.28823309239878      5.12810830964672     -2.39943340401439
  H   17.16998554545525      4.08353543691773     -2.62156582075621
  C   17.18502245870667      5.56593249509579     -1.09648959272801
  H   16.99891191234862      4.84534638138935     -0.32085687418354
  S   14.09271112211074      8.33850512186227      2.17605337146960
  H   14.91902998167704      9.28443179364164      2.60802971979802
  S   16.11034148282473      7.32059022188825      4.22378170733882
  H   16.57328987949857      6.27694448167808      4.91501954485262
  P   17.26012365356912      7.37489272202228      0.97062727295047
  C   17.20654066665159      9.18362647519522      1.01493802985562
  C   18.00482223475075      9.88502356951578      1.90413684691281
  H   18.71837776346164      9.36631854583172      2.51551933401389
  C   17.88540832282316     11.25660320381444      2.01700090900388
  H   18.50361797475841     11.78764298493906      2.71719602389710
  C   16.97439219446862     11.93960494958719      1.23842591680593
  H   16.88008760135151     13.00608013213649      1.32894511979382
  C   16.17341243055878     11.24625324676808      0.35055735002216
  H   15.45586360446584     11.77114292405900     -0.25297481794036
  C   16.28083566980074      9.87660075094057      0.24628470941724
  H   15.63376818309214      9.34711958666321     -0.42762922144754
  C   18.94657393707106      6.98257344253682      1.52703801670854
  H   19.85793454835574      7.79760359983175     -0.23173465943354
  C   21.54789715024478      6.43949504065877      2.33579785679900
  H   22.55447633673875      6.22807821144025      2.64737391941083
  C   20.48589185583817      6.09983988920383      3.14662594009920
  H   20.65748610663653      5.62389567983086      4.09456052263297
  C   19.19161203367176      6.37227295718272      2.74381136705711
  H   18.38285884488501      6.11712150676289      3.39625169584606
  C   20.02387211427460      7.32228148278307      0.71668667835251
  C   21.31351199704222      7.05456529223334      1.11848795934663
  H   22.13653582348247      7.32360362533372      0.48199465404446
  C   15.18259402977986     10.69094567585540      5.91636336621828
  H   15.54391613614694     10.12946440899879      6.75609145527358
  C   15.83332260080005     11.85458103147266      5.55178874634152
  H   16.69145645288043     12.17953833971028      6.11113085273484
  H   15.89407922906186     13.49503809932487      4.19107177135190
  H   16.11542119313451      6.75268242812491      9.14118046674237
  C   16.30347995783085      4.80988782535389      2.46428340530783
  O   16.77343734105194      3.82840527111340      2.70304697531192
  C   14.54593230632195      5.88366107371830      0.62900927305081
  O   13.92202548706380      5.58556454563832     -0.24371569628414
