# Supplementary material for: Analysis of the Geometric and Electronic Structure of Spin-Coupled Iron–Sulfur Dimers with Broken-Symmetry DFT: Implications for FeMoco
Source: J Chem Theory Comput. 2022 Feb 15;18(3):1437–57. doi: 10.1021/acs.jctc.1c00753 (PMC8908755; doi:10.1021/acs.jctc.1c00753)
Supplement: Supplementary file 2 — ct1c00753_si_002.zip [file ct1c00753_si_002.zip › XYZ-files-SI/D1-NOBXUA/BLYP-tight.xyz]

83
Coordinates from ORCA-job NOBXUA
  Fe  13.59588102008438      7.18708360226421      3.84864478194695
  Fe  15.29564061841052      6.62440717192708      1.92541613569257
  H   13.87691501683759      6.08790751265533      2.62308252255602
  P   13.24752106576568      8.69392465197897      5.52193455051117
  C   13.83370402210593     10.34396575007158      4.99946127161479
  C   13.58504394423101     12.29310731819983      3.57010033754669
  C   14.84476667989912     12.75358177851200      3.97451046584580
  H   12.99604178944356     12.86546240713189      2.85585075511893
  C   13.08317021397399     11.09002102898031      4.07114736289703
  H   12.11572006713002     10.72719078441394      3.73111974535799
  C   14.07351386157020      8.39937927907423      7.13956209218954
  C   13.89756910176403      9.35966322794323      8.15610222178873
  H   13.30748369467883     10.25396081038132      7.97096058591329
  C   14.48593450055255      9.17499123528905      9.40831766328845
  H   14.34684392408101      9.92657439266961     10.18349275473396
  C   15.25043468314231      8.02823241851065      9.66576346146843
  H   15.70719305474722      7.88534749609492     10.64355460745527
  C   15.42256820769475      7.06954969566095      8.66323887182473
  C   14.83647608113248      7.25463011881953      7.40474891736101
  H   14.98369639525063      6.49822863749294      6.64329851338794
  C   11.49303069874101      8.89831364160253      6.02930556751642
  C   10.94077392026885     10.15712864820399      6.32315712693703
  H   11.53245906630713     11.05965970309166      6.20188417632854
  C   9.62256033411250     10.25695380499272      6.78128300778549
  H   9.20472167827285     11.23809417502582      7.00033875184870
  C   8.84751510390889      9.10544640086045      6.95884027134194
  H   7.82149104863242      9.18631732082111      7.31356294716085
  C   9.39738045686537      7.84773930324921      6.68024889154075
  H   8.80394836170515      6.94603089170258      6.82036668451274
  C   10.71146456921463      7.74406484603922      6.21726017732669
  H   11.12288526004287      6.75906910132199      6.01250934677385
  O   13.14854819625840      4.76310298043097      5.42623648991517
  C   13.32803052341578      5.74603154973646      4.84086906886889
  O   10.84749354434618      7.27549361084086      2.83808023686170
  C   11.92432895234391      7.24637883771534      3.25857617896024
  C   18.10956556856648      7.74615747972710     -1.68163114022413
  C   17.51770493474573      6.87723333808520     -0.74774416609801
  H   18.35600812571373      8.76698846720075     -1.40407606808485
  C   18.38926723227328      7.30030045284065     -2.97752999247911
  H   18.84273099834310      7.98400026995872     -3.69314775209293
  C   18.08994727735993      5.98515595194090     -3.35180598648131
  H   18.30712820203329      5.64154284516470     -4.36168174332840
  C   17.51048902770442      5.11268017983543     -2.42236533274300
  H   17.27746554409771      4.08719454097588     -2.70334260694645
  C   17.22461837316952      5.55572265444855     -1.12810920827725
  H   16.77979299319885      4.86249930877046     -0.41951275155423
  S   14.19450535942200      8.66511879744875      2.15245636858341
  H   15.13921199131421      9.42473655513901      2.76031089567802
  S   15.90198385949154      7.20210279176915      4.08587065084682
  H   16.18834807853043      6.01900828667236      4.68612473670657
  P   17.23350771014280      7.38088444021129      0.99597283006431
  C   17.23787931036955      9.20790447773424      1.01175122330942
  C   17.87684788677302      9.90607794533769      2.05037721119237
  H   18.46572594805057      9.36996452886815      2.78987363163161
  C   17.74645306694647     11.29572144131245      2.14363437127338
  H   18.23671352467436     11.82711485798718      2.95646985447273
  C   16.97838656201971     11.99576286179399      1.20789148574254
  H   16.87243534070417     13.07567564774385      1.28804604820670
  C   16.33088599143240     11.30172520592981      0.17755842451402
  H   15.72315560466094     11.83980998274060     -0.54762595418636
  C   16.45012783543503      9.91341577775432      0.08303083276384
  H   15.92085575173722      9.37963076505055     -0.70316457559377
  C   18.82251763353437      6.90217675271132      1.79117431031105
  H   19.98139716299164      8.19395872932671      0.48416710926563
  C   21.30835313038906      6.17988599749257      2.88894683976779
  H   22.27069418448262      5.90234007887674      3.31554834209595
  C   20.13129236863698      5.60673036483767      3.37878708306251
  H   20.16890539291966      4.87940603624541      4.18768976992886
  C   18.89324229643494      5.96654990491012      2.83197296888349
  H   17.99481174082892      5.50706641852138      3.22610042180027
  C   20.01311636246901      7.47007089119131      1.29481439294712
  C   21.24567911951711      7.11278140998618      1.84429522955908
  H   22.15762056006517      7.56306070378368      1.45605847234559
  C   15.10263828659099     10.80194529000279      5.39160024710228
  H   15.70319910708442     10.22207795700272      6.08726104011286
  C   15.60214172429214     12.00461118195808      4.88040899166108
  H   16.58891825197341     12.34798842798056      5.18423680235547
  H   15.23933170921450     13.68449969667303      3.57261346093003
  H   16.01289812128720      6.17503350887631      8.85320594582118
  C   15.79777833230867      4.93237376758706      2.05836970437903
  O   16.05427194313665      3.80783377050281      2.16224277352430
  C   14.48033769693044      6.39698439691715      0.36703478584867
  O   13.91440664906295      6.25532315346424     -0.63144050777808
