# Supplementary material for: Analysis of the Geometric and Electronic Structure of Spin-Coupled Iron–Sulfur Dimers with Broken-Symmetry DFT: Implications for FeMoco
Source: J Chem Theory Comput. 2022 Feb 15;18(3):1437–57. doi: 10.1021/acs.jctc.1c00753 (PMC8908755; doi:10.1021/acs.jctc.1c00753)
Supplement: Supplementary file 2 — ct1c00753_si_002.zip [file ct1c00753_si_002.zip › XYZ-files-SI/D1-NOBXUA/BP86-tight.xyz]

83
Coordinates from ORCA-job BP86-tight
  Fe  13.62743994120515      7.19328524722824      3.84072492837527
  Fe  15.28916138279472      6.63851225088079      1.94473813756248
  H   13.88067183805206      6.08100591682343      2.63013426429861
  P   13.28306679549649      8.67614413570154      5.47881732806025
  C   13.86684843841428     10.31885052612440      4.96222050452029
  C   13.62218413000513     12.25926398981924      3.52940529751419
  C   14.86770756894606     12.73164104422706      3.95661192500674
  H   13.03852553535998     12.82773147288996      2.80442452377559
  C   13.12442808640068     11.05334706052929      4.02142150734095
  H   12.16238480768319     10.67935922109750      3.66790239991815
  C   14.10261883124028      8.38710850857568      7.08866699068335
  C   13.90448550759474      9.34106117038352      8.10352773354013
  H   13.29185828198749     10.22383102102070      7.91674356070347
  C   14.49510843237536      9.16667816398803      9.35348576600699
  H   14.33969903233670      9.91490207239584     10.13190258308012
  C   15.28164731417461      8.03690084212966      9.60817533099733
  H   15.74158352941488      7.90158514407783     10.58807476608369
  C   15.47360447786230      7.08372610186599      8.60687983178778
  C   14.88572005443891      7.25857911642391      7.35065195360617
  H   15.04453646634889      6.50423410367914      6.58421509198271
  C   11.53897389147152      8.88788680268994      5.98092195686629
  C   10.99007057784617     10.15022421800152      6.25263816272447
  H   11.58514186152639     11.05188594656409      6.11259247930203
  C   9.67448460006888     10.25695517226010      6.70971203898756
  H   9.25507906545310     11.24335206707285      6.91255182778464
  C   8.90202348936290      9.10964943933230      6.90728104835784
  H   7.87416127201848      9.19652410551102      7.26223563181710
  C   9.45017261119050      7.84880268604576      6.65047794584407
  H   8.85545215384401      6.94802762794846      6.80732159453769
  C   10.76128566958622      7.73750328853928      6.18849535531191
  H   11.17627753592185      6.74742364035574      5.99850956691150
  O   13.18731332346466      4.78800409510437      5.41787723260924
  C   13.36663902875729      5.76844815077290      4.82875986288050
  O   10.89129701434547      7.26742146742047      2.84890980680209
  C   11.97029308864342      7.24355899000914      3.26336725295602
  C   18.06813265874443      7.76652488714326     -1.62781961508884
  C   17.47845843071305      6.88937979464375     -0.70408747781929
  H   18.30617744273127      8.79043348130858     -1.34111977920146
  C   18.35435112497326      7.32909121183513     -2.92260271295838
  H   18.80707998036125      8.01993211652417     -3.63518430841463
  C   18.06357960013650      6.01605051210803     -3.30298330358210
  H   18.28654011036513      5.67810673164460     -4.31595898188989
  C   17.48624841460710      5.13624456448602     -2.38227870730564
  H   17.25948538186571      4.10901632634738     -2.67047923792008
  C   17.19361806765364      5.57023749385554     -1.08915555317148
  H   16.74831459947167      4.87109315998801     -0.38160375421383
  S   14.21212814962781      8.64664238391066      2.17224575014895
  H   15.16528100504629      9.40306395800161      2.78183302524911
  S   15.89900411973257      7.22737476706084      4.06254663953436
  H   16.21313584410009      6.05550407443950      4.67570926169071
  P   17.19066945804929      7.37998925600306      1.03164773720603
  C   17.19908663588805      9.19752540043938      1.05163647233941
  C   17.84064195308580      9.88974098947992      2.08908309815654
  H   18.43428635338286      9.34811114634979      2.82545658377370
  C   17.71265727494663     11.27742890754924      2.18344472865686
  H   18.21091126543222     11.80943981926699      2.99403943775632
  C   16.94258678634230     11.97749088493332      1.25239828628662
  H   16.84151145891893     13.06021120693674      1.33161410466358
  C   16.28881725315959     11.28712620066012      0.22636345298198
  H   15.67743372760211     11.82835693805542     -0.49668313516757
  C   16.40674682800292      9.90111096616915      0.12887862307903
  H   15.87444238504552      9.36534577595326     -0.65837617459562
  C   18.76879886270230      6.90349520422868      1.82499159424781
  H   19.91654749616373      8.21225272354579      0.52568839352421
  C   21.24914100515489      6.18979835516782      2.92059214310449
  H   22.21400442458821      5.91448331261118      3.34872891308237
  C   20.07665523591660      5.60642486385610      3.40348784338283
  H   20.11729265301979      4.87211450457285      4.20886679562845
  C   18.84022572950163      5.96224940262564      2.85709727238993
  H   17.93860140100561      5.49359201958952      3.24365057655348
  C   19.95378213993778      7.48134651877678      1.33422297210170
  C   21.18482012203861      7.12796543692233      1.88362879393596
  H   22.09724886983648      7.58677298660306      1.50036549739719
  C   15.12336644837484     10.78496922547017      5.37424475966778
  H   15.71665294005201     10.20809111436297      6.08354123149013
  C   15.61762394355025     11.99138258520317      4.87255778912287
  H   16.59614886309760     12.34760503898036      5.19578703592397
  H   15.25786157901756     13.67132063000201      3.56474239568060
  H   16.08225802728749      6.19896337800336      8.79722471992937
  C   15.77912673022520      4.95997814370999      2.07178593726073
  O   16.02763661904575      3.83319387256388      2.16875285394368
  C   14.48040852672311      6.41267511906388      0.40303199588892
  O   13.91656996713553      6.27120022655368     -0.59638414998945
