# Supplementary material for: Analysis of the Geometric and Electronic Structure of Spin-Coupled Iron–Sulfur Dimers with Broken-Symmetry DFT: Implications for FeMoco
Source: J Chem Theory Comput. 2022 Feb 15;18(3):1437–57. doi: 10.1021/acs.jctc.1c00753 (PMC8908755; doi:10.1021/acs.jctc.1c00753)
Supplement: Supplementary file 2 — ct1c00753_si_002.zip [file ct1c00753_si_002.zip › XYZ-files-SI/D1-NOBXUA/CAM-B3LYP-tight.xyz]

83
Coordinates from ORCA-job CAM-B3LYP-tight
  Fe  13.77226497061304      7.07945118404375      4.00663000529533
  Fe  15.43022144968594      6.53193537683991      2.09433723121887
  H   14.13913633886934      5.92253450132806      2.90148142037497
  P   13.29944723863363      8.67056135832906      5.57163542785788
  C   14.03867409056571     10.27941283870041      5.16474721094403
  C   14.13158152926390     12.22767275688008      3.75123612484221
  C   15.25830848249025     12.67023400115944      4.42697405245847
  H   13.72496598724515     12.80596266425320      2.93253459540866
  C   13.52996448723246     11.03729464431138      4.11184027333954
  H   12.66285925372367     10.69602451496395      3.56283665853741
  C   13.86868350636608      8.34927057384523      7.27553074693928
  C   13.27600492012935      9.04158529564682      8.33022378990122
  H   12.46993027112081      9.73656990470996      8.14178499142810
  C   13.70837199470084      8.84784338956645      9.62837484874899
  H   13.23685315807500      9.39194790863873     10.43587381863310
  C   14.73867604746683      7.95860089578624      9.89430625307865
  H   15.07397795947872      7.80454641359415     10.91143319522122
  C   15.33446961275196      7.26866589502065      8.85408852737096
  C   14.90148070388750      7.46390784932445      7.55252828551755
  H   15.38888988406945      6.92098685876968      6.75938063314437
  C   11.52112680775112      8.97708717732313      5.82991624371379
  C   10.95575344094934     10.24574028148579      5.85134861547764
  H   11.56399773248001     11.12125763796618      5.68341149473296
  C   9.60255859290506     10.40526643966096      6.10510447086772
  H   9.17643475801046     11.39962584856000      6.11515314651017
  C   8.80357669485757      9.30288093092762      6.35105925418585
  H   7.74746451743450      9.42987026975359      6.54881257109294
  C   9.36345216415076      8.03444782468768      6.34943316098930
  H   8.74949728616327      7.16673871116494      6.55032370046901
  C   10.71090883632230      7.87393279263400      6.08940826485682
  H   11.13031383855193      6.87627994435058      6.10565274422376
  O   13.62082538496267      4.80546927360053      5.82673947358410
  C   13.67630840037373      5.70865436597416      5.14936977880778
  O   11.04869674386560      6.76090530995599      3.00895246037223
  C   12.08665629139216      6.89027963942569      3.43497534342485
  C   17.66298883440693      7.81355370755755     -1.78648303559356
  C   17.33771931319873      6.91663294089551     -0.77560218942965
  H   17.82100964795922      8.85801768738273     -1.56358804023552
  C   17.79962718585578      7.37628482100181     -3.09374636717096
  H   18.04910017742552      8.08747096547638     -3.86993749532072
  C   17.62407698122371      6.03909572105293     -3.40465214694354
  H   17.73094308046669      5.70008707079523     -4.42655070787079
  C   17.31494721176285      5.13516455189980     -2.40053088507015
  H   17.18265510465233      4.08673403883273     -2.63169929176963
  C   17.17139069625179      5.57200025073902     -1.09686956946101
  H   16.93780499798180      4.84750426386043     -0.32816345837653
  S   14.15256104360540      8.44122834527136      2.19532348705615
  H   15.01347252399818      9.34960235895532      2.67044109620499
  S   16.05208637872828      7.32395288802293      4.15874768522093
  H   16.48304687401209      6.24746557845557      4.83625833438128
  P   17.22438103196966      7.39055630650048      0.98126123766967
  C   17.20946249285591      9.20489073158216      1.02225462881379
  C   17.98678103362086      9.88942502085308      1.94874291240414
  H   18.67205909067397      9.35246689318551      2.58924784404800
  C   17.88450158893476     11.26604533103154      2.06506614293879
  H   18.48850493937986     11.78676051423340      2.79588858354516
  C   17.01126141533142     11.96964400544479      1.25481252033041
  H   16.93085184005360     13.04435465736259      1.34823313609222
  C   16.22980630757456     11.29245538710091      0.33149111423942
  H   15.53841924779111     11.83543663606296     -0.29886030298091
  C   16.31961592227431      9.91769868615062      0.22226551378251
  H   15.68331688919489      9.39903885261680     -0.48206878208192
  C   18.89302222303483      6.95747143250698      1.57739390561509
  H   19.84925325259280      7.89150887354270     -0.11034861112483
  C   21.48202322136763      6.35400527914185      2.40968322276064
  H   22.48765985064623      6.11846190184502      2.73204411159960
  C   20.39803270973910      5.96017864705921      3.17190934254016
  H   20.54755556498620      5.41571299458638      4.09457628823530
  C   19.10978401138614      6.26236911512004      2.75738993118609
  H   18.28240961873736      5.95342115887724      3.37408225488587
  C   19.99250532765127      7.34954404011139      0.81433179590121
  C   21.27584977307369      7.05226466779835      1.22827806660512
  H   22.11876050973426      7.36427669746993      0.62615086036993
  C   15.17007244805045     10.72767140383885      5.83487407454022
  H   15.58729697790214     10.15183413284859      6.64846326900698
  C   15.77715654121397     11.91733059120655      5.46477243606041
  H   16.66030078324286     12.25229097453868      5.99220269832467
  H   15.73487339013184     13.59705888985697      4.13689173412535
  H   16.13924133038150      6.57284391006207      9.04974799895895
  C   16.14207162377985      4.91334214183202      2.34835540877097
  O   16.54384719382191      3.87421311396031      2.54050286060524
  C   14.54217984572098      6.06508753157033      0.61113357418974
  O   13.92942210507113      5.78596144171500     -0.29560998815097
