# Supplementary material for: Analysis of the Geometric and Electronic Structure of Spin-Coupled Iron–Sulfur Dimers with Broken-Symmetry DFT: Implications for FeMoco
Source: J Chem Theory Comput. 2022 Feb 15;18(3):1437–57. doi: 10.1021/acs.jctc.1c00753 (PMC8908755; doi:10.1021/acs.jctc.1c00753)
Supplement: Supplementary file 2 — ct1c00753_si_002.zip [file ct1c00753_si_002.zip › XYZ-files-SI/D1-NOBXUA/M062X-tight.xyz]

83
Coordinates from ORCA-job M062X-tight
  Fe  13.79276263176924      7.02704682525120      4.06870074676703
  Fe  15.44906322338439      6.44853019696542      2.11605056591602
  H   14.16593199762660      5.80938356645380      2.97851197217583
  P   13.28078340612637      8.71874294250848      5.65481484980768
  C   14.10673575354404     10.29337542241680      5.26410626479114
  C   14.34454124837000     12.20288324887652      3.80486045887176
  C   15.46515662101935     12.61361032677570      4.51985540006591
  H   13.99892980807118     12.77877535159329      2.95550156657612
  C   13.67246753113376     11.04645970933854      4.16996830156361
  H   12.80974704160827     10.72672851884329      3.59663695981133
  C   13.76736061467473      8.37954670461258      7.38504078475626
  C   13.06538435740004      8.95716361034417      8.44471846108384
  H   12.20952022002295      9.59217533126561      8.25198562168849
  C   13.45297432043756      8.71813565079556      9.75544935543552
  H   12.89700317214711      9.16816619540493     10.56819895117067
  C   14.54656444672877      7.90305077272184     10.02391016153346
  H   14.84435128830862      7.71400163517879     11.04756245859453
  C   15.25493108925295      7.33168918740434      8.97568743476706
  C   14.86698075428941      7.56891007653234      7.66281625011369
  H   15.44032300435665      7.12692498673835      6.85881197277489
  C   11.50626164278536      9.10800889163129      5.82766311844018
  C   10.99281833386848     10.40260022542075      5.84680284536633
  H   11.64759673643218     11.25560493002693      5.72859607649854
  C   9.63114378095043     10.61152195484805      6.03356872451686
  H   9.24295623137090     11.62213228719056      6.04278948796843
  C   8.77541296328686      9.53358343054136      6.21501013842142
  H   7.71540454708954      9.69988704953382      6.35957516500023
  C   9.28423773772854      8.23949591725535      6.21738678239893
  H   8.62562000086532      7.39386936734607      6.36913803281575
  C   10.64100545073423      8.02932554566942      6.02324906162996
  H   11.02700986619382      7.01513804681426      6.04468975352924
  O   13.84166876964938      4.78064016253931      6.06623566509763
  C   13.80428301766785      5.64204968078410      5.35185184205917
  O   10.99084786446128      6.56308728919274      3.08018288416152
  C   12.00791732269885      6.73739207663207      3.51400153370303
  C   17.73490082445717      7.73191452649327     -1.86855181816866
  C   17.38152517202781      6.85982888595395     -0.83974006014480
  H   17.92473273901178      8.77728375941578     -1.66092614203066
  C   17.85299161608637      7.26428049111976     -3.17123164731877
  H   18.12384798603221      7.95153220941440     -3.96275448057265
  C   17.62893509432438      5.92361634680933     -3.45740914028423
  H   17.72027433890255      5.56325787525102     -4.47425899808160
  C   17.29085051603505      5.04523474202039     -2.43498870316037
  H   17.12147808129092      3.99753008845890     -2.64801003721536
  C   17.16576757369616      5.51262871266114     -1.13454572476974
  H   16.91175496530137      4.81141072345338     -0.34644453134176
  S   14.03903722044606      8.38433501161070      2.11784381431693
  H   14.89593817424225      9.32624379304752      2.53873345130238
  S   16.14711908637838      7.39371119431686      4.18840580288510
  H   16.62009427185748      6.34929994240033      4.88799302258741
  P   17.27751915711674      7.35450510502402      0.91438085812550
  C   17.18206514128296      9.16818563006400      0.93363678216573
  C   17.87728629591970      9.88902190696485      1.90309890813159
  H   18.57044910220695      9.38451320221899      2.56569155302600
  C   17.67621522595569     11.25809534359625      2.03259916620821
  H   18.21341335660169     11.80904476345949      2.79436690152364
  C   16.78694843174071     11.91454841652327      1.19195814849428
  H   16.62886905388521     12.98076317768000      1.29676549130099
  C   16.09292229444744     11.19955274519032      0.22181066378006
  H   15.39543243458422     11.70621414159661     -0.43314599349235
  C   16.28045172000682      9.83041655356984      0.09958563612815
  H   15.71077250408074      9.27535411715734     -0.63713825866251
  C   18.97427909221677      7.00467073969413      1.49820308131458
  H   19.88404481492842      8.02103301363520     -0.17234772402223
  C   21.59169779577857      6.49304319948128      2.31890331063457
  H   22.60748614791026      6.29180440231810      2.63511408058266
  C   20.52405289404158      6.03812214106293      3.07755587243754
  H   20.69893976028687      5.48230604623735      3.98987063762704
  C   19.21882351520343      6.29620849834071      2.66993647540960
  H   18.40250059967678      5.94987176160038      3.28695509976367
  C   20.05578192829653      7.46351472290125      0.74108873512841
  C   21.35513599597985      7.21099232212766      1.14985014759491
  H   22.18487381810816      7.57139554557824      0.55509798418421
  C   15.22795704700019     10.71057781307431      5.97711587509326
  H   15.58271655495590     10.13747147340460      6.82472825415885
  C   15.90546698021827     11.86634404330976      5.60280904279814
  H   16.77832951842680     12.17856856596489      6.16213394152909
  H   15.99622081064771     13.51063465756302      4.22630157871033
  H   16.10969220346431      6.69798196911320      9.17483437479564
  C   16.27687477272469      4.78856096860711      2.44925942558727
  O   16.72424734430341      3.79232446305801      2.69784113696590
  C   14.51351886940974      5.87674843914367      0.57411990686076
  O   13.88811389243736      5.57972711785932     -0.30547953876097
