# Supplementary material for: Analysis of the Geometric and Electronic Structure of Spin-Coupled Iron–Sulfur Dimers with Broken-Symmetry DFT: Implications for FeMoco
Source: J Chem Theory Comput. 2022 Feb 15;18(3):1437–57. doi: 10.1021/acs.jctc.1c00753 (PMC8908755; doi:10.1021/acs.jctc.1c00753)
Supplement: Supplementary file 2 — ct1c00753_si_002.zip [file ct1c00753_si_002.zip › XYZ-files-SI/D1-NOBXUA/M06-tight.xyz]

83
Coordinates from ORCA-job M06-tight
  Fe  13.73353990689262      7.25856269806786      3.92311805470408
  Fe  15.41435379279682      6.71285987313502      2.02736611136477
  H   14.00284149349102      6.16913220809365      2.70433152174886
  P   13.25758391535154      8.74904241144620      5.58281192146539
  C   13.82327225399265     10.40055198588690      5.09486582316333
  C   13.65231279160229     12.28139377043217      3.60051995954367
  C   14.86580570061223     12.76490814760116      4.06747673628944
  H   13.10860792578382     12.82006990414551      2.83298913707024
  C   13.13821670267517     11.10022304437845      4.10254834041055
  H   12.20785421313452     10.70882306171018      3.70071174056187
  C   13.96270658994297      8.46892700018175      7.23902078895864
  C   13.59629761190254      9.33930624789903      8.26612761751231
  H   12.93452100963913     10.17584852335478      8.06295900960557
  C   14.06909575915527      9.14288203572291      9.54883677995943
  H   13.77783581602947      9.82526386427533     10.33895950932193
  C   14.90693850307781      8.07117773261078      9.82470827409779
  H   15.27067360905572      7.91336699594329     10.83358338377848
  C   15.27498630632324      7.20444820573460      8.81206612152248
  C   14.80596029090056      7.40427097592123      7.52249107003373
  H   15.10897522835843      6.71920109337403      6.74103876317769
  C   11.48003633823034      8.88555796648154      5.98010220246333
  C   10.80398043636018     10.09575747179675      6.08587938145345
  H   11.31901301955445     11.03157403511749      5.90392272433576
  C   9.46292781126302     10.11878259418835      6.43585743105757
  H   8.94681985500785     11.06920288275888      6.50819100602435
  C   8.78759047159234      8.93863428374614      6.69375129384239
  H   7.73775451588417      8.95979265495641      6.96313498003840
  C   9.45980503996272      7.72877558545339      6.61178148331263
  H   8.94237866922538      6.79990716746763      6.82216512965824
  C   10.79560495861623      7.70348758319919      6.25737557802672
  H   11.30622016939125      6.74684956726271      6.20624685784536
  O   13.31035588648838      4.84202284376034      5.50150808236796
  C   13.45856003604105      5.80414559486351      4.91719431812579
  O   11.02641941640673      7.39012198950974      2.84026514631777
  C   12.06674551864184      7.33418048459768      3.28827280477597
  C   17.78778069944140      7.77692356877234     -1.78054812202533
  C   17.46824337860222      6.90877553059406     -0.74283369257567
  H   17.94204333365387      8.83190009825681     -1.58726449755971
  C   17.92152663779986      7.29921077427312     -3.07493713003235
  H   18.16453880415036      7.98834950941143     -3.87553140277820
  C   17.74902368730676      5.95275980145190     -3.34425359671266
  H   17.85027618681105      5.58307832193374     -4.35824305755096
  C   17.45126108183718      5.07673802920145     -2.31162670629122
  H   17.32438255875235      4.01889581169016     -2.51067760841208
  C   17.31185025776754      5.55216734860129     -1.02121977047649
  H   17.08609630287942      4.84879559117664     -0.22589659103210
  S   14.38148103253537      8.74517003867804      2.29721566798441
  H   15.33231720249509      9.47103770726903      2.93067649272133
  S   16.01747790157134      7.20290627078933      4.19289346026796
  H   16.26496495725699      5.99803650582349      4.75781555633391
  P   17.32068769519452      7.42670510906014      1.00219668132159
  C   17.38450975666919      9.23855947860372      1.02997790606170
  C   18.13918873146946      9.89828920348288      1.99436810374684
  H   18.79788811798928      9.33887295170112      2.65036996355464
  C   18.04266675023689     11.27412299455523      2.13345885262762
  H   18.63035053926361     11.77847577268934      2.89184279645409
  C   17.19673329330736     11.99915991371653      1.31151619875106
  H   17.12238937328168     13.07494857405185      1.42218883147157
  C   16.43604287063124     11.34637263959516      0.35259427126396
  H   15.76431761121824     11.90751483349152     -0.28674714303551
  C   16.51998070798022      9.97283981862644      0.21917515953305
  H   15.88832566708151      9.46789711367934     -0.50620983777641
  C   18.92674930351981      6.87747487634113      1.66344244749883
  H   20.01520569358773      7.91557905527907      0.11881705576046
  C   21.42317910116637      6.00820930018748      2.52802091539148
  H   22.39595192010981      5.66597601065768      2.86208564268219
  C   20.28131486514628      5.61341166931270      3.20068536234949
  H   20.35158986779428      4.96246973705457      4.06426101946821
  C   19.03691825701468      6.04886828255088      2.77091927995666
  H   18.15453402762565      5.73440205497935      3.31341438503775
  C   20.08344963181883      7.27065646649141      0.98961722296752
  C   21.32279822221269      6.84164106233368      1.42258853137326
  H   22.21471090279229      7.15389200635540      0.89184383436594
  C   15.04277572181613     10.88671775226161      5.55395321275033
  H   15.59998625978835     10.34148060673508      6.30858073466656
  C   15.56109727122584     12.06470756526637      5.03868860208077
  H   16.51480876314743     12.43298336578385      5.39876635544965
  H   15.27252200141994     13.68612228580712      3.66621639963804
  H   15.92882058806529      6.36555987499418      9.01987767200755
  C   15.91537763380253      5.00663785669896      2.14640944935585
  O   16.18179783180034      3.90926097480058      2.26427295730880
  C   14.57458897398337      6.51965383969220      0.46370009365267
  O   14.00692999158838      6.42060198516245     -0.51309503053434
