# Supplementary material for: Analysis of the Geometric and Electronic Structure of Spin-Coupled Iron–Sulfur Dimers with Broken-Symmetry DFT: Implications for FeMoco
Source: J Chem Theory Comput. 2022 Feb 15;18(3):1437–57. doi: 10.1021/acs.jctc.1c00753 (PMC8908755; doi:10.1021/acs.jctc.1c00753)
Supplement: Supplementary file 2 — ct1c00753_si_002.zip [file ct1c00753_si_002.zip › XYZ-files-SI/D1-NOBXUA/PBE0-tight.xyz]

83
Coordinates from ORCA-job PBE0-tight
  Fe  13.65680219479168      7.17539179528690      3.86551633716453
  Fe  15.30659922618449      6.62591795037497      1.97514153863460
  H   13.92437725079997      6.07214539250850      2.67426543751274
  P   13.28830413490751      8.67351237451417      5.49575487496108
  C   13.87644552733930     10.31617593421169      5.00716868413573
  C   13.65027332894618     12.26873814763774      3.61377218685468
  C   14.86840569456738     12.74559112488630      4.08109420538299
  H   13.08299390563004     12.83990755125420      2.88821787895692
  C   13.15893014619160     11.05597274997653      4.06629762420942
  H   12.21715396794714     10.68212980898165      3.68032359034573
  C   14.06543047284898      8.39209950900123      7.11910740517203
  C   13.80499931641891      9.31332553195057      8.13644144063787
  H   13.16479733302667     10.16758931515384      7.94857856139569
  C   14.36345637430750      9.14654711049225      9.39101883683360
  H   14.15683897033612      9.87058553330425     10.17062133857699
  C   15.18300290053958      8.05392908429024      9.64975935097672
  H   15.61833892344199      7.92295689233182     10.63378353388481
  C   15.44007575604318      7.13292696156158      8.64749128104487
  C   14.88383654944623      7.30236373029074      7.38634546988527
  H   15.10224192930473      6.57458618408412      6.61877533556768
  C   11.54309659838011      8.89013275322032      5.96838348137167
  C   10.98373961287552     10.14060549151324      6.22030878869400
  H   11.56962804974527     11.04080069733059      6.08546843720448
  C   9.66970700286553     10.24335129987827      6.65290812272035
  H   9.24465970630761     11.22263377177829      6.84033991970948
  C   8.90630814222068      9.10192164639208      6.84770808509411
  H   7.87956307679834      9.18509950935141      7.18502057662535
  C   9.46229614864525      7.85176361992653      6.61195989685309
  H   8.87535645919797      6.95410545178391      6.76746397223105
  C   10.77180911626891      7.74665739906464      6.17350280946166
  H   11.19002488120413      6.76130302505585      6.00319681904177
  O   13.26501640047569      4.79879764265107      5.47935276854056
  C   13.41742774326652      5.75145021243669      4.87862672000476
  O   10.93583390957965      7.21841074117499      2.85844661199783
  C   11.98925869402918      7.20325014128846      3.28086715473422
  C   18.03307941500285      7.74785765297799     -1.64217879610928
  C   17.45837282425301      6.88729331496249     -0.70856145979877
  H   18.27869211396465      8.76677651598634     -1.37042197920184
  C   18.29666553567331      7.30583082549821     -2.92967244509089
  H   18.73892494053192      7.98648057265800     -3.64794364684487
  C   17.99746144925396      6.00154241047983     -3.29629109758066
  H   18.20286715144532      5.65924368903344     -4.30402127032732
  C   17.43498148226414      5.13614741595076     -2.36853712644343
  H   17.20136897136850      4.11457490224460     -2.64470487617331
  C   17.16614168266814      5.57692034648939     -1.08271528728066
  H   16.73329223256243      4.88337261812705     -0.37192618365371
  S   14.21478603034687      8.61497753637147      2.19042948052528
  H   15.14516991048165      9.39670243472557      2.77136257465854
  S   15.91854168089526      7.21641031564445      4.08103211750175
  H   16.24551660274301      6.06365055724775      4.69795350824968
  P   17.19385772781199      7.38098836943788      1.02405164894707
  C   17.21214776493566      9.19215270031980      1.02529501159949
  C   17.88096994672324      9.88966948070729      2.02763651715418
  H   18.47899286460824      9.35770040436402      2.75756118194818
  C   17.77856781210862     11.27155762994440      2.09932135714887
  H   18.29759235902971     11.80636691814132      2.88592014414553
  C   17.01039120776238     11.96298261329599      1.17521452892869
  H   16.93040452330776     13.04214330517337      1.23478281887346
  C   16.33359432454439     11.26969356158993      0.17988376473267
  H   15.72525450414503     11.80451528550399     -0.54011359205737
  C   16.42486996056461      9.88983491466787      0.10917562789216
  H   15.87530621188993      9.35456159992882     -0.65705389743984
  C   18.78537194388770      6.91792800633007      1.77975812261497
  H   19.89796228278830      8.19015750928942      0.43907360961237
  C   21.27749247435322      6.21631561071666      2.81229344435439
  H   22.24661203134604      5.94489829782878      3.21492186040271
  C   20.12477864886040      5.65315462206221      3.33496283255878
  H   20.18411524515486      4.93867941861634      4.14758285789411
  C   18.88340033873506      6.00361341563604      2.82081281470351
  H   17.99832541865159      5.55381927471009      3.24632673237265
  C   19.95221987468343      7.47675364208082      1.25309745881752
  C   21.18837894988441      7.13050495062597      1.76902858091731
  H   22.08580200422758      7.57504857502174      1.35465473926764
  C   15.10268111729769     10.79155443063860      5.46287379816500
  H   15.67828641845723     10.21802200505145      6.17915001301878
  C   15.59483012836836     12.00356578253423      4.99930424827516
  H   16.55219046250480     12.36415025048926      5.35685888037925
  H   15.25515224182392     13.69122061326893      3.71952901528488
  H   16.07640113127412      6.27718182495158      8.84025279405349
  C   15.82595882697424      4.94669374292317      2.11800950724051
  O   16.09743828552210      3.84892680641641      2.23228433948859
  C   14.47810717927852      6.37978170966117      0.43379403499589
  O   13.90769785015375      6.23926795973206     -0.53753137214084
