# Supplementary material for: Analysis of the Geometric and Electronic Structure of Spin-Coupled Iron–Sulfur Dimers with Broken-Symmetry DFT: Implications for FeMoco
Source: J Chem Theory Comput. 2022 Feb 15;18(3):1437–57. doi: 10.1021/acs.jctc.1c00753 (PMC8908755; doi:10.1021/acs.jctc.1c00753)
Supplement: Supplementary file 2 — ct1c00753_si_002.zip [file ct1c00753_si_002.zip › XYZ-files-SI/D1-NOBXUA/PBE-tight.xyz]

83
Coordinates from ORCA-job NOBXUA
  Fe  13.64213861689220      7.20208150970906      3.85879348825368
  Fe  15.31140937994574      6.64658818160961      1.95896416311562
  H   13.90014461887119      6.08486046508770      2.64725712963313
  P   13.26798057754876      8.68777929082379      5.50726774917602
  C   13.84409422962981     10.34363484212719      5.00835529373316
  C   13.59829060960684     12.29631775173547      3.59134152897762
  C   14.83065513632816     12.78025043875176      4.04158611485912
  H   13.01765298375421     12.86480428983915      2.86320925504076
  C   13.10895345669837     11.07885034505635      4.06269890346195
  H   12.15683699675521     10.69769442708923      3.68888762834703
  C   14.06870002275478      8.39612140633143      7.13071497347909
  C   13.84036961133669      9.33598298701660      8.15189452104518
  H   13.21768949213160     10.21227670258787      7.96491170929354
  C   14.41146991037600      9.15718535366469      9.41006628571116
  H   14.23108218943905      9.89544247346829     10.19314951408372
  C   15.20906294040006      8.03687079747294      9.66754255966840
  H   15.65344713327237      7.89768219641002     10.65447505347712
  C   15.43234986866621      7.09790376840638      8.66029156724721
  C   14.86431854523115      7.27710401597224      7.39581886713319
  H   15.04933674030942      6.53286374823625      6.62429760269701
  C   11.51242976956295      8.88286843502672      5.99115302682277
  C   10.94917599991944     10.13856255645440      6.26356100948280
  H   11.53733190379786     11.04709646339151      6.13537183507740
  C   9.62819209414398     10.23233347327998      6.70689146924611
  H   9.19909093867318     11.21483926514272      6.91042273263368
  C   8.86289777749183      9.07881817001626      6.89027636520071
  H   7.83035978637743      9.15567354079525      7.23497545183628
  C   9.42392867499781      7.82469697339401      6.63259389595691
  H   8.83497051861227      6.91778267846624      6.77814929812114
  C   10.74054181064583      7.72624688899383      6.18416148433178
  H   11.16394839312433      6.73924270291835      5.99341748874227
  O   13.19440493903974      4.79522785716014      5.43102343788079
  C   13.37705014926523      5.77612586693040      4.84332009686163
  O   10.91154886808179      7.25158973771372      2.85043604415389
  C   11.98837236914015      7.24081283568863      3.27156732165611
  C   18.05661778360969      7.74475716589733     -1.66570145855519
  C   17.47895377949721      6.87713549880453     -0.72581962752268
  H   18.30216483494744      8.77092682998677     -1.39192024205958
  C   18.32325665708493      7.29706895502879     -2.96091609268264
  H   18.76732643701368      7.98228860353560     -3.68488426421635
  C   18.02496403625814      5.98268124855898     -3.32753337252722
  H   18.23286825031905      5.63653055853091     -4.34134148553505
  C   17.45950430100744      5.11196993692301     -2.39209451486647
  H   17.22636662121777      4.08258343612694     -2.66878021377319
  C   17.18628508502889      5.55620336154525     -1.09846030046714
  H   16.74914275189603      4.86154395686261     -0.38058406502468
  S   14.23260451110360      8.65254690846533      2.19042659546713
  H   15.18470714863325      9.41167719849575      2.80032050672885
  S   15.91353985352972      7.22269612559136      4.08246638564086
  H   16.21529916819030      6.04352220693963      4.69110091659488
  P   17.21631626742802      7.38277041062151      1.01445594314142
  C   17.24242464593121      9.20504012802949      1.01859455675794
  C   17.92067083875967      9.90274873776024      2.02854153540457
  H   18.52497263327482      9.36341700362507      2.75872577663518
  C   17.81817319822251     11.29366130687682      2.10559450999522
  H   18.34397904193496     11.82850339199272      2.89786975561324
  C   17.04023416532679     11.99369769817113      1.18178941740033
  H   16.95922175520568     13.07977528748171      1.24719822789448
  C   16.35382734548384     11.29970355108495      0.18042433116708
  H   15.73784988792921     11.84086812210219     -0.53946739106576
  C   16.44380492703204      9.91050683721692      0.10277246335725
  H   15.88592527933412      9.37428574876951     -0.66705161716522
  C   18.80682994233844      6.89806454579628      1.78766476329330
  H   19.94795007083598      8.17329861472773      0.44884394148996
  C   21.29968839043378      6.16597363940071      2.84431540399077
  H   22.26957670037746      5.88282085191131      3.25666038078978
  C   20.12974838616577      5.60647512698954      3.35853030776331
  H   20.17648712871076      4.88284005112960      4.17374444082351
  C   18.88750747876011      5.97139418572524      2.83214521572533
  H   17.98753098074232      5.52089188087239      3.24513250652804
  C   19.98982151652013      7.45271873204782      1.26698890864502
  C   21.22660431180116      7.09027364088483      1.79665235477178
  H   22.13722802383406      7.53159186637079      1.38825814341986
  C   15.08551476219329     10.82519952082553      5.44759093735647
  H   15.67424347974676     10.25245111355503      6.16484362561172
  C   15.57348334881430     12.04159145287191      4.96403728702827
  H   16.54227531168257     12.40723744139669      5.30776192620567
  H   15.21603756524714     13.72820790114167      3.66311198743135
  H   16.05080487654850      6.21979111932569      8.85221166504722
  C   15.80190359017509      4.96848306172563      2.08503591222472
  O   16.05290780866729      3.84198340407962      2.18088430431028
  C   14.49199467534966      6.41123824321285      0.42451131057286
  O   13.91867692302706      6.25801337921207     -0.56795045280604
