# Supplementary material for: Analysis of the Geometric and Electronic Structure of Spin-Coupled Iron–Sulfur Dimers with Broken-Symmetry DFT: Implications for FeMoco
Source: J Chem Theory Comput. 2022 Feb 15;18(3):1437–57. doi: 10.1021/acs.jctc.1c00753 (PMC8908755; doi:10.1021/acs.jctc.1c00753)
Supplement: Supplementary file 2 — ct1c00753_si_002.zip [file ct1c00753_si_002.zip › XYZ-files-SI/D1-NOBXUA/r2SCAN-tight.xyz]

83
Coordinates from ORCA-job NOBXUA
  Fe  13.68439677190024      7.20713659064632      3.90099950103681
  Fe  15.35944968910241      6.65072706805031      1.99976645486601
  H   13.95894344580746      6.10637512482700      2.69446115651475
  P   13.27369352709442      8.69979614468958      5.53872624608221
  C   13.84984351073391     10.35101580584385      5.04731964734250
  C   13.62513188912981     12.28126959828098      3.61215509705094
  C   14.84714923438419     12.76650387980563      4.07114844023938
  H   13.05772782925805     12.83908701853416      2.87550003159043
  C   13.13130879897882     11.07472537093891      4.08848135964270
  H   12.18947725076445     10.69242546072990      3.70807925579006
  C   14.03481047008863      8.41305252915224      7.17431706733031
  C   13.77009997955967      9.34416001004449      8.18711203543238
  H   13.14763752861986     10.20950027552781      7.98573615292636
  C   14.30514333640605      9.16882734692281      9.45462389386550
  H   14.09648603853995      9.89802785137359     10.22953212072790
  C   15.10331476175498      8.06057362446052      9.72967372804634
  H   15.51804134070164      7.92362251195105     10.72219945792646
  C   15.36481600080394      7.13148706041596      8.73115741316652
  C   14.83321280993675      7.30706637673360      7.45674166185904
  H   15.05070676040263      6.57326785553532      6.69290240347582
  C   11.50872229713260      8.88436176874953      5.97353714020465
  C   10.92759894991075     10.12939850651267      6.22882449294812
  H   11.50646793925388     11.03876762790035      6.12231793737852
  C   9.59777236447891     10.21063677353927      6.62748969148500
  H   9.15651806453092     11.18304564293735      6.81617237951091
  C   8.84014966570590      9.05563240343018      6.78456611360543
  H   7.80264326102560      9.12307534739973      7.09268405979188
  C   9.41770775933113      7.81198414874941      6.54726961839824
  H   8.83638752345453      6.90544265263078      6.67306247823249
  C   10.74310289877099      7.72625816948443      6.14308278187296
  H   11.17673470794293      6.74789713930915      5.96724754187954
  O   13.22276503087878      4.82554271621280      5.48106682462855
  C   13.40568349756991      5.79098911548536      4.88900030325741
  O   10.98522921403084      7.27366572948520      2.85149947504571
  C   12.04335147503124      7.25561357777607      3.29010170247942
  C   18.00255648564957      7.74216340652833     -1.68559001289531
  C   17.46205258667923      6.88162675632661     -0.72541255876110
  H   18.25562629438589      8.76369275595660     -1.42829752651868
  C   18.22152930395776      7.29216693731027     -2.98264785840701
  H   18.63458704163597      7.97159695857091     -3.71996812819920
  C   17.91395707196293      5.98198395440921     -3.33252553036710
  H   18.08328633455397      5.63547663544720     -4.34601410434722
  C   17.38891220813405      5.11659716333107     -2.37808764084094
  H   17.15026612569176      4.09198793804466     -2.64038512577965
  C   17.16302764598285      5.56334887765277     -1.08271869760040
  H   16.75629247477972      4.87247586582293     -0.35295266591774
  S   14.30596923918756      8.66415255989131      2.25384652777022
  H   15.25314206862502      9.41122093774764      2.86474969727768
  S   15.95734188724474      7.17706952018442      4.14160145991085
  H   16.22833636308628      5.98964547683434      4.72714704103187
  P   17.24974482572888      7.38834775999459      1.01749756750041
  C   17.27858498177493      9.20464186527534      1.01783082399818
  C   17.97416443225517      9.90355125187671      2.00708109411773
  H   18.59536092338114      9.37165280155635      2.71887072962601
  C   17.86643575108763     11.28839401766133      2.08629799763169
  H   18.40756652878038     11.82329790197518      2.85865300249016
  C   17.06601067021967     11.98109102485117      1.18529349697844
  H   16.98331168381627     13.06021842142972      1.25024250131053
  C   16.36242643927759     11.28658929324807      0.20459173221082
  H   15.73059404467680     11.82094583995938     -0.49611399569548
  C   16.45831590270246      9.90414332624825      0.12542330025564
  H   15.88767402851523      9.36813599167152     -0.62621000927942
  C   18.84936571168884      6.89671129188560      1.74997215251328
  H   19.95731237932067      8.14529007029562      0.37599584838237
  C   21.35449095331915      6.14956236108095      2.73128189653131
  H   22.32738696016114      5.86006314535857      3.11275977170079
  C   20.20057891653486      5.60905274417414      3.28362968554002
  H   20.26482772616344      4.89565966702193      4.09748974778082
  C   18.95144326735916      5.98153276036415      2.79543675381803
  H   18.06569681286197      5.54870339162754      3.23981569105477
  C   20.01711246753619      7.43369338239357      1.19247031623625
  C   21.26014081806598      7.06385861185441      1.68442283408971
  H   22.15682006348234      7.48972280061031      1.24811375490676
  C   15.08078964397219     10.83482657833312      5.49585984263826
  H   15.65739742555630     10.27344594211701      6.22227685090859
  C   15.57409990543108     12.04068478932955      5.00742430283250
  H   16.53122696596446     12.40853575031781      5.35973140239677
  H   15.23443854522655     13.70548749832695      3.69181600535044
  H   15.98383715026637      6.26552278360444      8.93692540956226
  C   15.85453746860638      4.97728316090350      2.11622146211784
  O   16.11491886560639      3.86404898288103      2.21203748170414
  C   14.52684562159420      6.43107496364601      0.47420312915697
  O   13.94547689448407      6.29192768499715     -0.50309710935599
